# Supplementary material for: Epigenetic Mechanism of 5-HT/NE/DA Triple Reuptake Inhibitor on Adult Depression Susceptibility in Early Stress Mice
Source: Front Pharmacol. 2022 Mar 17;13:848251. doi: 10.3389/fphar.2022.848251 (PMC8968447; doi:10.3389/fphar.2022.848251)
Supplement: Supplementary file 1 [file DataSheet1.zip]

Archive with 17 entries (17 files):
- Data Sheet 1.PDF
- Image 1.TIF
- Image 2.TIF
- Table 1.DOCX
- Table 10.XLSX
- Table 11.XLSX
- Table 12.XLSX
- Table 13.XLSX
- Table 14.XLSX
- Table 2.XLSX
- Table 3.XLSX
- Table 4.XLSX
- Table 5.XLSX
- Table 6.XLSX
- Table 7.XLSX
- Table 8.DOCX
- Table 9.DOCX
