# Supplementary material for: Epigenetic Mechanism of 5-HT/NE/DA Triple Reuptake Inhibitor on Adult Depression Susceptibility in Early Stress Mice
Source: Front Pharmacol. 2022 Mar 17;13:848251. doi: 10.3389/fphar.2022.848251 (PMC8968447; doi:10.3389/fphar.2022.848251)
Supplement: Supplementary file 1 [file DataSheet1.zip › Table 10.XLSX]

## Sheet: Behavioral data
sucrose preference index for each group
Group	Dosage（mg/kg）	Route of administration	Number	Sucrose preference index (%)
Control	—	i.g.	24	74.61±14.53
single-stress	—	i.g.	24	65.72±11.51*
double-stress	—	i.g.	24	55.79±14.70
LPM570065	64	i.g.	24	70.07±13.06***
Fluoxetine	12	i.g.	24	68.25±13.18**
Other groups compared to double-stress，*P<0.05，**P＜0.01，***P＜0.001.
Immobility time of each group in the TST
Group	Dosage（mg/kg）	Route of administration	Number	Immobilization time (S)
Control	—	i.g.	24	68.96±21.78
single-stress	—	i.g.	24	102.49±26.52***
double-stress	—	i.g.	24	141.04±29.87
LPM570065	64	i.g.	24	82.94±33.41***
Fluoxetine	12	i.g.	24	71.50±31.97***
Other groups compared to double-stress，***P＜0.001.
Immobility time of each group in the FST
Group	Dosage（mg/kg）	Route of administration	Number	Immobilization time (S)
Control	—	i.g.	24	15.67±13.51
single-stress	—	i.g.	24	30.21±13.43***
double-stress	—	i.g.	24	57.75±26.07
LPM570065	64	i.g.	24	24.13±16.82***
Fluoxetine	12	i.g.	24	39.38±13.79**
Other groups compared to double-stress，**P<0.01,***P＜0.001.

## Sheet: Dendrite spine density data
Dendrite spine density data
Group	Dosage（mg/kg）	Route of administration	Number	Spine density (spines / 10 μm)
Control	—	i.g.	9	11.17±0.42
single-stress	—	i.g.	9	8.08±0.31***
double-stress	—	i.g.	9	5.33±0.42
LPM570065	64	i.g.	9	10.25±0.41***
Other groups compared to double-stress，***P＜0.001.

## Sheet: Methylation level data
Methylation level data
Group	Dosage（mg/kg）	Route of administration	Number	Meth (%)
Control	—	i.g.	5	17.60±4.22
single-stress	—	i.g.	5	17.40±3.56*
double-stress	—	i.g.	5	24.40±2.58
LPM570065	64	i.g.	5	17.80±2.79**
Other groups compared to double-stress，*P＜0.05，**P＜0.01

## Sheet: RT-PCR data
Gene expression level
Group	Dosage（mg/kg）	Route of administration	Number	Gene expression
Control	—	i.g.	5	2.40±0.16
single-stress	—	i.g.	5	1.54±0.29*
double-stress	—	i.g.	5	0.68±0.40
LPM570065	64	i.g.	5	2.33±0.17**
Other groups compared to double-stress，*P＜0.05，**P＜0.01

## Sheet: Protein expression level
Protein expression level(DNMT1)
Group	Dosage（mg/kg）	Route of administration	Number	Gene expression
Control	—	i.g.	8	1.00±0.22
single-stress	—	i.g.	8	1.05±0.14***
double-stress	—	i.g.	8	1.89±0.14
LPM570065	64	i.g.	8	1.11±0.07***
Other groups compared to double-stress，***P＜0.001
Protein expression level(DNMT3a)
Group	Dosage（mg/kg）	Route of administration	Number	Gene expression
Control	—	i.g.	8	1.00±0.09
single-stress	—	i.g.	8	1.06±0.03***
double-stress	—	i.g.	8	1.54±0.15
LPM570065	64	i.g.	8	0.99±0.03***
Other groups compared to double-stress，***P＜0.001
