# Supplementary material for: Epigenetic Mechanism of 5-HT/NE/DA Triple Reuptake Inhibitor on Adult Depression Susceptibility in Early Stress Mice
Source: Front Pharmacol. 2022 Mar 17;13:848251. doi: 10.3389/fphar.2022.848251 (PMC8968447; doi:10.3389/fphar.2022.848251)
Supplement: Supplementary file 1 [file DataSheet1.zip › Table 11.XLSX]

## Sheet: Sheet1
Table.S7 Effect of a single gavage administration of LPM570065 on the number of voluntary locomotor activity in mice within10 min (x¯±SD)
Group	Dosage	Number of animals	30 min	1 h	24 h
	(mg/kg)	(n)
Vehicle	0	10	312.9±111.0	284.3±71.4	242.3±84.2
Low	8	10	294.8±86.7	230.9±85.8	254.4±90.2
Medium	40	10	304.6±85.0	203.1±74.7	234.4±95.7
High	200	10	329.9±154.7	222.4±55.8	273.0±81.5
Compared to the vehicle group，NS.
