# Supplementary material for: Epigenetic Mechanism of 5-HT/NE/DA Triple Reuptake Inhibitor on Adult Depression Susceptibility in Early Stress Mice
Source: Front Pharmacol. 2022 Mar 17;13:848251. doi: 10.3389/fphar.2022.848251 (PMC8968447; doi:10.3389/fphar.2022.848251)
Supplement: Supplementary file 1 [file DataSheet1.zip › Table 12.XLSX]

## Sheet: Sheet1
Table 8. Effect of a single gavage administration of LPM570065 on the number of hind limbs upright in rats (x¯±SD)
Group	Dosage	Number of animals	Number of uprightness within 3min
	(mg/kg)	(n)	0.5h	1h	24h
Vehicle	0	10	7.6±3.2	3.9±4.1	2.0±3.1
Low	4	10	7.5±5.8	5.0±5.5	0.6±1.1
Medium	20	10	6.7±3.8	2.8±3.5	2.8±4.3
High	100	10	6.8±2.9	2.2±2.9	2.0±2.4
Compared to the vehicle group，NS.
