# Supplementary material for: Epigenetic Mechanism of 5-HT/NE/DA Triple Reuptake Inhibitor on Adult Depression Susceptibility in Early Stress Mice
Source: Front Pharmacol. 2022 Mar 17;13:848251. doi: 10.3389/fphar.2022.848251 (PMC8968447; doi:10.3389/fphar.2022.848251)
Supplement: Supplementary file 1 [file DataSheet1.zip › Table 13.XLSX]

## Sheet: Sheet1
Table S9. Effect of a single gavage administration of LPM570065 on the immobility time of TST mice(x¯±SD).
Group	Dosage（mg/kg）	Number of animals(n)	Immobilization time（s）
vehicle	—	10	155.5±39.4
LPM570065	4	10	121.8±53.4
	8	10	99.9±37.8*
	16	10	77.9±43.7**
	32	10	54.2±49.5**
Compared to the vehicle group，*P<0.05；**P<0.01.
