# Supplementary material for: Epigenetic Mechanism of 5-HT/NE/DA Triple Reuptake Inhibitor on Adult Depression Susceptibility in Early Stress Mice
Source: Front Pharmacol. 2022 Mar 17;13:848251. doi: 10.3389/fphar.2022.848251 (PMC8968447; doi:10.3389/fphar.2022.848251)
Supplement: Supplementary file 1 [file DataSheet1.zip › Table 14.XLSX]

## Sheet: Sheet1
Table S10. Effect of a single gavage administration of LPM570065 on the immobility time of FST rats(x¯±SD).
Group	Dosage（mg/kg）	Number of animals(n)	Immobilization time（s）
Vehicle	—	10	121.3±22.0
LPM570065	2	10	104.1±24.6
	4	10	99.3±22.1
	8	10	92.7±27.2
	16	10	85.3±23.1 *
Compared to the vehicle group，*P<0.05.
