# Supplementary material for: Epigenetic Mechanism of 5-HT/NE/DA Triple Reuptake Inhibitor on Adult Depression Susceptibility in Early Stress Mice
Source: Front Pharmacol. 2022 Mar 17;13:848251. doi: 10.3389/fphar.2022.848251 (PMC8968447; doi:10.3389/fphar.2022.848251)
Supplement: Supplementary file 1 [file DataSheet1.zip › Table 2.XLSX]

## Sheet: Primers for pyrophosphate seque
GENE	Primer sequences
Zc3h12c	forward	5'-GGGGTTGGATAGAGATGT-3'
	reverse	5'-TCCAATAACTCCAACCCGC-3'
Kcna1	forward	5'-CGATTTTGTAGTTTCGAATTAGAGA-3'
	reverse	5'-GAAACCTCTCGCACGCTACTA-3'
Sgms1	forward	5'-GCGGTATGCGTTTACGTTTT-3'
	reverse	5'-AAAAAATTCCGACGACTACCAC-3'
Adgra2	forward	5'-GATTTTGTTATTTGAGAGTTTGGG-3'
	reverse	5'-CACACGCACTTCACCTATACAAA-3'
Oxtr	forward	5'-TTATTGTGCGGATTTTGGTTT-3'
	reverse	5'-CTCATCAACTTCAAAATCTAACAAAA-3'
Klf4	forward	5' TATTGTGGTTGTCGGCGG 3'
	reverse	5' CGACACAATCCCCAAAACTC 3'
Kcnma1	forward	5'-TTGGTAGGGATAGTAGGAGGTAAGA-3'
	reverse	5'-CGAAAACCTCTTCATCATCTTACTC-3'
Clasp1	forward	5'-AAAAATATTAAGATTGGGTTGGAGA-3'
	reverse	5'-CACCAAAATAAAACATCAAATCTCA-3'
