# Supplementary material for: Epigenetic Mechanism of 5-HT/NE/DA Triple Reuptake Inhibitor on Adult Depression Susceptibility in Early Stress Mice
Source: Front Pharmacol. 2022 Mar 17;13:848251. doi: 10.3389/fphar.2022.848251 (PMC8968447; doi:10.3389/fphar.2022.848251)
Supplement: Supplementary file 1 [file DataSheet1.zip › Table 3.XLSX]

## Sheet: Double-stress VS Single-stress
Gene id	log2FoldChange	pValue	result	GeneName	GeneDescription	GO	KEGG	KOG
ENSMUSG00000074846	-6.46084	0.000360198	down	Gm10774	predicted pseudogene 10774 [Source:MGI Symbol;Acc:MGI:3642325]	-	-	-
ENSMUSG00000109836	-0.974785	0.00517277	down	Gm45884	predicted gene 45884 [Source:MGI Symbol;Acc:MGI:5804999]	-	-	-
ENSMUSG00000038630	-1.03152	0.000400698	down	Zkscan16	zinc finger with KRAB and SCAN domains 16 [Source:MGI Symbol;Acc:MGI:3510405]	GO:0003700;GO:0006355;GO:0046872;GO:0005622;GO:0005575;GO:0005634;GO:0003676;GO:0006351	-	-
ENSMUSG00000030352	-0.639021	0.0264425	down	Tspan9	tetraspanin 9 [Source:MGI Symbol;Acc:MGI:1924558]	GO:0016020;GO:0016021;GO:0003674;GO:0005925;GO:0005886;GO:0005887;GO:0007166;GO:0097197	-	KOG3882-Tetraspanin family integral membrane protein[R]
ENSMUSG00000075707	-1.85095	0.02171	down	Dio3	deiodinase, iodothyronine type III [Source:MGI Symbol;Acc:MGI:1306782]	GO:0016020;GO:0016021;GO:0005886;GO:0055114;GO:0016491;GO:0005768;GO:0004800;GO:0042446;GO:0006915;GO:0040018;GO:0010008;GO:0046549;GO:0033798;GO:0042404	-	-
ENSMUSG00000064302	-1.10622	0.000164755	down	Clasp1	CLIP associating protein 1 [Source:MGI Symbol;Acc:MGI:1923957]	GO:0043515;GO:0051010;GO:0005828;GO:0005881;GO:0002162;GO:0008017;GO:0000226;GO:0001578;GO:0006903;GO:0007020;GO:0007026;GO:0007030;GO:0007052;GO:0010458;GO:0010470;GO:0010634;GO:0010717;GO:0030953;GO:0031023;GO:0031111;GO:0034453;GO:0040001;GO:0045921;GO:0051294;GO:0051301;GO:0051497;GO:0051893;GO:0070507;GO:0090091;GO:1903690;GO:1904261;GO:0000776;GO:0005794;GO:0005813;GO:0005876;GO:0005925;GO:…	-	-
ENSMUSG00000003452	-0.590247	0.0384828	down	Bicd1	bicaudal D homolog 1 (Drosophila) [Source:MGI Symbol;Acc:MGI:1101760]	GO:0005794;GO:0006810;GO:0048471;GO:0005829;GO:0031410;GO:0016020;GO:0033365;GO:0005802;GO:0034452;GO:0017137;GO:0070840;GO:0005881;GO:0048260;GO:0016032;GO:0008093;GO:0031871;GO:0034063;GO:0072385;GO:0072393;GO:1900275;GO:1900276;GO:1900737;GO:0072517	-	KOG0999-Microtubule-associated protein Bicaudal-D[U]
ENSMUSG00000031543	-1.01167	0.00059586	down	Ank1	ankyrin 1, erythroid [Source:MGI Symbol;Acc:MGI:88024]	GO:0016020;GO:0007165;GO:0005737;GO:0005886;GO:0005856;GO:0016529;GO:0019899;GO:0030507;GO:0051117;GO:0030863;GO:0072661;GO:0006888;GO:0048821;GO:0055072;GO:0006779;GO:0014731;GO:0008093;GO:0015672;GO:0010638;GO:0005634;GO:0030018;GO:0030673;GO:0031430;GO:0031672;GO:0042383;GO:0043005;GO:0045211	-	KOG4177-Ankyrin[M]
ENSMUSG00000038146	-0.786132	0.00255162	down	Notch3	notch 3 [Source:MGI Symbol;Acc:MGI:99460]	GO:0006355;GO:0016020;GO:0016021;GO:0005886;GO:0005634;GO:0005509;GO:0005654;GO:0005829;GO:0005515;GO:0004872;GO:0007275;GO:0045944;GO:0006351;GO:0000122;GO:0005887;GO:0007219;GO:0030154;GO:0048663;GO:0045596;GO:0043235;GO:0048844;GO:0019899;GO:0045296;GO:0030900;GO:0015629;GO:0045665;GO:0048661;GO:0072104	-	-
ENSMUSG00000030022	-0.819376	0.00851828	down	Adamts9	a disintegrin-like and metallopeptidase (reprolysin type) with thrombospondin type 1 motif, 9 [Source:MGI Symbol;Acc:MGI:1916320]	GO:0008270;GO:0046872;GO:0005615;GO:0009986;GO:0006508;GO:0005578;GO:0008237;GO:0004222;GO:0004175;GO:0031012;GO:0045636;GO:0048070	-	-
ENSMUSG00000063142	-1.1323	0.000554676	down	Kcnma1	potassium large conductance calcium-activated channel, subfamily M, alpha member 1 [Source:MGI Symbol;Acc:MGI:99923]	GO:0055085;GO:0016020;GO:0016021;GO:0006811;GO:0006810;GO:0005216;GO:0005249;GO:0005267;GO:0006813;GO:0034765;GO:0071805;GO:0008076;GO:0060072;GO:0003779;GO:0015269;GO:0001666;GO:0006970;GO:0030007;GO:0034465;GO:0042391;GO:0043065;GO:0045794;GO:0051592;GO:0060073;GO:0060083;GO:0005901;GO:0016324;GO:0070062	-	-
ENSMUSG00000025780	-0.84552	0.00621487	down	Itih5	inter-alpha (globulin) inhibitor H5 [Source:MGI Symbol;Acc:MGI:1925751]	GO:0003674;GO:0008150;GO:0005575;GO:0005576;GO:0010951;GO:0004867;GO:0030414;GO:0010466;GO:0030212	-	-
ENSMUSG00000025262	-0.666331	0.0319991	down	Fam120c	family with sequence similarity 120, member C [Source:MGI Symbol;Acc:MGI:2387687]	GO:0005634;GO:0008150;GO:0003723	-	-
ENSMUSG00000003032	-1.19599	0.0005303	down	Klf4	Kruppel-like factor 4 (gut) [Source:MGI Symbol;Acc:MGI:1342287]	GO:0046872;GO:0003677;GO:0005634;GO:0003676;GO:0005654;GO:0005737;GO:0006355;GO:0010033;GO:0045944;GO:0006351;GO:0043551;GO:0001077;GO:0010628;GO:0010629;GO:0000122;GO:0045892;GO:0032526;GO:0043565;GO:0000790;GO:0008285;GO:0035166;GO:0006357;GO:0044212;GO:0005515;GO:0045595;GO:0048679;GO:0019827;GO:0045893;GO:0045444;GO:0001190;GO:1990841;GO:0003700;GO:0042127;GO:0032088;GO:0090051;GO:0030154;GO:…	K17846-ko04550 Signaling pathways regulating pluripotency of stem cells	KOG1721-FOG: Zn-finger[R]
ENSMUSG00000047959	-2.02198	0.00033217	down	Kcna3	potassium voltage-gated channel, shaker-related subfamily, member 3 [Source:MGI Symbol;Acc:MGI:96660]	GO:0055085;GO:0016020;GO:0016021;GO:0051260;GO:0005886;GO:0006811;GO:0006810;GO:0005216;GO:0005249;GO:0005267;GO:0006813;GO:0071805;GO:0008076;GO:0005244;GO:0034765;GO:0030424;GO:0005251;GO:0015271;GO:0005887;GO:0045121	-	KOG1545-Voltage-gated shaker-like K+ channel KCNA[P]
ENSMUSG00000023084	-2.97472	3.32988e-05	down	Lrrc71	leucine rich repeat containing 71 [Source:MGI Symbol;Acc:MGI:1921735]	GO:0003674;GO:0008150;GO:0005575	-	KOG4308-LRR-containing protein[S]
ENSMUSG00000025665	-0.861457	0.0239271	down	Rps6ka6	ribosomal protein S6 kinase polypeptide 6 [Source:MGI Symbol;Acc:MGI:1914321]	GO:0004672;GO:0005524;GO:0006468;GO:0016740;GO:0000287;GO:0005622;GO:0035556;GO:0000166;GO:0016301;GO:0016310;GO:0004674;GO:0006978;GO:0001650;GO:0005634;GO:0005730;GO:0005739	-	-
ENSMUSG00000057716	-0.651479	0.0350686	down	Tmem178b	transmembrane protein 178B [Source:MGI Symbol;Acc:MGI:3647581]	GO:0016020;GO:0016021;GO:0003674;GO:0008150;GO:0005575	-	-
ENSMUSG00000049148	-2.01732	0.00112225	down	Plcxd3	phosphatidylinositol-specific phospholipase C, X domain containing 3 [Source:MGI Symbol;Acc:MGI:2442605]	GO:0008081;GO:0006629	-	KOG4306-Glycosylphosphatidylinositol-specific phospholipase C[T]
ENSMUSG00000086386	-10.5395	0.0032875	down	Gm12108	predicted gene 12108 [Source:MGI Symbol;Acc:MGI:3651176]	-	-	-
ENSMUSG00000104222	-1.00165	0.0195802	down	Gm7292	predicted gene 7292 [Source:MGI Symbol;Acc:MGI:3645786]	-	-	-
ENSMUSG00000045083	-0.769342	0.00257061	down	Lingo2	leucine rich repeat and Ig domain containing 2 [Source:MGI Symbol;Acc:MGI:2442298]	GO:0016020;GO:0016021;GO:0005615;GO:0003674;GO:0051965;GO:0005578	-	KOG0619-FOG: Leucine rich repeat[R]
ENSMUSG00000072704	-0.675268	0.000444343	down	Smim10l1	small integral membrane protein 10 like 1 [Source:MGI Symbol;Acc:MGI:1914379]	GO:0003674;GO:0008150;GO:0005575	-	-
ENSMUSG00000107314	-13.3901	2.12666e-09	down	Gm20488	predicted gene 20488 [Source:MGI Symbol;Acc:MGI:5141953]	-	-	-
ENSMUSG00000028033	-0.693835	0.00840904	down	Kcnq5	potassium voltage-gated channel, subfamily Q, member 5 [Source:MGI Symbol;Acc:MGI:1924937]	GO:0055085;GO:0016020;GO:0016021;GO:0006811;GO:0006810;GO:0005216;GO:0005249;GO:0005267;GO:0006813;GO:0071805;GO:0008076;GO:0005244;GO:0034765;GO:0030118	K04930-ko04725 Cholinergic synapse	KOG1419-Voltage-gated K+ channel KCNQ[P]
ENSMUSG00000051497	-0.642038	0.0198876	down	Kcnj16	potassium inwardly-rectifying channel, subfamily J, member 16 [Source:MGI Symbol;Acc:MGI:1314842]	GO:0016020;GO:0016021;GO:0005886;GO:0006810;GO:0006811;GO:0006813;GO:0005244;GO:0034765;GO:0005242;GO:0005887;GO:0016323;GO:0010107;GO:0071805;GO:0098655	K05009-ko04971 Gastric acid secretion	KOG3827-Inward rectifier K+ channel[P]
ENSMUSG00000056260	-0.597579	0.00869885	down	Lrif1	ligand dependent nuclear receptor interacting factor 1 [Source:MGI Symbol;Acc:MGI:2445214]	GO:0006355;GO:0042974;GO:0003674;GO:0008150;GO:0005634;GO:0006351;GO:0000784;GO:0005815;GO:0016363	-	-
ENSMUSG00000037857	-0.61042	0.00453424	down	Nufip2	nuclear fragile X mental retardation protein interacting protein 2 [Source:MGI Symbol;Acc:MGI:1915814]	GO:0005634;GO:0005654;GO:0016604;GO:0005829;GO:0005737;GO:0003723;GO:0016020;GO:0010494;GO:0042788	-	-
ENSMUSG00000026904	-0.846801	2.77549e-06	down	Slc4a10	solute carrier family 4, sodium bicarbonate cotransporter-like, member 10 [Source:MGI Symbol;Acc:MGI:2150150]	GO:0016020;GO:0016021;GO:0005886;GO:0005215;GO:0006810;GO:0006811;GO:0005887;GO:0008509;GO:0006820;GO:0098656;GO:0006814;GO:0015293;GO:0005452;GO:0015698;GO:0009791;GO:0035264;GO:0006885;GO:0016323;GO:0015297;GO:0051453;GO:0048854;GO:0043025;GO:0015701;GO:0006486;GO:0021860;GO:0015301;GO:0009416;GO:0035641;GO:0097442;GO:0097440;GO:0030641;GO:1902600;GO:0097441	-	KOG1172-Na+-independent Cl/HCO3 exchanger AE1 and related transporters (SLC4 family)[P]
ENSMUSG00000031453	-1.10132	0.000107871	down	Rasa3	RAS p21 protein activator 3 [Source:MGI Symbol;Acc:MGI:1197013]	GO:0046872;GO:0005096;GO:0007165;GO:0043547;GO:0035556;GO:0005737;GO:0034605;GO:0043087;GO:0051209;GO:0015278;GO:0046580;GO:0031235	K12380-ko04014 Ras signaling pathway;ko04013 MAPK signaling pathway - fly	KOG2059-Ras GTPase-activating protein[T]
ENSMUSG00000035840	-0.96227	0.00539637	down	Lysmd3	LysM, putative peptidoglycan-binding, domain containing 3 [Source:MGI Symbol;Acc:MGI:1915906]	GO:0016020;GO:0016021;GO:0003674;GO:0008150;GO:0005575	-	KOG2850-Predicted peptidoglycan-binding protein, contains LysM domain[R]
ENSMUSG00000060314	-0.948246	0.00163038	down	Zfp941	zinc finger protein 941 [Source:MGI Symbol;Acc:MGI:3039601]	GO:0006355;GO:0046872;GO:0005622;GO:0005575;GO:0003676;GO:0003700	-	KOG1721-FOG: Zn-finger[R]
ENSMUSG00000021745	-0.755531	0.00127181	down	Ptprg	protein tyrosine phosphatase, receptor type, G [Source:MGI Symbol;Acc:MGI:97814]	GO:0016020;GO:0016021;GO:0016787;GO:0004721;GO:0004725;GO:0016791;GO:0006470;GO:0016311;GO:0035335;GO:0042802;GO:0007420;GO:0010633;GO:0010977;GO:0005615;GO:0070062	-	-
ENSMUSG00000070392	-11.0543	0.0263793	down	Gm20634	predicted gene 20634 [Source:MGI Symbol;Acc:MGI:5313081]	-	-	-
ENSMUSG00000035107	-1.08363	0.000536439	down	Dcbld2	discoidin, CUB and LCCL domain containing 2 [Source:MGI Symbol;Acc:MGI:1920629]	GO:0016020;GO:0016021;GO:0009986;GO:0005887;GO:0030308;GO:0042060	-	-
ENSMUSG00000020709	-0.876001	0.0470253	down	Adap2	ArfGAP with dual PH domains 2 [Source:MGI Symbol;Acc:MGI:2663075]	GO:0016020;GO:0046872;GO:0005886;GO:0005096;GO:0005737;GO:0043547;GO:0007507;GO:0005547;GO:0043325;GO:0005546;GO:0043533;GO:0005740;GO:0048017	-	KOG0703-Predicted GTPase-activating protein[T]
ENSMUSG00000097109	-2.64561	0.000240837	down	Gm26580	predicted gene, 26580 [Source:MGI Symbol;Acc:MGI:5477074]	-	-	-
ENSMUSG00000026980	-1.6761	0.00954821	down	Ly75	lymphocyte antigen 75 [Source:MGI Symbol;Acc:MGI:106662]	GO:0016020;GO:0016021;GO:0009897;GO:0070062;GO:0030246;GO:0007165;GO:0004888;GO:0005887;GO:0006897	-	KOG4297-C-type lectin[TV]
ENSMUSG00000022307	-0.619691	0.020933	down	Oxr1	oxidation resistance 1 [Source:MGI Symbol;Acc:MGI:2179326]	GO:0055114;GO:0005634;GO:0005739;GO:0005730;GO:0051402;GO:1903204;GO:0043524;GO:0016491;GO:0007628;GO:0071447;GO:1902083;GO:1900408	-	KOG2372-Oxidation resistance protein[L]
ENSMUSG00000034584	-1.6856	0.00440433	down	Exph5	exophilin 5 [Source:MGI Symbol;Acc:MGI:2443248]	GO:0006886;GO:0017137;GO:0005768;GO:0005515;GO:0003334;GO:0050714;GO:0045921;GO:0071985	-	-
ENSMUSG00000038112	-1.01125	0.00560867	down	AW551984	expressed sequence AW551984 [Source:MGI Symbol;Acc:MGI:2143322]	GO:0003674;GO:0005575;GO:0055007;GO:0060923	-	-
ENSMUSG00000034796	-0.805095	8.69982e-07	down	Cpne7	copine VII [Source:MGI Symbol;Acc:MGI:2142747]	GO:0016020;GO:0003674;GO:0005886;GO:0005634;GO:0005737;GO:0070062;GO:0071277	-	KOG1327-Copine[T]
ENSMUSG00000029106	-0.953957	0.000326989	down	Add1	adducin 1 (alpha) [Source:MGI Symbol;Acc:MGI:87918]	GO:0016020;GO:0048873;GO:0005886;GO:0005634;GO:0005654;GO:0016604;GO:0005737;GO:0003723;GO:0005925;GO:0042803;GO:0046982;GO:0005856;GO:0003779;GO:0005516;GO:0001701;GO:0035264;GO:0000902;GO:0008134;GO:0051015;GO:0030507;GO:0045296;GO:0005198;GO:0032092;GO:0071277;GO:0030218;GO:0005913;GO:1903142;GO:0051017;GO:0006884;GO:0020027;GO:0008290;GO:0051016;GO:1903393	-	KOG3699-Cytoskeletal protein Adducin[TZ]
ENSMUSG00000049112	-0.91637	0.00323285	down	Oxtr	oxytocin receptor [Source:MGI Symbol;Acc:MGI:109147]	GO:0016020;GO:0016021;GO:0005886;GO:0005622;GO:0007186;GO:0004871;GO:0004930;GO:0007165;GO:0005000;GO:0004990;GO:0005887;GO:0045777;GO:0042277;GO:0032870;GO:1901652;GO:0001992;GO:0045907;GO:0017046;GO:0001967;GO:0001975;GO:0007204;GO:0007507;GO:0007565;GO:0007595;GO:0007613;GO:0010701;GO:0014070;GO:0021537;GO:0030431;GO:0032230;GO:0032355;GO:0032570;GO:0034059;GO:0034097;GO:0035176;GO:0042220;GO:…	K04229-ko04020 Calcium signaling pathway;ko04024 cAMP signaling pathway;ko04080 Neuroactive ligand-receptor interaction;ko04921 Oxytocin signaling pathway	KOG3656-FOG: 7 transmembrane receptor[R]
ENSMUSG00000032913	-0.68582	0.0130395	down	Lrig2	leucine-rich repeats and immunoglobulin-like domains 2 [Source:MGI Symbol;Acc:MGI:2443718]	GO:0016020;GO:0016021;GO:0005886;GO:0005515;GO:0005737;GO:0030426;GO:0007605;GO:2000010;GO:0048679;GO:0043005;GO:0043025;GO:0060384;GO:0051045;GO:0005102;GO:0010977;GO:0010640;GO:2001222;GO:0048681;GO:0097708	-	KOG4194-Membrane glycoprotein LIG-1[T]
ENSMUSG00000037259	-0.659369	0.0053208	down	Dzank1	double zinc ribbon and ankyrin repeat domains 1 [Source:MGI Symbol;Acc:MGI:2139080]	GO:0046872;GO:0003674;GO:0005575	-	-
ENSMUSG00000110170	-1.88014	0.0372074	down	St6galnac2	ST6 (alpha-N-acetyl-neuraminyl-2,3-beta-galactosyl-1,3)-N-acetylgalactosaminide alpha-2,6-sialyltransferase 2 [Source:MGI Symbol;Acc:MGI:107553]	-	-	-
ENSMUSG00000031486	-1.0008	4.92781e-06	down	Adgra2	adhesion G protein-coupled receptor A2 [Source:MGI Symbol;Acc:MGI:1925810]	GO:0016020;GO:0016021;GO:0007186;GO:0004871;GO:0004930;GO:0007165;GO:0004888;GO:0007166;GO:0005886;GO:0009986;GO:0042995;GO:0001525;GO:0002040;GO:0030175;GO:0010595;GO:0007417;GO:0045765;GO:1900747;GO:0043542;GO:0050920;GO:0090210	-	KOG0619-FOG: Leucine rich repeat[R]
ENSMUSG00000034269	-0.674025	2.40634e-05	down	Setd5	SET domain containing 5 [Source:MGI Symbol;Acc:MGI:1920145]	GO:0003674;GO:0008150;GO:0005575	-	-
ENSMUSG00000055296	-0.62486	0.000627664	down	Tmem245	transmembrane protein 245 [Source:MGI Symbol;Acc:MGI:2445107]	GO:0016020;GO:0016021	-	KOG2365-Uncharacterized membrane protein[S]
ENSMUSG00000040451	-0.791376	0.028073	down	Sgms1	sphingomyelin synthase 1 [Source:MGI Symbol;Acc:MGI:2444110]	GO:0016020;GO:0016021;GO:0016740;GO:0000139;GO:0005794;GO:0016301;GO:0016310;GO:0006629;GO:0006665;GO:0006915;GO:0005887;GO:0030173;GO:0030176;GO:0046513;GO:2001237;GO:0016049;GO:0006686;GO:0005634;GO:0005783;GO:0000138;GO:0005886;GO:0002950;GO:0033188;GO:0047493;GO:0006954;GO:0010628;GO:0071222;GO:0071356	K04714-ko00600 Sphingolipid metabolism;ko04071 Sphingolipid signaling pathway	KOG3058-Uncharacterized conserved protein[S]
ENSMUSG00000014361	-0.764404	0.000862863	down	Mertk	c-mer proto-oncogene tyrosine kinase [Source:MGI Symbol;Acc:MGI:96965]	GO:0016020;GO:0016021;GO:0004672;GO:0005524;GO:0006468;GO:0016740;GO:0005615;GO:0005737;GO:0000166;GO:0007283;GO:0016301;GO:0016310;GO:0004713;GO:0018108;GO:0004714;GO:0050766;GO:0060041;GO:0043491;GO:0034446;GO:0006909;GO:0032940;GO:0001779;GO:0060068;GO:0030168;GO:2000107;GO:0097350;GO:0043277;GO:0001818;GO:0051250;GO:0001750;GO:0016028	-	-
ENSMUSG00000095253	-0.636858	0.0406198	down	Zfp799	zinc finger protein 799 [Source:MGI Symbol;Acc:MGI:2443934]	GO:0006355;GO:0046872;GO:0005622;GO:0003674;GO:0008150;GO:0005575;GO:0003676	-	KOG1721-FOG: Zn-finger[R]
ENSMUSG00000027111	-0.852794	0.0116079	down	Itga6	integrin alpha 6 [Source:MGI Symbol;Acc:MGI:96605]	GO:0016020;GO:0016021;GO:0046872;GO:0009897;GO:0005886;GO:0009986;GO:0005925;GO:0045944;GO:0007229;GO:0007155;GO:0008305;GO:0016323;GO:0043547;GO:0031994;GO:0038132;GO:0007160;GO:0035878;GO:0043588;GO:0046847;GO:0048565;GO:0072001;GO:0097186;GO:0005604;GO:0009925;GO:0030056;GO:0005515;GO:0033627;GO:0022409;GO:0045296;GO:0050900;GO:0043065;GO:0042475;GO:0005178;GO:0031589;GO:0030335;GO:0050873;GO:…	K06485-ko04151 PI3K-Akt signaling pathway;ko04512 ECM-receptor interaction;ko04514 Cell adhesion molecules (CAMs);ko04810 Regulation of actin cytoskeleton;ko04510 Focal adhesion;ko04640 Hematopoietic cell lineage;ko05200 Pathways in cancer;ko05222 Small cell lung cancer;ko05410 Hypertrophic cardiomyopathy (HCM);ko05412 Arrhythmogenic right ventricular cardiomyopathy (ARVC);ko05414 Dilated cardiom…	KOG3637-Vitronectin receptor, alpha subunit[W]
ENSMUSG00000110723	-0.903602	0.0316179	down	AC153912.1	-	-	-	-
ENSMUSG00000035133	-0.820341	0.0343709	down	Arhgap5	Rho GTPase activating protein 5 [Source:MGI Symbol;Acc:MGI:1332637]	GO:0007165;GO:0003924;GO:0005525	-	-
ENSMUSG00000090698	-1.17867	0.000965052	down	Apold1	apolipoprotein L domain containing 1 [Source:MGI Symbol;Acc:MGI:2685921]	GO:0016020;GO:0016021;GO:0005576;GO:0003674;GO:0008150;GO:0005654;GO:0005829;GO:0008289;GO:0006869;GO:0042157;GO:0001525;GO:0001666;GO:0042118;GO:0045601	-	-
ENSMUSG00000102602	-1.40672	0.0355724	down	A930004J17Rik	RIKEN cDNA A930004J17 gene [Source:MGI Symbol;Acc:MGI:2442442]	-	-	-
ENSMUSG00000031210	-1.17483	0.000945722	down	Gpr165	G protein-coupled receptor 165 [Source:MGI Symbol;Acc:MGI:1923456]	GO:0016020;GO:0016021;GO:0003674;GO:0008150;GO:0005575;GO:0007186;GO:0004871;GO:0004930;GO:0007165	-	KOG3656-FOG: 7 transmembrane receptor[R]
ENSMUSG00000060429	-0.691835	0.0410232	down	Sntb1	syntrophin, basic 1 [Source:MGI Symbol;Acc:MGI:101781]	GO:0016020;GO:0005886;GO:0043234;GO:0005515;GO:0005737;GO:0030054;GO:0005925;GO:0003779;GO:0005856;GO:0005198;GO:0005516;GO:0045202;GO:0042383;GO:0030165	-	KOG3551-Syntrophins (type beta)[W]
ENSMUSG00000044308	-0.592925	0.0420078	down	Ubr3	ubiquitin protein ligase E3 component n-recognin 3 [Source:MGI Symbol;Acc:MGI:1861100]	GO:0016020;GO:0016021;GO:0016740;GO:0008270;GO:0046872;GO:0005515;GO:0005737;GO:0007608;GO:0016567;GO:0001701;GO:0000151;GO:0042048;GO:0004842;GO:0009790;GO:0006511;GO:0061630;GO:0001967;GO:0071596	-	KOG1139-Predicted ubiquitin-protein ligase of the N-recognin family[O]
ENSMUSG00000020042	-1.25182	0.000281896	down	Btbd11	BTB (POZ) domain containing 11 [Source:MGI Symbol;Acc:MGI:1921257]	GO:0016020;GO:0016021;GO:0046982;GO:0031625;GO:0043161;GO:0005737;GO:0030162;GO:0042787;GO:0019005;GO:0060395	-	-
ENSMUSG00000074305	-1.14679	0.00542248	down	Peak1	pseudopodium-enriched atypical kinase 1 [Source:MGI Symbol;Acc:MGI:2442366]	GO:0004672;GO:0005524;GO:0006468;GO:0016740;GO:0005737;GO:0030054;GO:0000166;GO:0005925;GO:0016301;GO:0016310;GO:0004713;GO:0004715;GO:0018108;GO:0005856;GO:0016477;GO:0034446;GO:0046777;GO:0015629	-	-
ENSMUSG00000059173	-0.979965	1.53407e-05	down	Pde1a	phosphodiesterase 1A, calmodulin-dependent [Source:MGI Symbol;Acc:MGI:1201792]	GO:0046872;GO:0016787;GO:0007165;GO:0008081;GO:0004114;GO:0004115;GO:0030553;GO:0048101;GO:0006198;GO:0034391;GO:0046069;GO:0048660;GO:0005634;GO:0005737;GO:0043025	K13755-ko00230 Purine metabolism;ko04020 Calcium signaling pathway;ko04924 Renin secretion;ko04740 Olfactory transduction;ko04742 Taste transduction;ko05032 Morphine addiction	KOG3688-Cyclic GMP phosphodiesterase[T]
ENSMUSG00000035566	-0.658398	0.0101259	down	Pcdh17	protocadherin 17 [Source:MGI Symbol;Acc:MGI:2684924]	GO:0016020;GO:0016021;GO:0005509;GO:0007155;GO:0007156;GO:0005886;GO:0005887;GO:0030534;GO:0050805;GO:1904071;GO:2000807	-	-
ENSMUSG00000020169	-1.16689	0.0375417	down	Best3	bestrophin 3 [Source:MGI Symbol;Acc:MGI:3580298]	GO:0016020;GO:0016021;GO:0005886;GO:0006810;GO:0006811;GO:1902476;GO:0005254;GO:0006821;GO:0034707;GO:0015698;GO:0043271	-	KOG3547-Bestrophin (Best vitelliform macular dystrophy-associated protein)[R]
ENSMUSG00000030525	-0.834804	0.0223668	down	Chrna7	cholinergic receptor, nicotinic, alpha polypeptide 7 [Source:MGI Symbol;Acc:MGI:99779]	GO:0016020;GO:0016021;GO:0009897;GO:0005886;GO:0006810;GO:0006811;GO:0005515;GO:0005216;GO:0005230;GO:0022848;GO:0034220;GO:0060078;GO:0060079;GO:0030054;GO:0045202;GO:0045211;GO:0042803;GO:0030317;GO:0000187;GO:0005892;GO:0016324;GO:0030673;GO:0007271;GO:0006874;GO:0006816;GO:0045471;GO:0050890;GO:0042391;GO:0001540;GO:0007613;GO:0032094;GO:0008284;GO:0001666;GO:1902430;GO:0007165;GO:0050728;GO:…	K04809-ko04020 Calcium signaling pathway;ko04080 Neuroactive ligand-receptor interaction;ko04725 Cholinergic synapse;ko05204 Chemical carcinogenesis;ko05033 Nicotine addiction	KOG3645-Acetylcholine receptor[T]
ENSMUSG00000047976	-1.00635	0.00264341	down	Kcna1	potassium voltage-gated channel, shaker-related subfamily, member 1 [Source:MGI Symbol;Acc:MGI:96654]	GO:0055085;GO:0016020;GO:0016021;GO:0051260;GO:0005886;GO:0006811;GO:0009986;GO:0006810;GO:0005216;GO:0030054;GO:0045202;GO:0005249;GO:0005267;GO:0006813;GO:0071805;GO:0008076;GO:0031410;GO:0005244;GO:0034765;GO:0005887;GO:0005783;GO:0033270;GO:0005829;GO:0030425;GO:0097718;GO:0042995;GO:0007420;GO:0043025;GO:0071286;GO:0030424;GO:0042391;GO:0050966;GO:0005251;GO:0043204;GO:0007405;GO:0010960;GO:…	-	KOG1545-Voltage-gated shaker-like K+ channel KCNA[P]
ENSMUSG00000046593	-0.873009	0.016571	down	Tmem215	transmembrane protein 215 [Source:MGI Symbol;Acc:MGI:2444167]	GO:0016020;GO:0016021;GO:0003674;GO:0008150;GO:0005575	-	-
ENSMUSG00000019464	-2.42188	1.86588e-05	down	Ptger1	prostaglandin E receptor 1 (subtype EP1) [Source:MGI Symbol;Acc:MGI:97793]	GO:0016020;GO:0016021;GO:0005886;GO:0007186;GO:0004871;GO:0004930;GO:0007165;GO:0032496;GO:0004955;GO:0004957	K04258-ko04020 Calcium signaling pathway;ko04080 Neuroactive ligand-receptor interaction;ko05200 Pathways in cancer	KOG3656-FOG: 7 transmembrane receptor[R]
ENSMUSG00000102344	-1.08017	0.00247523	down	9430053O09Rik	RIKEN cDNA 9430053O09 gene [Source:MGI Symbol;Acc:MGI:2442604]	-	-	-
ENSMUSG00000060187	-3.61483	0.0458392	down	Lrrc10	leucine rich repeat containing 10 [Source:MGI Symbol;Acc:MGI:2448063]	GO:0005634;GO:0003779;GO:0005739;GO:0051393;GO:0030017;GO:0030016;GO:0005856;GO:0055013	-	KOG0619-FOG: Leucine rich repeat[R]
ENSMUSG00000040584	-0.623826	0.0412997	down	Abcb1a	ATP-binding cassette, sub-family B (MDR/TAP), member 1A [Source:MGI Symbol;Acc:MGI:97570]	GO:0055085;GO:0016020;GO:0016021;GO:0005524;GO:0005886;GO:0016787;GO:0006810;GO:0009986;GO:0000166;GO:0070062;GO:0016887;GO:0042626;GO:0016324;GO:0042623;GO:0015893;GO:0000086;GO:0090555;GO:0045332;GO:2001225;GO:0008559;GO:0042908;GO:0046581;GO:0047484;GO:0072089;GO:0090554;GO:0099038;GO:0006855;GO:0099040;GO:1901529	K05658-ko02010 ABC transporters;ko04976 Bile secretion;ko05206 MicroRNAs in cancer	KOG0055-Multidrug/pheromone exporter, ABC superfamily[Q]
ENSMUSG00000035164	-0.801237	0.0136457	down	Zc3h12c	zinc finger CCCH type containing 12C [Source:MGI Symbol;Acc:MGI:3026959]	GO:0046872;GO:0003674;GO:0016787;GO:0008150;GO:0005575;GO:0090305;GO:0004518;GO:0004519	-	KOG3777-Uncharacterized conserved protein[S]
ENSMUSG00000103985	-2.07043	0.0332216	down	Gm37446	predicted gene, 37446 [Source:MGI Symbol;Acc:MGI:5610674]	-	-	-
ENSMUSG00000028199	-0.83466	0.00306547	down	Cryz	crystallin, zeta [Source:MGI Symbol;Acc:MGI:88527]	GO:0008270;GO:0005829;GO:0005737;GO:0055114;GO:0016491;GO:0070062;GO:0003723;GO:0042178;GO:0050661;GO:0003730;GO:0051289;GO:0070402;GO:0003960	-	KOG1197-Predicted quinone oxidoreductase[CR]
ENSMUSG00000028528	-0.612505	0.00677605	down	Dnajc6	DnaJ heat shock protein family (Hsp40) member C6 [Source:MGI Symbol;Acc:MGI:1919935]	GO:0003674;GO:0016787;GO:0005622;GO:0004721;GO:0004725;GO:0035335;GO:0006470;GO:0045202;GO:0017124;GO:0014069;GO:0031982;GO:0072318;GO:2000369;GO:0016191	K09526-ko04144 Endocytosis	KOG0431-Auxilin-like protein and related proteins containing DnaJ domain[R]
ENSMUSG00000033991	-0.63946	0.0403148	down	Ttc37	tetratricopeptide repeat domain 37 [Source:MGI Symbol;Acc:MGI:2679923]	GO:0003674;GO:0008150;GO:0005634;GO:0005654;GO:0005829;GO:0005737;GO:0035327;GO:0055087	-	-
ENSMUSG00000054958	-1.17826	0.0432775	down	Nt5c1a	5'-nucleotidase, cytosolic IA [Source:MGI Symbol;Acc:MGI:2155700]	GO:0016787;GO:0000287;GO:0005737;GO:0000166;GO:0016311;GO:0008253;GO:0009117;GO:0009128;GO:0046085	K01081-ko00230 Purine metabolism;ko00240 Pyrimidine metabolism;ko00760 Nicotinate and nicotinamide metabolism	-
ENSMUSG00000052387	-0.639038	0.017254	down	Trpm3	transient receptor potential cation channel, subfamily M, member 3 [Source:MGI Symbol;Acc:MGI:2443101]	GO:0055085;GO:0016020;GO:0016021;GO:0006811;GO:0005216;GO:0005227;GO:0098655;GO:0006812;GO:0034220;GO:0051262;GO:0005261;GO:0016048;GO:0050951;GO:0007216;GO:0071482	-	KOG3614-Ca2+/Mg2+-permeable cation channels (LTRPC family)[PT]
ENSMUSG00000023845	-1.36889	5.07825e-05	down	Lnpep	leucyl/cystinyl aminopeptidase [Source:MGI Symbol;Acc:MGI:2387123]	GO:0016020;GO:0016021;GO:0008270;GO:0046872;GO:0005886;GO:0016787;GO:0048471;GO:0005515;GO:0008233;GO:0006508;GO:0004177;GO:0008237;GO:0005765;GO:0005622;GO:0012505;GO:0030163;GO:0061024;GO:0007267;GO:0042277;GO:0070006;GO:0043171;GO:0030659;GO:0060395;GO:0008217	K01257-ko04614 Renin-angiotensin system	KOG1046-Puromycin-sensitive aminopeptidase and related aminopeptidases[EO]
ENSMUSG00000052920	-1.05189	0.0147885	down	Prkg1	protein kinase, cGMP-dependent, type I [Source:MGI Symbol;Acc:MGI:108174]	GO:0004672;GO:0005524;GO:0006468;GO:0016740;GO:0005794;GO:0003824;GO:0008152;GO:0005515;GO:0005737;GO:0000166;GO:0007165;GO:0005886;GO:0016301;GO:0016310;GO:0004674;GO:0016358;GO:0043087;GO:0030900;GO:0005246;GO:0004692;GO:0030553;GO:0001764;GO:0019934;GO:0060087;GO:0045986;GO:0090331	K07376-ko04022 cGMP - PKG signaling pathway;ko04540 Gap junction;ko04611 Platelet activation;ko04923 Regulation of lipolysis in adipocyte;ko04270 Vascular smooth muscle contraction;ko04970 Salivary secretion;ko04730 Long-term depression;ko04740 Olfactory transduction;ko04713 Circadian entrainment	-
ENSMUSG00000022829	-0.950395	0.00505462	down	Stxbp5l	syntaxin binding protein 5-like [Source:MGI Symbol;Acc:MGI:2443815]	GO:0016020;GO:0016021;GO:0005886;GO:0006810;GO:0015031;GO:0005737;GO:0043547;GO:0042593;GO:0016192;GO:0005096;GO:0017137;GO:0006887;GO:0050714;GO:0019905;GO:0046676;GO:0017157	-	-
ENSMUSG00000096401	-0.771281	0.0185671	down	Gm21811	predicted gene, 21811 [Source:MGI Symbol;Acc:MGI:5433975]	-	-	-
ENSMUSG00000026024	-0.639423	0.0173348	down	Als2	amyotrophic lateral sclerosis 2 (juvenile) [Source:MGI Symbol;Acc:MGI:1921268]	GO:0005634;GO:0043234;GO:0005829;GO:0005515;GO:0005737;GO:0042803;GO:0051260;GO:0007032;GO:0035023;GO:0005085;GO:0005089;GO:0005769;GO:0006979;GO:0007626;GO:0045860;GO:0030425;GO:0001662;GO:0048812;GO:0042802;GO:0005813;GO:0017112;GO:0017137;GO:0005096;GO:0043547;GO:0001881;GO:0030426;GO:0043197;GO:0043087;GO:0007041;GO:0007528;GO:0014069;GO:0001726;GO:0030676;GO:0030027;GO:0071902;GO:0031982;GO:…	K04575-ko05014 Amyotrophic lateral sclerosis (ALS)	KOG0231-Junctional membrane complex protein Junctophilin and related MORN repeat proteins[R]
ENSMUSG00000031558	-1.03169	0.000346921	down	Slit2	slit homolog 2 (Drosophila) [Source:MGI Symbol;Acc:MGI:1315205]	GO:0005615;GO:0005509;GO:0008201;GO:0005515;GO:0005737;GO:0042803;GO:0007275;GO:0005576;GO:0016337;GO:0070062;GO:0010629;GO:0001933;GO:0001701;GO:0006935;GO:0045499;GO:0048812;GO:0042802;GO:0030308;GO:0008285;GO:0007399;GO:0030336;GO:0030154;GO:0030837;GO:0021772;GO:0001656;GO:0005102;GO:0043065;GO:0007409;GO:0005095;GO:0034260;GO:0008045;GO:0007411;GO:0043116;GO:0031290;GO:0030517;GO:0050919;GO:…	K06839-ko04360 Axon guidance	KOG4237-Extracellular matrix protein slit, contains leucine-rich and EGF-like repeats[WT]
ENSMUSG00000029648	-0.742254	0.0135934	down	Flt1	FMS-like tyrosine kinase 1 [Source:MGI Symbol;Acc:MGI:95558]	GO:0016020;GO:0016021;GO:0004672;GO:0005524;GO:0006468;GO:0016740;GO:0005887;GO:0000166;GO:0016301;GO:0016310;GO:0004713;GO:0004714;GO:0007169;GO:0005021;GO:0019838;GO:0036326;GO:0036327;GO:0036332;GO:0002548;GO:0010863;GO:0014068;GO:0016477;GO:0018108;GO:0030335;GO:0030949;GO:0035924;GO:0036323;GO:0038084;GO:0043406;GO:0043410;GO:0043552;GO:0045766;GO:0046777;GO:0048010;GO:0005886;GO:0005925;GO:…	-	KOG0200-Fibroblast/platelet-derived growth factor receptor and related receptor tyrosine kinases[T]
ENSMUSG00000031075	-1.70811	0.00232117	down	Ano1	anoctamin 1, calcium activated chloride channel [Source:MGI Symbol;Acc:MGI:2142149]	GO:0016020;GO:0016021;GO:0046983;GO:0098655;GO:0005227;GO:0005229;GO:0005254;GO:0015111;GO:0006812;GO:0006821;GO:0015705;GO:0035774;GO:1902476;GO:0005886;GO:0016324;GO:0070062;GO:0009897;GO:0006810;GO:0005737;GO:0006811;GO:0042803;GO:0046982;GO:0007275;GO:0034707;GO:1903959;GO:0005247;GO:0042391;GO:0034605;GO:0007200;GO:0050965;GO:0060438	-	-
ENSMUSG00000097358	-10.2819	0.00961084	down	Gm26773	predicted gene, 26773 [Source:MGI Symbol;Acc:MGI:5477267]	-	-	-
ENSMUSG00000044375	-4.74035	0.0113741	down	BC027072	cDNA sequence BC027072 [Source:MGI Symbol;Acc:MGI:2385061]	GO:0003674;GO:0050896;GO:0007601;GO:0035845;GO:0001750;GO:0005929;GO:0042995;GO:0001917;GO:0050908;GO:1903546	-	-
ENSMUSG00000033004	-0.702276	0.0319008	down	Mycbp2	MYC binding protein 2 [Source:MGI Symbol;Acc:MGI:2179432]	GO:0008270;GO:0016020	-	-
ENSMUSG00000034361	-0.714511	0.0216442	down	Cpne2	copine II [Source:MGI Symbol;Acc:MGI:2387578]	GO:0016020;GO:0003674;GO:0005886;GO:0005634;GO:0005737;GO:0070062;GO:0071277	-	KOG1327-Copine[T]
ENSMUSG00000017817	-1.85338	0.0416376	down	Jph2	junctophilin 2 [Source:MGI Symbol;Acc:MGI:1891496]	GO:0016020;GO:0016021;GO:0005886;GO:0005515;GO:0007275;GO:0005783;GO:0005789;GO:0016529;GO:0007204;GO:0010314;GO:0032266;GO:0070273;GO:0080025;GO:0055074;GO:0051209;GO:0030018;GO:0005546;GO:0015278;GO:0033017;GO:0005547;GO:0070300;GO:0001786;GO:0060316;GO:0030314;GO:0055024	-	KOG0231-Junctional membrane complex protein Junctophilin and related MORN repeat proteins[R]
ENSMUSG00000033799	-0.735871	0.0255998	down	Fam208b	family with sequence similarity 208, member B [Source:MGI Symbol;Acc:MGI:2145274]	GO:0003674;GO:0008150	-	-
ENSMUSG00000042284	-1.05744	0.0159314	down	Itga1	integrin alpha 1 [Source:MGI Symbol;Acc:MGI:96599]	GO:0016020;GO:0016021;GO:0046872;GO:0009897;GO:0009986;GO:0005925;GO:0007229;GO:0070062;GO:0007155;GO:0008305;GO:0008285;GO:0030593;GO:0019903;GO:0007160;GO:0005515;GO:0005886;GO:0098639;GO:0045123;GO:0034665;GO:0032516;GO:0042059;GO:0045178;GO:0005102;GO:0005518;GO:0000187;GO:0042311;GO:0043525;GO:0048812;GO:0060326;GO:0001669;GO:0043005;GO:0043204;GO:0045121	K06480-ko04151 PI3K-Akt signaling pathway;ko04512 ECM-receptor interaction;ko04810 Regulation of actin cytoskeleton;ko04510 Focal adhesion;ko04640 Hematopoietic cell lineage;ko05410 Hypertrophic cardiomyopathy (HCM);ko05412 Arrhythmogenic right ventricular cardiomyopathy (ARVC);ko05414 Dilated cardiomyopathy (DCM)	-
ENSMUSG00000027524	-0.900603	0.020082	down	Edn3	endothelin 3 [Source:MGI Symbol;Acc:MGI:95285]	GO:0005576;GO:0005615;GO:0010468;GO:0005622;GO:0005623;GO:0006874;GO:0030593;GO:0005179;GO:0031708;GO:0002690;GO:0003100;GO:0007166;GO:0008284;GO:0010460;GO:0014826;GO:0019229;GO:0030072;GO:0042310;GO:0043406;GO:0045597;GO:0045840;GO:0046887;GO:0048016;GO:0048070;GO:1901381;GO:0030334;GO:0050880;GO:0030182;GO:0001755;GO:0030318;GO:0010961	K05227-ko04080 Neuroactive ligand-receptor interaction;ko04270 Vascular smooth muscle contraction	-
ENSMUSG00000042323	-0.904283	0.000547082	down	Pbrm1	polybromo 1 [Source:MGI Symbol;Acc:MGI:1923998]	GO:0003677;GO:0005634;GO:0005654;GO:0006355;GO:0003682;GO:0006351;GO:0016569;GO:0007507;GO:0008285;GO:0005515;GO:0090544;GO:0001890;GO:0060979;GO:0000776;GO:0060948;GO:0001974;GO:0003007;GO:0045893;GO:0003349	-	KOG1827-Chromatin remodeling complex RSC, subunit RSC1/Polybromo and related proteins[BK]
ENSMUSG00000046836	-0.857655	0.0140062	down	Brox	BRO1 domain and CAAX motif containing [Source:MGI Symbol;Acc:MGI:1918928]	GO:0016020;GO:0003674;GO:0008150;GO:0070062	-	-
ENSMUSG00000017412	-0.77305	0.012581	down	Cacnb4	calcium channel, voltage-dependent, beta 4 subunit [Source:MGI Symbol;Acc:MGI:103301]	GO:0005515;GO:0006810;GO:0006811;GO:0070588;GO:0005886;GO:0005244;GO:0005245;GO:0005262;GO:0006816;GO:0034765;GO:0005891;GO:0045202;GO:0006874;GO:0050852;GO:0007628;GO:0007214;GO:0019227;GO:0042391;GO:0007528;GO:0014051;GO:0048536;GO:1901385;GO:0050877;GO:0035249;GO:0048538;GO:0008331;GO:0050908;GO:0048541;GO:0048747;GO:0046058;GO:0019901	K04865-ko04010 MAPK signaling pathway;ko04921 Oxytocin signaling pathway;ko04260 Cardiac muscle contraction;ko04261 Adrenergic signaling in cardiomyocytes;ko05410 Hypertrophic cardiomyopathy (HCM);ko05412 Arrhythmogenic right ventricular cardiomyopathy (ARVC);ko05414 Dilated cardiomyopathy (DCM)	KOG3812-L-type voltage-dependent Ca2+ channel, beta subunit[PT]
ENSMUSG00000019817	-1.10826	0.00503245	down	Plagl1	pleiomorphic adenoma gene-like 1 [Source:MGI Symbol;Acc:MGI:1100874]	GO:0005634;GO:0003700;GO:0006351;GO:0003676;GO:0005794;GO:0016604;GO:0005515;GO:0010468;GO:0006366;GO:0045944;GO:0043231;GO:0006357;GO:0000977;GO:0001228;GO:0003677;GO:0035914;GO:0000981	-	KOG1721-FOG: Zn-finger[R]
ENSMUSG00000075470	-0.747769	0.0174213	down	Alg10b	asparagine-linked glycosylation 10B (alpha-1,2-glucosyltransferase) [Source:MGI Symbol;Acc:MGI:2146159]	GO:0016020;GO:0016021;GO:0065009;GO:0016740;GO:0016757;GO:0005886;GO:0005789;GO:0007605;GO:0060117;GO:0006488;GO:0004583;GO:0015459	K03850-ko00510 N-Glycan biosynthesis	KOG2642-Alpha-1,2 glucosyltransferase/transcriptional activator[OKIT]
ENSMUSG00000050875	-0.60521	0.0146231	down	A730017C20Rik	RIKEN cDNA A730017C20 gene [Source:MGI Symbol;Acc:MGI:2442934]	GO:0016020;GO:0016021	-	-
ENSMUSG00000037270	-0.646026	0.00466783	down	4932438A13Rik	RIKEN cDNA 4932438A13 gene [Source:MGI Symbol;Acc:MGI:2444631]	GO:0016020;GO:0016021;GO:0003674;GO:0001558;GO:0006629;GO:0007283;GO:0019915;GO:0045444;GO:0051647;GO:0060612;GO:0005634	-	KOG3596-Uncharacterized conserved protein[S]
ENSMUSG00000070823	-1.27199	0.00168008	down	Gm1043	predicted gene 1043 [Source:MGI Symbol;Acc:MGI:2685889]	GO:0003674;GO:0008150;GO:0005575	-	-
ENSMUSG00000032384	-0.80436	0.0415531	down	Csnk1g1	casein kinase 1, gamma 1 [Source:MGI Symbol;Acc:MGI:2660884]	GO:0004672;GO:0005524;GO:0006468;GO:0000166;GO:0004674;GO:0016740;GO:0005829;GO:0005737;GO:0005634;GO:0016055;GO:0016301;GO:0016310;GO:0008360;GO:0018105;GO:0006897	K08958-ko04340 Hedgehog signaling pathway;ko04341 Hedgehog signaling pathway - Fly	KOG1165-Casein kinase (serine/threonine/tyrosine protein kinase)[T]
ENSMUSG00000090061	-0.86244	0.0023388	down	Nwd2	NACHT and WD repeat domain containing 2 [Source:MGI Symbol;Acc:MGI:1920464]	GO:0003674;GO:0008150;GO:0005575	-	KOG3602-WD40 repeat-containing protein[R]
ENSMUSG00000032327	-0.782948	0.00560472	down	Stra6	stimulated by retinoic acid gene 6 [Source:MGI Symbol;Acc:MGI:107742]	GO:0016020;GO:0016021;GO:0004872;GO:0051183;GO:0001568;GO:0001822;GO:0003184;GO:0003281;GO:0007507;GO:0007612;GO:0007631;GO:0030324;GO:0030325;GO:0030540;GO:0042297;GO:0043583;GO:0043585;GO:0048286;GO:0048520;GO:0048546;GO:0048566;GO:0048589;GO:0048745;GO:0048844;GO:0050890;GO:0050905;GO:0051180;GO:0060322;GO:0060323;GO:0060325;GO:0060426;GO:0060539;GO:0060900;GO:0061029;GO:0061038;GO:0061143;GO:…	-	-
ENSMUSG00000034731	-1.33638	0.000366102	down	Dgkh	diacylglycerol kinase, eta [Source:MGI Symbol;Acc:MGI:2444188]	GO:0016740;GO:0005737;GO:0035556;GO:0000166;GO:0005524;GO:0004143;GO:0042803;GO:0046339;GO:0007205;GO:0016301;GO:0016310;GO:0008152;GO:0003951;GO:0005768;GO:0051259	-	-
ENSMUSG00000039652	-1.11372	0.0145333	down	Cpeb3	cytoplasmic polyadenylation element binding protein 3 [Source:MGI Symbol;Acc:MGI:2443075]	GO:0003676;GO:0003723;GO:0003730;GO:0008135;GO:0000122;GO:0006412;GO:0017148;GO:0060213;GO:0061158;GO:0071230;GO:1900153;GO:0005634;GO:0005737;GO:0030014;GO:0043005;GO:0016020;GO:0005886;GO:0030054;GO:0045202;GO:0045211;GO:0005515;GO:0042995;GO:0030425;GO:0014069;GO:0045727;GO:0006417;GO:0060999;GO:0048167;GO:0035925;GO:0007616;GO:1900365;GO:0060998;GO:0000900;GO:0043022;GO:1990124;GO:0035613;GO:…	-	-
ENSMUSG00000097099	-1.12031	0.00201911	down	Gm9917	predicted gene 9917 [Source:MGI Symbol;Acc:MGI:3704343]	-	-	-
ENSMUSG00000001280	-1.52461	0.000268241	down	Sp1	trans-acting transcription factor 1 [Source:MGI Symbol;Acc:MGI:98372]	GO:0003676;GO:0006366;GO:0046872;GO:0003677;GO:0005634;GO:0005654;GO:0005515;GO:0005737;GO:0006355;GO:0042803;GO:0045944;GO:0006351;GO:0000978;GO:0001077;GO:0045893;GO:0000977;GO:0001701;GO:0001503;GO:0008134;GO:0043565;GO:0001892;GO:0000790;GO:0008022;GO:0044212;GO:0000979;GO:0048706;GO:0048511;GO:0001889;GO:0003700;GO:0042826;GO:0030324;GO:0043923;GO:0003690;GO:0001046;GO:0017053;GO:0060216;GO:…	K04684-ko04350 TGF-beta signaling pathway;ko04915 Estrogen signaling pathway;ko05231 Choline metabolism in cancer;ko05202 Transcriptional misregulation in cancers;ko05224 Breast cancer;ko05016 Huntington's disease;ko01522 Endocrine resistance	KOG1721-FOG: Zn-finger[R]
ENSMUSG00000020717	-0.62837	0.0141577	down	Pecam1	platelet/endothelial cell adhesion molecule 1 [Source:MGI Symbol;Acc:MGI:97537]	GO:0016020;GO:0016021;GO:0005615;GO:0009897;GO:0071944;GO:0005886;GO:0005515;GO:0030054;GO:0070062;GO:0007155;GO:0007266;GO:0045121;GO:0006909;GO:0001886;GO:0001525;GO:0030334;GO:0043542;GO:0042060;GO:0030485;GO:0050904;GO:0090673	K06471-ko04514 Cell adhesion molecules (CAMs);ko04670 Leukocyte transendothelial migration;ko05144 Malaria	-
ENSMUSG00000032097	-1.28933	0.000177272	down	Ddx6	DEAD (Asp-Glu-Ala-Asp) box polypeptide 6 [Source:MGI Symbol;Acc:MGI:104976]	GO:0005524;GO:0016787;GO:0005634;GO:0003676;GO:0005829;GO:0005737;GO:0000166;GO:0003723;GO:0016020;GO:0000932;GO:0004386;GO:0019904;GO:0004004;GO:0019827;GO:0045296;GO:0010494;GO:0010501;GO:0045665;GO:0033962;GO:0006417;GO:0019074;GO:0016442;GO:0007283;GO:0000792;GO:0001520;GO:0005730;GO:0005739;GO:0043186;GO:0097227	K12614-ko03018 RNA degradation	KOG0326-ATP-dependent RNA helicase[A]
ENSMUSG00000024905	-10.3535	0.0136843	down	Mtl5	metallothionein-like 5, testis-specific (tesmin) [Source:MGI Symbol;Acc:MGI:1340029]	GO:0003674;GO:0008150;GO:0005634;GO:0005737;GO:0007275;GO:0007283;GO:0030154	-	KOG1171-Metallothionein-like protein[P]
ENSMUSG00000020027	-0.695875	0.0127836	down	Socs2	suppressor of cytokine signaling 2 [Source:MGI Symbol;Acc:MGI:1201787]	GO:0005737;GO:0035556;GO:0001558;GO:0005159;GO:0008269;GO:0046426;GO:0019221;GO:0016567;GO:0009968;GO:0007595;GO:0040008;GO:0040014;GO:0060749;GO:0045666;GO:0004860;GO:0006469;GO:0005131;GO:0032355;GO:0032870;GO:0040015;GO:0046627;GO:0060396	K04695-ko04630 Jak-STAT signaling pathway;ko04910 Insulin signaling pathway;ko04917 Prolactin signaling pathway;ko04930 Type II diabetes mellitus	KOG4566-Cytokine-inducible SH2 protein[T]
ENSMUSG00000064061	-0.714207	0.0383886	down	Dzip3	DAZ interacting protein 3, zinc finger [Source:MGI Symbol;Acc:MGI:1917433]	GO:0008270;GO:0003723;GO:0061630;GO:0000209;GO:0004842;GO:0019902;GO:0031593;GO:0005737;GO:0016740;GO:0046872;GO:0016567;GO:0042787;GO:0030433;GO:0051082;GO:1904264;GO:0036513;GO:0030968;GO:1990381;GO:0000836;GO:0044322	-	-
ENSMUSG00000094441	-1.12923	0.00281278	down	Zfp955a	zinc finger protein 955A [Source:MGI Symbol;Acc:MGI:4834570]	GO:0006355;GO:0046872;GO:0005622;GO:0003674;GO:0008150;GO:0005575;GO:0003676	-	KOG1721-FOG: Zn-finger[R]
ENSMUSG00000041264	-1.2852	8.22104e-09	down	Uspl1	ubiquitin specific peptidase like 1 [Source:MGI Symbol;Acc:MGI:2442342]	GO:0006508;GO:0032183;GO:0070140;GO:0030576;GO:0008283;GO:0016926;GO:0005615;GO:0015030;GO:0016787;GO:0005634;GO:0008233;GO:0008234	-	-
ENSMUSG00000062866	-0.806917	0.00104428	down	Phactr2	phosphatase and actin regulator 2 [Source:MGI Symbol;Acc:MGI:2446138]	GO:0003674;GO:0008150;GO:0005575;GO:0003779;GO:0043086;GO:0004864	-	KOG4339-RPEL repeat-containing protein[R]
ENSMUSG00000034160	-0.879527	0.00228042	down	Ogt	O-linked N-acetylglucosamine (GlcNAc) transferase (UDP-N-acetylglucosamine:polypeptide-N-acetylglucosaminyl transferase) [Source:MGI Symbol;Acc:MGI:1339639]	GO:0016020;GO:0016740;GO:0016757;GO:0005886;GO:0005634;GO:0005654;GO:0005829;GO:0005515;GO:0005737;GO:0045944;GO:0032868;GO:0016569;GO:0008289;GO:0048015;GO:0005622;GO:0006915;GO:0006486;GO:0080182;GO:0048511;GO:0032922;GO:0043995;GO:0043996;GO:0046972;GO:0043981;GO:0043982;GO:0043984;GO:0000123;GO:0005547;GO:0045862;GO:0006493;GO:0003824;GO:0008080;GO:0006110;GO:0046626;GO:0031397;GO:0035020;GO:…	K09667-ko00514 Other types of O-glycan biosynthesis;ko04931 Insulin resistance	KOG1124-FOG: TPR repeat[R]
ENSMUSG00000001119	-1.66091	5.21152e-06	down	Col6a1	collagen, type VI, alpha 1 [Source:MGI Symbol;Acc:MGI:88459]	GO:0043234;GO:0005578;GO:0005576;GO:0016020;GO:0070062;GO:0031012;GO:0042383;GO:0001649;GO:0005765;GO:0007155;GO:0005581;GO:0071230;GO:0005615;GO:0070208;GO:0048407;GO:0035987	K06238-ko04151 PI3K-Akt signaling pathway;ko04512 ECM-receptor interaction;ko04510 Focal adhesion;ko04974 Protein digestion and absorption	KOG3544-Collagens (type IV and type XIII), and related proteins[W]
ENSMUSG00000024210	-11.6272	0.000103601	down	Ip6k3	inositol hexaphosphate kinase 3 [Source:MGI Symbol;Acc:MGI:3045325]	GO:0016740;GO:0005634;GO:0005737;GO:0000166;GO:0005524;GO:0016301;GO:0016310;GO:0008440;GO:0046488;GO:0000828;GO:0000832;GO:0052723;GO:0052724;GO:0006468;GO:0032958;GO:0000831	K07756-ko04070 Phosphatidylinositol signaling system	-
ENSMUSG00000027742	-0.753643	0.00325257	down	Cog6	component of oligomeric golgi complex 6 [Source:MGI Symbol;Acc:MGI:1914792]	GO:0006891;GO:0017119;GO:0070085	-	KOG3758-Uncharacterized conserved protein[S]
ENSMUSG00000021365	-0.818453	0.0184954	down	Nedd9	neural precursor cell expressed, developmentally down-regulated gene 9 [Source:MGI Symbol;Acc:MGI:97302]	GO:0005634;GO:0005654;GO:0005829;GO:0005737;GO:0005886;GO:0005856;GO:0007155;GO:0007049;GO:0051301;GO:0000922;GO:0005938;GO:0040008	-	-
ENSMUSG00000036814	-0.862409	0.0463301	down	Slc6a20a	solute carrier family 6 (neurotransmitter transporter), member 20A [Source:MGI Symbol;Acc:MGI:2143217]	GO:0016020;GO:0016021;GO:0006810;GO:0005328;GO:0015293;GO:0006836;GO:0005886;GO:0005887;GO:0016324;GO:0015171;GO:0006865;GO:0015816;GO:0015193;GO:0015824;GO:0035524;GO:0015838	-	KOG3659-Sodium-neurotransmitter symporter[T]
ENSMUSG00000020189	-0.649103	0.026291	down	Osbpl8	oxysterol binding protein-like 8 [Source:MGI Symbol;Acc:MGI:2443807]	GO:0016020;GO:0016021;GO:0005634;GO:0005515;GO:0006810;GO:0008289;GO:0031965;GO:0005783;GO:0005789;GO:0006869;GO:0070273;GO:0051897;GO:0030336;GO:0015485;GO:0045444;GO:0005548;GO:0015914;GO:0001786;GO:0010891;GO:0032148;GO:0046628;GO:0090204;GO:2001275;GO:0032541	-	KOG2210-Oxysterol-binding protein[T]
ENSMUSG00000005893	-0.93856	0.00245144	down	Nr2c2	nuclear receptor subfamily 2, group C, member 2 [Source:MGI Symbol;Acc:MGI:1352466]	GO:0005634;GO:0003700;GO:0006355;GO:0008270;GO:0046872;GO:0003677;GO:0043565;GO:0005654;GO:0006366;GO:0046982;GO:0045944;GO:0007283;GO:0006351;GO:0000978;GO:0001077;GO:0000977;GO:0001228;GO:0003707;GO:0043401;GO:0005515;GO:0030154;GO:0051321;GO:0038066;GO:0045663;GO:0021549;GO:0040019;GO:0048520	-	KOG3575-FOG: Hormone receptors[T]
ENSMUSG00000066842	-1.72477	0.0448023	down	Hmcn1	hemicentin 1 [Source:MGI Symbol;Acc:MGI:2685047]	GO:0003674;GO:0008150;GO:0005509;GO:0005737;GO:0030054;GO:0005578;GO:0005576;GO:0070062;GO:0007049;GO:0051301;GO:0005604;GO:0005938;GO:0032154	-	KOG4475-FOG: Immunoglobin and related proteins[RP]
ENSMUSG00000102697	-0.843936	0.023785	down	Pcdhac2	protocadherin alpha subfamily C, 2 [Source:MGI Symbol;Acc:MGI:1891443]	GO:0016020;GO:0016021;GO:0003674;GO:0005886;GO:0005509;GO:0007399;GO:0007155;GO:0007156;GO:0005887;GO:0007267	-	KOG3594-FOG: Cadherin repeats[S]
ENSMUSG00000024298	-1.11146	0.00460989	down	Zfp871	zinc finger protein 871 [Source:MGI Symbol;Acc:MGI:1921793]	GO:0006355;GO:0046872;GO:0005622;GO:0003674;GO:0008150;GO:0005575;GO:0003676	-	KOG1721-FOG: Zn-finger[R]
ENSMUSG00000007653	-0.65801	0.0183695	down	Gabrb2	gamma-aminobutyric acid (GABA) A receptor, subunit beta 2 [Source:MGI Symbol;Acc:MGI:95620]	GO:0016020;GO:0016021;GO:0005886;GO:0006810;GO:0006811;GO:0005515;GO:0005216;GO:0005230;GO:0030054;GO:0045202;GO:0045211;GO:0031410;GO:0070062;GO:0004890;GO:0005887;GO:0005254;GO:0006821;GO:0034707;GO:0007165;GO:1902711;GO:0043524;GO:1901215;GO:0071420;GO:1902476;GO:0007605;GO:0043523;GO:0048666;GO:0060119;GO:0060384;GO:0090102;GO:0005237;GO:0016917;GO:0051932;GO:0005829;GO:1902710	K05181-ko04080 Neuroactive ligand-receptor interaction;ko04727 GABAergic synapse;ko04726 Serotonergic synapse;ko04723 Retrograde endocannabinoid signaling;ko05032 Morphine addiction;ko05033 Nicotine addiction	-
ENSMUSG00000021466	-0.627762	0.0253691	down	Ptch1	patched 1 [Source:MGI Symbol;Acc:MGI:105373]	GO:0016020;GO:0016021;GO:0005794;GO:0048471;GO:0005515;GO:0005886;GO:0042593;GO:0043231;GO:0005887;GO:0030332;GO:0008158;GO:0000122;GO:0001701;GO:0016485;GO:0050680;GO:0008285;GO:0015485;GO:0071397;GO:0001843;GO:0048568;GO:0030496;GO:0003007;GO:0042127;GO:0005929;GO:0032880;GO:0072661;GO:0009887;GO:0035108;GO:0032403;GO:0001658;GO:0007389;GO:0008589;GO:0021532;GO:0010875;GO:0007346;GO:0001709;GO:…	K06225-ko04340 Hedgehog signaling pathway;ko04341 Hedgehog signaling pathway - Fly;ko04024 cAMP signaling pathway;ko04360 Axon guidance;ko05200 Pathways in cancer;ko05205 Proteoglycans in cancer;ko05217 Basal cell carcinoma	KOG1935-Membrane protein Patched/PTCH[T]
ENSMUSG00000071456	-1.06738	0.000549538	down	1110002L01Rik	RIKEN cDNA 1110002L01 gene [Source:MGI Symbol;Acc:MGI:1915821]	-	-	-
ENSMUSG00000025001	-1.40048	0.0188429	down	Hells	helicase, lymphoid specific [Source:MGI Symbol;Acc:MGI:106209]	GO:0005524;GO:0016787;GO:0005634;GO:0006355;GO:0000166;GO:0007275;GO:0003682;GO:0006351;GO:0043066;GO:0004386;GO:0007049;GO:0051301;GO:0005515;GO:0000775;GO:0001655;GO:2001243;GO:0006306;GO:0010216;GO:0005721;GO:0030098;GO:0006342;GO:0006346;GO:0031508;GO:0046651	-	KOG0386-Chromatin remodeling complex SWI/SNF, component SWI2 and related ATPases (DNA/RNA helicase superfamily)[BK]
ENSMUSG00000025006	-0.757324	0.0142494	down	Sorbs1	sorbin and SH3 domain containing 1 [Source:MGI Symbol;Acc:MGI:700014]	GO:0007015;GO:0008286;GO:0005158;GO:0005634;GO:0005813;GO:0005886;GO:0005899;GO:0005925	-	-
ENSMUSG00000021786	-0.860592	0.00718323	down	Oxsm	3-oxoacyl-ACP synthase, mitochondrial [Source:MGI Symbol;Acc:MGI:1918397]	GO:0016740;GO:0005829;GO:0003824;GO:0008152;GO:0006629;GO:0005739;GO:0006631;GO:0006633;GO:0016746;GO:0016747;GO:0006637;GO:0004315;GO:0051792;GO:0051790	K09458-ko01212 Fatty acid metabolism;ko00061 Fatty acid biosynthesis;ko00780 Biotin metabolism	KOG1394-3-oxoacyl-(acyl-carrier-protein) synthase (I and II)[IQ]
ENSMUSG00000036304	-0.955929	0.0195323	down	Zdhhc23	zinc finger, DHHC domain containing 23 [Source:MGI Symbol;Acc:MGI:2685625]	GO:0016020;GO:0016021;GO:0016740;GO:0016746;GO:0019706;GO:0003674;GO:0005575;GO:0018345;GO:0072659	-	KOG1311-DHHC-type Zn-finger proteins[R]
ENSMUSG00000020037	-0.745338	0.0281061	down	Rfx4	regulatory factor X, 4 (influences HLA class II expression) [Source:MGI Symbol;Acc:MGI:1918387]	GO:0006355;GO:0003677;GO:0005634;GO:0003700;GO:0005515;GO:0006366;GO:0003682;GO:0045944;GO:0006351;GO:0000978;GO:0001077;GO:0006357;GO:0060271;GO:0070613;GO:0030900;GO:0030901;GO:0021516;GO:0021914;GO:0021537;GO:0021696	-	-
ENSMUSG00000024066	-0.693869	0.0199728	down	Xdh	xanthine dehydrogenase [Source:MGI Symbol;Acc:MGI:98973]	GO:0046872;GO:0005615;GO:0005515;GO:0005737;GO:0042803;GO:0009055;GO:0051536;GO:0055114;GO:0003824;GO:0030151;GO:0005506;GO:0016491;GO:0005576;GO:0016614;GO:0050660;GO:0051537;GO:0010629;GO:0001933;GO:0005829;GO:0006919;GO:0005777;GO:0007595;GO:0051898;GO:0016529;GO:0043546;GO:0009115;GO:1900745;GO:0001937;GO:2000379;GO:1900747;GO:0045602;GO:0030856;GO:0004854;GO:0004855;GO:0016903;GO:2001213	K00106-ko00230 Purine metabolism;ko00232 Caffeine metabolism;ko00983 Drug metabolism - other enzymes;ko04146 Peroxisome	KOG0430-Xanthine dehydrogenase[F]
ENSMUSG00000050321	-0.896742	0.00268526	down	Neto1	neuropilin (NRP) and tolloid (TLL)-like 1 [Source:MGI Symbol;Acc:MGI:2180216]	GO:0016020;GO:0016021;GO:0005886;GO:0030054;GO:0045202;GO:0045211;GO:0048168;GO:0005515;GO:0014069;GO:0060076;GO:0048169;GO:0098839;GO:2000463;GO:0035255;GO:0007613;GO:0008542;GO:0097120;GO:2000312	-	-
ENSMUSG00000096910	-0.909982	0.00773837	down	Zfp955b	zinc finger protein 955B [Source:MGI Symbol;Acc:MGI:4834573]	GO:0006355;GO:0046872;GO:0005622;GO:0003674;GO:0008150;GO:0005575;GO:0003676	-	-
ENSMUSG00000096916	-0.829094	0.0151199	down	Zfp850	zinc finger protein 850 [Source:MGI Symbol;Acc:MGI:3036281]	GO:0006355;GO:0046872;GO:0005622;GO:0005575;GO:0003676;GO:0003700	-	KOG4376-Uncharacterized conserved protein[S]
ENSMUSG00000039782	-0.700745	0.00167987	down	Cpeb2	cytoplasmic polyadenylation element binding protein 2 [Source:MGI Symbol;Acc:MGI:2442640]	GO:0003676;GO:0003723;GO:0032869;GO:0071456;GO:2000766;GO:0005634;GO:0005737	-	-
ENSMUSG00000066687	-0.7175	0.00235617	down	Zbtb16	zinc finger and BTB domain containing 16 [Source:MGI Symbol;Acc:MGI:103222]	GO:0005634;GO:0003676;GO:0016604;GO:0005515;GO:0042803;GO:0045893;GO:0003677;GO:0000122;GO:0016607;GO:0045892;GO:0030097;GO:0006355;GO:0009952;GO:0042802;GO:0008285;GO:0016605;GO:0001501;GO:0045600;GO:0000980;GO:0035116;GO:0051216;GO:0043065;GO:0017053;GO:0035136;GO:0007417;GO:0009880;GO:0032332;GO:0001823;GO:0045638;GO:0061036;GO:0045778;GO:0035137;GO:0001206;GO:0003690;GO:0003700;GO:0008022;GO:…	K10055-ko05200 Pathways in cancer;ko05202 Transcriptional misregulation in cancers;ko05221 Acute myeloid leukemia	KOG1721-FOG: Zn-finger[R]
ENSMUSG00000035431	-0.937159	0.00359411	down	Sstr1	somatostatin receptor 1 [Source:MGI Symbol;Acc:MGI:98327]	GO:0016020;GO:0016021;GO:0005886;GO:0007186;GO:0004871;GO:0004930;GO:0007165;GO:0004994;GO:0038170;GO:0005515;GO:0005887;GO:0007215;GO:0042923;GO:0007187;GO:0008285;GO:0043005;GO:0007218;GO:0071392;GO:0007283;GO:0021549;GO:0030900;GO:0042594;GO:0005737	K04217-ko04024 cAMP signaling pathway;ko04080 Neuroactive ligand-receptor interaction	KOG3656-FOG: 7 transmembrane receptor[R]
ENSMUSG00000017756	-0.739205	0.00216295	down	Slc12a7	solute carrier family 12, member 7 [Source:MGI Symbol;Acc:MGI:1342283]	GO:0055085;GO:0016020;GO:0016021;GO:0005886;GO:0005215;GO:0015377;GO:0015379;GO:0006810;GO:0006811;GO:1902476;GO:0005887;GO:0006813;GO:0071805;GO:0019901;GO:0015293;GO:0006884;GO:0007268;GO:0022820	K13627-ko04966 Collecting duct acid secretion	KOG2082-K+/Cl- cotransporter KCC1 and related transporters[P]
ENSMUSG00000024978	-0.882342	0.00887486	down	Gpam	glycerol-3-phosphate acyltransferase, mitochondrial [Source:MGI Symbol;Acc:MGI:109162]	GO:0016020;GO:0016021;GO:0016740;GO:0008374;GO:0008152;GO:0006629;GO:0005886;GO:0005739;GO:0008654;GO:0016746;GO:0006641;GO:0005743;GO:0051607;GO:0040018;GO:0016024;GO:0005741;GO:0009749;GO:0006631;GO:0050707;GO:0006637;GO:0055089;GO:0042104;GO:0019432;GO:0055091;GO:0044255;GO:0004366;GO:0006650;GO:0070236;GO:0070970	K00629-ko00561 Glycerolipid metabolism;ko00564 Glycerophospholipid metabolism	KOG3729-Mitochondrial glycerol-3-phosphate acyltransferase GPAT[I]
ENSMUSG00000039167	-0.6473	0.030297	down	Adgrl4	adhesion G protein-coupled receptor L4 [Source:MGI Symbol;Acc:MGI:2655562]	GO:0016020;GO:0016021;GO:0005886;GO:0005509;GO:0007186;GO:0031410;GO:0004871;GO:0004930;GO:0007165;GO:0004888;GO:0007166;GO:0046983	-	KOG4193-G protein-coupled receptors[T]
ENSMUSG00000021708	-0.632816	0.00148318	down	Rasgrf2	RAS protein-specific guanine nucleotide-releasing factor 2 [Source:MGI Symbol;Acc:MGI:109137]	GO:0005622;GO:0043547;GO:0005085;GO:0007264;GO:0035023;GO:0046578;GO:0005089;GO:0005783	-	-
ENSMUSG00000034810	-1.61086	0.0109489	down	Scn7a	sodium channel, voltage-gated, type VII, alpha [Source:MGI Symbol;Acc:MGI:102965]	GO:0055085;GO:0016020;GO:0016021;GO:0005886;GO:0006811;GO:0006810;GO:0005216;GO:0034220;GO:0060078;GO:0005244;GO:0034765;GO:0006814;GO:0005272;GO:0035725;GO:0005248;GO:0001518;GO:0006936;GO:0005515;GO:0086010;GO:0019228;GO:0055078;GO:0097386	-	-
ENSMUSG00000032419	-1.33635	0.0328487	down	Tbx18	T-box18 [Source:MGI Symbol;Acc:MGI:1923615]	GO:0005634;GO:0003700;GO:0006355;GO:0003677;GO:0006351;GO:0072001	-	KOG3586-TBX1 and related T-box transcription factors[K]
ENSMUSG00000045954	-0.89884	0.0334899	down	Sdpr	serum deprivation response [Source:MGI Symbol;Acc:MGI:99513]	GO:0016020;GO:0005829;GO:0005737;GO:0045944;GO:0008289;GO:0045121;GO:0001786;GO:0005901;GO:0005080	-	-
ENSMUSG00000039704	-0.96276	0.00664271	down	Lmbrd2	LMBR1 domain containing 2 [Source:MGI Symbol;Acc:MGI:2444173]	GO:0016020;GO:0016021;GO:0003674;GO:0008150	-	KOG2296-Integral membrane protein[R]
ENSMUSG00000028133	-0.767661	0.0320313	down	Rwdd3	RWD domain containing 3 [Source:MGI Symbol;Acc:MGI:1920420]	GO:0032088;GO:0033235;GO:1902073	-	-
ENSMUSG00000084970	-3.31775	0.0474068	down	1700060J05Rik	RIKEN cDNA 1700060J05 gene [Source:MGI Symbol;Acc:MGI:1920641]	-	-	-
ENSMUSG00000055497	-4.10401	0.0363848	down	Gm9974	predicted gene 9974 [Source:MGI Symbol;Acc:MGI:3708610]	-	-	-
ENSMUSG00000061171	-2.35001	0.012031	down	Slc38a11	solute carrier family 38, member 11 [Source:MGI Symbol;Acc:MGI:2443383]	GO:0016020;GO:0016021;GO:0006810;GO:0006811;GO:0006814;GO:0015171;GO:0003333;GO:0006865	-	KOG1305-Amino acid transporter protein[E]
ENSMUSG00000031095	-0.619338	0.0121536	down	Cul4b	cullin 4B [Source:MGI Symbol;Acc:MGI:1919834]	GO:0006511;GO:0031625;GO:0031461;GO:0005634;GO:0005654;GO:0005829;GO:0061630;GO:0070062;GO:0006281;GO:0006974;GO:0016567;GO:0042787;GO:0007049;GO:0003684;GO:0031175;GO:0035518;GO:0045732;GO:0070914;GO:1900087;GO:0031465	K10609-ko04120 Ubiquitin mediated proteolysis;ko03420 Nucleotide excision repair	KOG2167-Cullins[D]
ENSMUSG00000035576	-1.03973	0.0106222	down	L3mbtl1	l(3)mbt-like (Drosophila) [Source:MGI Symbol;Acc:MGI:2676663]	GO:0005634;GO:0003700;GO:0006355;GO:0008270;GO:0046872;GO:0005654;GO:0005886;GO:0003682;GO:0006351;GO:0006325;GO:0016569;GO:0045892;GO:0042393;GO:0042802;GO:0035064;GO:0040029;GO:0031491;GO:0031493;GO:0032093;GO:0007088;GO:0030097;GO:0045652;GO:0000785;GO:0000793	-	KOG3766-Polycomb group protein SCM/L(3)MBT (tumor-supressor in Drosophila and humans)[K]
ENSMUSG00000049252	-0.60803	0.0146578	down	Lrp1b	low density lipoprotein-related protein 1B (deleted in tumors) [Source:MGI Symbol;Acc:MGI:2151136]	GO:0016020;GO:0016021;GO:0005509;GO:0043235	-	-
ENSMUSG00000048612	-1.56396	0.00292659	down	Myof	myoferlin [Source:MGI Symbol;Acc:MGI:1919192]	GO:0016020;GO:0016021;GO:0005886;GO:0005634;GO:0030659;GO:0031410;GO:0070062;GO:0043231;GO:0034605;GO:0031965;GO:0007520;GO:0005901;GO:0005543;GO:0001778;GO:0030947	-	KOG1326-Membrane-associated protein FER-1 and related ferlins, contain multiple C2 domains[M]
ENSMUSG00000045441	-0.948268	0.0101998	down	Gprin3	GPRIN family member 3 [Source:MGI Symbol;Acc:MGI:1924785]	GO:0003674;GO:0008150;GO:0005575	-	-
ENSMUSG00000108955	-11.9649	0.00812994	down	Gm44775	predicted gene 44775 [Source:MGI Symbol;Acc:MGI:5753351]	-	-	-
ENSMUSG00000030551	-0.929527	0.0187268	down	Nr2f2	nuclear receptor subfamily 2, group F, member 2 [Source:MGI Symbol;Acc:MGI:1352452]	GO:0005634;GO:0003700;GO:0006355;GO:0008270;GO:0046872;GO:0003677;GO:0043565;GO:0042803;GO:0006351;GO:0045893;GO:0003707;GO:0043401;GO:0000122;GO:0045892;GO:0001701;GO:0004879;GO:0030522;GO:0009952;GO:0006357;GO:0060173;GO:0009566;GO:0030900;GO:0007519;GO:0060674;GO:0001972;GO:0048514;GO:0001764;GO:0001937;GO:0001893;GO:0060707;GO:0010596;GO:0045736;GO:0001945;GO:0003084;GO:0009956;GO:0032355;GO:…	-	KOG3575-FOG: Hormone receptors[T]
ENSMUSG00000046699	-0.952866	0.0268504	down	Slitrk4	SLIT and NTRK-like family, member 4 [Source:MGI Symbol;Acc:MGI:2442509]	GO:0016020;GO:0016021;GO:0003674;GO:0005886;GO:0051965;GO:0007409	-	-
ENSMUSG00000001376	-0.657051	0.011517	down	Vps50	VPS50 EARP/GARPII complex subunit [Source:MGI Symbol;Acc:MGI:1920538]	GO:0006810;GO:0015031;GO:0016020;GO:0070062;GO:0005768;GO:0055037;GO:0000149;GO:0032456;GO:1990745	-	KOG2939-Uncharacterized conserved protein[S]
ENSMUSG00000041671	-0.756065	0.00174473	down	Pyroxd1	pyridine nucleotide-disulphide oxidoreductase domain 1 [Source:MGI Symbol;Acc:MGI:2676395]	GO:0003674;GO:0005634;GO:0005737;GO:0055114;GO:0016491;GO:0034599;GO:0030017	-	-
ENSMUSG00000036760	-1.25622	0.00289862	down	Kcnk9	potassium channel, subfamily K, member 9 [Source:MGI Symbol;Acc:MGI:3521816]	GO:0016020;GO:0016021;GO:0005886;GO:0006810;GO:0006811;GO:0005267;GO:0006813;GO:0034765;GO:0071805;GO:0005249;GO:0042803;GO:0046982;GO:0071804;GO:0008021	K04919-ko04925 Aldosterone synthesis and secretion	KOG4404-Tandem pore domain K+ channel TASK3/THIK-1[P]
ENSMUSG00000014030	-9.05731	0.00233484	down	Pax5	paired box 5 [Source:MGI Symbol;Acc:MGI:97489]	GO:0006355;GO:0003677;GO:0005634;GO:0005654;GO:0005829;GO:0006366;GO:0007275;GO:0045944;GO:0006351;GO:0043231;GO:0035914;GO:0000122;GO:0005515;GO:0007399;GO:0045892;GO:0007283;GO:0030154;GO:0045893;GO:0000978;GO:0001077;GO:0003700;GO:0005667;GO:0021987;GO:0001650;GO:0009887;GO:0030534;GO:0048701;GO:0007568;GO:0071542;GO:0051573;GO:0021670	K09383-ko05202 Transcriptional misregulation in cancers	KOG3862-Transcription factor PAX2/5/8, contains PAX domain[K]
ENSMUSG00000060534	-0.987865	0.0296383	down	Dcc	deleted in colorectal carcinoma [Source:MGI Symbol;Acc:MGI:94869]	GO:0016020;GO:0016021;GO:0005515;GO:0007411;GO:0007275;GO:0007399;GO:0006915;GO:0030424;GO:0005042;GO:0038007;GO:0005886;GO:0001764;GO:0033564;GO:1901214;GO:0021965;GO:0033563	K06765-ko04360 Axon guidance;ko05200 Pathways in cancer;ko05210 Colorectal cancer	KOG4221-Receptor mediating netrin-dependent axon guidance[T]
ENSMUSG00000021699	-1.01186	0.00334981	down	Pde4d	phosphodiesterase 4D, cAMP specific [Source:MGI Symbol;Acc:MGI:99555]	GO:0016020;GO:0046872;GO:0005886;GO:0016787;GO:0007165;GO:0005515;GO:0005737;GO:0005856;GO:0008081;GO:0071222;GO:0004114;GO:0035264;GO:0005813;GO:0030593;GO:0005815;GO:0016324;GO:0044325;GO:0004115;GO:0008144;GO:0030552;GO:0051117;GO:0097110;GO:0006198;GO:0032729;GO:0032743;GO:0032754;GO:0050852;GO:0005829;GO:0031965;GO:0034704;GO:0050900;GO:0005891;GO:0071872;GO:0086004;GO:1901898;GO:0007568;GO:…	K13293-ko00230 Purine metabolism;ko04024 cAMP signaling pathway;ko05032 Morphine addiction	KOG3689-Cyclic nucleotide phosphodiesterase[T]
ENSMUSG00000021567	-0.85817	0.000642144	down	Nkd2	naked cuticle 2 homolog (Drosophila) [Source:MGI Symbol;Acc:MGI:1919543]	GO:0016020;GO:0046872;GO:0071944;GO:0005886;GO:0005509;GO:0006810;GO:0005737;GO:0031410;GO:0016055;GO:0016328;GO:0016323;GO:0006887;GO:0031625;GO:0051117;GO:0090090;GO:0072661;GO:0070382;GO:0032436;GO:0090004;GO:0032036;GO:0010954;GO:0019838;GO:0048210;GO:0030178	K03213-ko04310 Wnt signaling pathway	-
ENSMUSG00000019820	-0.909267	0.0103908	down	Utrn	utrophin [Source:MGI Symbol;Acc:MGI:104631]	GO:0008270;GO:0046872;GO:0005654;GO:0043234;GO:0005515;GO:0005737;GO:0003779;GO:0005886;GO:0030175;GO:0070062;GO:0042383;GO:0019901;GO:0031594;GO:0045202;GO:0070938;GO:0005178;GO:0017166;GO:0001954;GO:0007527;GO:0016010;GO:0031527;GO:0051015;GO:0007528;GO:0014894;GO:0030426;GO:0030864	-	KOG4286-Dystrophin-like protein[NTZ]
ENSMUSG00000050926	-1.20625	0.00453724	down	Dcaf12l2	DDB1 and CUL4 associated factor 12-like 2 [Source:MGI Symbol;Acc:MGI:2445178]	GO:0003674;GO:0008150;GO:0005575	-	-
ENSMUSG00000032076	-0.880766	4.15332e-05	down	Cadm1	cell adhesion molecule 1 [Source:MGI Symbol;Acc:MGI:1889272]	GO:0016020;GO:0016021;GO:0005886;GO:0005515;GO:0030054;GO:0045202;GO:0007275;GO:0005911;GO:0070062;GO:0007155;GO:0002376;GO:0030424;GO:0045954;GO:0006915;GO:0007416;GO:0030425;GO:0005887;GO:0042803;GO:0007283;GO:0030154;GO:0060348;GO:0016323;GO:0005102;GO:0008021;GO:0042271;GO:0070852;GO:0007157;GO:0004872;GO:0050839;GO:0005913;GO:0050715;GO:0030165;GO:0043196;GO:0007156;GO:0016338;GO:0009826;GO:…	K06781-ko04514 Cell adhesion molecules (CAMs)	-
ENSMUSG00000042423	-0.816416	0.00122863	down	Fbrs	fibrosin [Source:MGI Symbol;Acc:MGI:104648]	GO:0005615;GO:0008083;GO:0048146	-	-
ENSMUSG00000031842	-1.5881	0.00872555	down	Pde4c	phosphodiesterase 4C, cAMP specific [Source:MGI Symbol;Acc:MGI:99556]	GO:0046872;GO:0005615;GO:0016787;GO:0007165;GO:0008081;GO:0004114;GO:0005929;GO:0042995;GO:0006198	K13293-ko00230 Purine metabolism;ko04024 cAMP signaling pathway;ko05032 Morphine addiction	KOG3689-Cyclic nucleotide phosphodiesterase[T]
ENSMUSG00000031010	-0.687594	0.0164182	down	Usp9x	ubiquitin specific peptidase 9, X chromosome [Source:MGI Symbol;Acc:MGI:894681]	GO:0008233;GO:0006508;GO:0006511;GO:0016579;GO:0036459;GO:0070410;GO:0001764;GO:0007179;GO:0030509;GO:0048675;GO:0005737;GO:0016020;GO:0030426	-	KOG1866-Ubiquitin carboxyl-terminal hydrolase[O]
ENSMUSG00000053965	-0.729629	0.0244674	down	Pde5a	phosphodiesterase 5A, cGMP-specific [Source:MGI Symbol;Acc:MGI:2651499]	GO:0046872;GO:0016787;GO:0003824;GO:0008152;GO:0007165;GO:0000166;GO:0008081;GO:0004114;GO:0042130;GO:0030553;GO:0055119;GO:0047555;GO:0046068;GO:0046069;GO:0043406;GO:0010613;GO:0030823;GO:0004112;GO:0045745;GO:0055118;GO:0060282	K13762-ko00230 Purine metabolism;ko04022 cGMP - PKG signaling pathway	KOG3689-Cyclic nucleotide phosphodiesterase[T]
ENSMUSG00000022762	-0.810134	0.0115038	down	Ncam2	neural cell adhesion molecule 2 [Source:MGI Symbol;Acc:MGI:97282]	GO:0016020;GO:0016021;GO:0005886;GO:0016604;GO:0007155;GO:0030424;GO:0031225;GO:0007413;GO:0007608	K06491-ko04514 Cell adhesion molecules (CAMs);ko05020 Prion diseases	-
ENSMUSG00000091172	-12.657	0.0124951	down	Gm17120	predicted gene 17120 [Source:MGI Symbol;Acc:MGI:4937947]	-	-	-
ENSMUSG00000022206	-0.68385	0.00190208	down	Npr3	natriuretic peptide receptor 3 [Source:MGI Symbol;Acc:MGI:97373]	GO:0016020;GO:0016021;GO:0043234;GO:0005622;GO:0042803;GO:0070062;GO:0001501;GO:0035810;GO:0042562;GO:0031404;GO:0008217;GO:0042277;GO:0016941;GO:0008528;GO:0017046;GO:0002158;GO:0007193;GO:0007194;GO:0007200;GO:0030157;GO:0033688;GO:0048015;GO:0048662;GO:0051000	-	KOG1023-Natriuretic peptide receptor, guanylate cyclase[T]
ENSMUSG00000103445	-9.34135	0.0390685	down	Gm36948	predicted gene, 36948 [Source:MGI Symbol;Acc:MGI:5610176]	-	-	-
ENSMUSG00000093071	-6.07612	0.0016425	down	Gm25951	predicted gene, 25951 [Source:MGI Symbol;Acc:MGI:5455728]	-	-	-
ENSMUSG00000032332	-1.01451	1.27165e-07	down	Col12a1	collagen, type XII, alpha 1 [Source:MGI Symbol;Acc:MGI:88448]	GO:0005615;GO:0005578;GO:0005576;GO:0070062;GO:0031012;GO:1903561;GO:0007155;GO:0005581;GO:0035987	-	-
ENSMUSG00000022865	-0.610381	0.00773252	down	Cxadr	coxsackie virus and adenovirus receptor [Source:MGI Symbol;Acc:MGI:1201679]	GO:0016020;GO:0016021;GO:0005615;GO:0005886;GO:0005634;GO:0005654;GO:0043234;GO:0005515;GO:0005737;GO:0030054;GO:0005576;GO:0005911;GO:0007155;GO:0014704;GO:0016323;GO:0007507;GO:0031594;GO:0005923;GO:0042802;GO:0030593;GO:0045121;GO:0030426;GO:0043005;GO:0051607;GO:0005912;GO:0008013;GO:0044297;GO:0048739;GO:0005102;GO:0034109;GO:0001669;GO:0007005;GO:0050839;GO:0007157;GO:0005178;GO:0045216;GO:…	K06788-ko05416 Viral myocarditis	-
ENSMUSG00000037331	-0.651628	0.0299863	down	Larp1	La ribonucleoprotein domain family, member 1 [Source:MGI Symbol;Acc:MGI:1890165]	GO:0005737;GO:0003723;GO:0016020;GO:0006413;GO:0048255;GO:0045296;GO:0017148;GO:0008283;GO:0010494;GO:0045727;GO:0003730;GO:0006417;GO:0005844;GO:0016239;GO:0045070;GO:0048027;GO:0031929;GO:0031369;GO:0008190;GO:0008494;GO:0031931;GO:0000339;GO:0038202;GO:0072752;GO:1990928	-	KOG2590-RNA-binding protein LARP/SRO9 and related La domain proteins[OJ]
ENSMUSG00000001260	-0.678335	0.0412125	down	Gabrg1	gamma-aminobutyric acid (GABA) A receptor, subunit gamma 1 [Source:MGI Symbol;Acc:MGI:103156]	GO:0016020;GO:0016021;GO:0005886;GO:0006810;GO:0006811;GO:0005230;GO:0034220;GO:0030054;GO:0045202;GO:0045211;GO:1902476;GO:0006821;GO:0004890;GO:0007214;GO:0005254;GO:0034707;GO:0007268;GO:0050811;GO:0043235	K05186-ko04080 Neuroactive ligand-receptor interaction;ko04727 GABAergic synapse;ko04723 Retrograde endocannabinoid signaling;ko05032 Morphine addiction;ko05033 Nicotine addiction	KOG3642-GABA receptor[T]
ENSMUSG00000017776	-1.55209	3.38151e-05	down	Crk	v-crk avian sarcoma virus CT10 oncogene homolog [Source:MGI Symbol;Acc:MGI:88508]	GO:0016020;GO:0005886;GO:0043234;GO:0005515;GO:0005737;GO:0070062;GO:0009967;GO:2000146;GO:0061045;GO:0032956;GO:0008360;GO:0001784;GO:0043087;GO:0043621;GO:0017124;GO:1900026;GO:0015629;GO:0030307;GO:0005070;GO:0043393;GO:0046875;GO:0048013;GO:0042169;GO:1990782;GO:0009966;GO:0005159;GO:0008092;GO:0019899;GO:0019904;GO:0030674;GO:0045309;GO:0097110;GO:0001878;GO:0014911;GO:0035020;GO:0035728;GO:…	K04438-ko04015 Rap1 signaling pathway;ko04010 MAPK signaling pathway;ko04012 ErbB signaling pathway;ko04810 Regulation of actin cytoskeleton;ko04510 Focal adhesion;ko04666 Fc gamma R-mediated phagocytosis;ko04062 Chemokine signaling pathway;ko04910 Insulin signaling pathway;ko04722 Neurotrophin signaling pathway;ko05200 Pathways in cancer;ko05206 MicroRNAs in cancer;ko05220 Chronic myeloid leukem…	KOG4792-Crk family adapters[T]
ENSMUSG00000075270	-1.12603	0.00013879	down	Pde11a	phosphodiesterase 11A [Source:MGI Symbol;Acc:MGI:3036251]	GO:0046872;GO:0016787;GO:0003824;GO:0008152;GO:0007165;GO:0005737;GO:0008081;GO:0004114;GO:0005829;GO:0030553;GO:0047555;GO:0004112;GO:0004118;GO:0030552;GO:0006198;GO:0046069;GO:0043204	K13298-ko00230 Purine metabolism;ko05032 Morphine addiction	KOG3689-Cyclic nucleotide phosphodiesterase[T]
ENSMUSG00000026065	-0.690436	0.0183178	down	Slc9a4	solute carrier family 9 (sodium/hydrogen exchanger), member 4 [Source:MGI Symbol;Acc:MGI:105074]	GO:0055085;GO:0016020;GO:0016021;GO:0005886;GO:0006810;GO:0006811;GO:1902600;GO:0006814;GO:0006812;GO:0015299;GO:0015297;GO:0015385;GO:0015386;GO:0006885;GO:0051453;GO:0071805;GO:0098719;GO:0016323;GO:0016324;GO:0002064;GO:0001696	K13961-ko04971 Gastric acid secretion	KOG1966-Sodium/hydrogen exchanger protein[P]
ENSMUSG00000046157	-1.02092	0.0336221	down	Tmem229b	transmembrane protein 229B [Source:MGI Symbol;Acc:MGI:2444389]	GO:0016020;GO:0016021;GO:0003674;GO:0008150;GO:0005575	-	-
ENSMUSG00000002831	-2.20883	5.56038e-07	down	Plin4	perilipin 4 [Source:MGI Symbol;Acc:MGI:1929709]	GO:0016020;GO:0005886;GO:0005829;GO:0005737;GO:0043231;GO:0005811	K20254-ko03320 PPAR signaling pathway	-
ENSMUSG00000039262	-1.37888	4.42009e-06	down	Prrc2b	proline-rich coiled-coil 2B [Source:MGI Symbol;Acc:MGI:1923304]	GO:0005575;GO:0003723;GO:0030154	-	KOG4817-Unnamed protein[X]
ENSMUSG00000004221	-0.674497	1.5068e-05	down	Ikbkg	inhibitor of kappaB kinase gamma [Source:MGI Symbol;Acc:MGI:1338074]	GO:0046872;GO:0005634;GO:0005829;GO:0005515;GO:0005737;GO:0006355;GO:0042803;GO:0046982;GO:0045944;GO:0006351;GO:0006974;GO:0005622;GO:0000922;GO:0072686;GO:0019904;GO:0000151;GO:0031625;GO:0043123;GO:0031593;GO:0010628;GO:0070530;GO:0051092;GO:0001782;GO:1990450;GO:0007250;GO:0016239;GO:0043276;GO:0051650;GO:1902236;GO:0008385;GO:0016301;GO:0016310;GO:0042975	K07210-ko04014 Ras signaling pathway;ko04010 MAPK signaling pathway;ko04064 NF-kappa B signaling pathway;ko04668 TNF signaling pathway;ko04151 PI3K-Akt signaling pathway;ko04210 Apoptosis;ko04620 Toll-like receptor signaling pathway;ko04621 NOD-like receptor signaling pathway;ko04622 RIG-I-like receptor signaling pathway;ko04623 Cytosolic DNA-sensing pathway;ko04660 T cell receptor signaling path…	-
ENSMUSG00000109378	-1.00794	0.0249663	down	U2af1l4	U2 small nuclear RNA auxiliary factor 1-like 4 [Source:MGI Symbol;Acc:MGI:2678374]	GO:0046872;GO:0005634;GO:0003676;GO:0005737;GO:0003723;GO:0000398;GO:0006397;GO:0008380;GO:0016607;GO:0089701;GO:0005515;GO:0005681;GO:0048511;GO:0030628	K12836-ko03040 Spliceosome;ko05131 Shigellosis	KOG2202-U2 snRNP splicing factor, small subunit, and related proteins[A]
ENSMUSG00000038301	-1.29652	1.73419e-05	down	Snx10	sorting nexin 10 [Source:MGI Symbol;Acc:MGI:1919232]	GO:0016020;GO:0005634;GO:0006810;GO:0015031;GO:0005737;GO:0035091;GO:0008289;GO:0007032;GO:0005856;GO:0005783;GO:0005768;GO:0005545;GO:0005813;GO:0005815;GO:0030030;GO:0060271;GO:0051117;GO:0061512;GO:0071539;GO:0010008;GO:0030316;GO:0006897;GO:0031313;GO:0019898;GO:0016050	-	KOG2527-Sorting nexin SNX11[U]
ENSMUSG00000086353	-10.4039	0.0342821	down	Gm13481	predicted gene 13481 [Source:MGI Symbol;Acc:MGI:3651624]	-	-	-
ENSMUSG00000085184	-11.8231	0.0317879	down	4933439K11Rik	RIKEN cDNA 4933439K11 gene [Source:MGI Symbol;Acc:MGI:1918569]	-	-	-
ENSMUSG00000110277	-0.725061	0.0231065	down	Gm45871	predicted gene 45871 [Source:MGI Symbol;Acc:MGI:5804986]	GO:0006355;GO:0046872;GO:0005622;GO:0003676	-	-
ENSMUSG00000021903	-0.877823	0.0120294	down	Galnt15	UDP-N-acetyl-alpha-D-galactosamine:polypeptide N-acetylgalactosaminyltransferase 15 [Source:MGI Symbol;Acc:MGI:1926004]	GO:0016020;GO:0016021;GO:0016740;GO:0016757;GO:0000139;GO:0005794;GO:0046872;GO:0003674;GO:0008150;GO:0030246;GO:0030133;GO:0006486;GO:0004653	K00710-ko00512 Mucin type O-glycan biosynthesis	KOG3736-Polypeptide N-acetylgalactosaminyltransferase[O]
ENSMUSG00000039697	-0.832474	0.00402027	down	Ncoa7	nuclear receptor coactivator 7 [Source:MGI Symbol;Acc:MGI:2444847]	GO:0005634;GO:0006355;GO:0045944;GO:0006351;GO:0005622;GO:1903204;GO:0030374;GO:0035257;GO:1902083;GO:1900408	-	-
ENSMUSG00000048960	-0.899271	0.0167579	down	Prex2	phosphatidylinositol-3,4,5-trisphosphate-dependent Rac exchange factor 2 [Source:MGI Symbol;Acc:MGI:1923385]	GO:0043547;GO:0035556;GO:0005737;GO:0005886;GO:0005085;GO:0007186;GO:0035023;GO:0032007;GO:0005089;GO:0005096;GO:0030676;GO:0008344;GO:0048813;GO:0014065;GO:0006469;GO:0005622;GO:0016020;GO:0016021	-	KOG3519-Invasion-inducing protein TIAM1/CDC24 and related RhoGEF GTPases[T]
ENSMUSG00000056492	-0.612769	0.0321896	down	Adgrf5	adhesion G protein-coupled receptor F5 [Source:MGI Symbol;Acc:MGI:2182928]	GO:0016020;GO:0016021;GO:0003674;GO:0005886;GO:0009986;GO:0007186;GO:0004930;GO:0031410;GO:0004888;GO:0007166;GO:0042593;GO:0045177;GO:0045444;GO:0043129;GO:0006112;GO:0019216;GO:0043031;GO:0071073	-	KOG4193-G protein-coupled receptors[T]
ENSMUSG00000068205	-1.19255	0.00797346	down	Macrod2	MACRO domain containing 2 [Source:MGI Symbol;Acc:MGI:1920149]	GO:0016787;GO:0005634;GO:0016798;GO:0006974;GO:0005730;GO:0005813;GO:0005575;GO:0007420;GO:0003674;GO:0019213;GO:0042278;GO:0051725	-	KOG2633-Hismacro and SEC14 domain-containing proteins[BK]
ENSMUSG00000092534	-13.1065	0.00570248	down	Pagr1b	PAXIP1 associated glutamate rich protein 1B [Source:MGI Symbol;Acc:MGI:5141883]	GO:0003674;GO:0008150;GO:0005575	-	-
ENSMUSG00000110559	-3.95498	0.0109304	down	Gm26843	predicted gene, 26843 [Source:MGI Symbol;Acc:MGI:5477337]	-	-	-
ENSMUSG00000033624	-0.923547	0.0112349	down	Pdpr	pyruvate dehydrogenase phosphatase regulatory subunit [Source:MGI Symbol;Acc:MGI:2442188]	GO:0055114;GO:0016491;GO:0005739;GO:0016311;GO:0005759;GO:0004741	-	KOG2844-Dimethylglycine dehydrogenase precursor[E]
ENSMUSG00000074785	-0.614393	0.00357642	down	Plxnc1	plexin C1 [Source:MGI Symbol;Acc:MGI:1890127]	GO:0016020;GO:0016021;GO:0007165;GO:0017154;GO:0071526;GO:0008360;GO:0007162;GO:0043087;GO:0050772	K06572-ko04360 Axon guidance	-
ENSMUSG00000027677	-0.650987	0.0352428	down	Ttc14	tetratricopeptide repeat domain 14 [Source:MGI Symbol;Acc:MGI:1914370]	GO:0003676	-	-
ENSMUSG00000025019	-1.06171	0.0269526	down	Lcor	ligand dependent nuclear receptor corepressor [Source:MGI Symbol;Acc:MGI:2443930]	GO:0003677;GO:0005634;GO:0005654;GO:0006355;GO:0006351;GO:0000122;GO:0008134;GO:0006357;GO:0003700;GO:0006366	-	KOG4565-E93 protein involved in programmed cell death, putative transcription regulator[K]
ENSMUSG00000025324	-0.874269	0.00973955	down	Atp10a	ATPase, class V, type 10A [Source:MGI Symbol;Acc:MGI:1330809]	GO:0016020;GO:0016021;GO:0005524;GO:0000287;GO:0046872;GO:0000166;GO:0004012;GO:0015914;GO:0045332;GO:0005886;GO:0016787;GO:0006810;GO:0005783;GO:0005789;GO:0006869	-	KOG0206-P-type ATPase[R]
ENSMUSG00000048732	-1.40109	1.36839e-05	down	Klhl11	kelch-like 11 [Source:MGI Symbol;Acc:MGI:2388648]	GO:0005634;GO:0031625;GO:0043161;GO:0005737;GO:0030162;GO:0042787;GO:0019005	-	KOG1072-FOG: Kelch repeat[R]
ENSMUSG00000030861	-0.489806	0.0235744	down	Acadsb	acyl-Coenzyme A dehydrogenase, short/branched chain [Source:MGI Symbol;Acc:MGI:1914135]	GO:0055114;GO:0016491;GO:0050660;GO:0008152;GO:0070062;GO:0006629;GO:0003995;GO:0016627;GO:0005739;GO:0006631;GO:0005759;GO:0006637;GO:0016937;GO:0016020;GO:0016021	K09478-ko01212 Fatty acid metabolism;ko00071 Fatty acid degradation;ko00280 Valine, leucine and isoleucine degradation	KOG0139-Short-chain acyl-CoA dehydrogenase[I]
ENSMUSG00000036550	-0.507352	0.0374732	down	Cnot1	CCR4-NOT transcription complex, subunit 1 [Source:MGI Symbol;Acc:MGI:2442402]	GO:0090503;GO:0003723;GO:0004535;GO:0019904;GO:0030331;GO:0032947;GO:0042974;GO:0070016;GO:0000122;GO:0010606;GO:0017148;GO:0033147;GO:0035195;GO:0048387;GO:0060213;GO:0061014;GO:1900153;GO:2000036;GO:0000932;GO:0005615;GO:0005829;GO:0016020;GO:0030014;GO:0005634;GO:0005515;GO:0005737;GO:0006355;GO:0007275;GO:0006351;GO:0005778;GO:0031047;GO:0006417;GO:0000288;GO:0001829;GO:0030015	-	KOG1831-Negative regulator of transcription[K]
ENSMUSG00000035681	-0.550572	0.0496134	down	Kcnc2	potassium voltage gated channel, Shaw-related subfamily, member 2 [Source:MGI Symbol;Acc:MGI:96668]	GO:0055085;GO:0016020;GO:0016021;GO:0051260;GO:0005886;GO:0006811;GO:0006810;GO:0005622;GO:0005216;GO:0030054;GO:0045202;GO:0045211;GO:0005249;GO:0005267;GO:0006813;GO:0071805;GO:0008076;GO:0005244;GO:0034765;GO:0005887;GO:0042995;GO:0030425;GO:0005515;GO:0043005;GO:0030424;GO:0016323;GO:0016324;GO:0001508;GO:0005251;GO:0032809;GO:0043204;GO:0044325;GO:0038060;GO:0071732;GO:0042734;GO:0051291	-	KOG3713-Voltage-gated K+ channel KCNB/KCNC[P]
ENSMUSG00000050192	-0.57517	0.0286513	down	Eif5a2	eukaryotic translation initiation factor 5A2 [Source:MGI Symbol;Acc:MGI:1933735]	GO:0016020;GO:0005634;GO:0006810;GO:0015031;GO:0005737;GO:0003723;GO:0043231;GO:0003746;GO:0006412;GO:0006414;GO:0043022;GO:0006452;GO:0045901;GO:0045905;GO:0005783;GO:0005789;GO:0051028;GO:0005643;GO:0008284	-	KOG3271-Translation initiation factor 5A (eIF-5A)[J]
ENSMUSG00000052299	-0.488984	0.0140382	down	Ltn1	listerin E3 ubiquitin protein ligase 1 [Source:MGI Symbol;Acc:MGI:1926163]	GO:0016740;GO:0008270;GO:0046872;GO:0005575;GO:0016567;GO:0004842;GO:0061630;GO:0051865	-	KOG0803-Predicted E3 ubiquitin ligase[O]
ENSMUSG00000021983	-0.580169	0.0433799	down	Atp8a2	ATPase, aminophospholipid transporter-like, class I, type 8A, member 2 [Source:MGI Symbol;Acc:MGI:1354710]	GO:0016020;GO:0016021;GO:0005524;GO:0005794;GO:0046872;GO:0005886;GO:0016787;GO:0000287;GO:0005654;GO:0006810;GO:0000166;GO:0006869;GO:0005768;GO:0004012;GO:0015914;GO:0045332;GO:0042995;GO:0043588;GO:0031175;GO:0040018;GO:0010976;GO:0050884;GO:0048666;GO:0007409;GO:0007568;GO:0042755;GO:0010842;GO:0061092;GO:0042472;GO:0001750;GO:0010996;GO:0003011;GO:0050908;GO:0060052	-	-
ENSMUSG00000021596	-0.519044	0.0158906	down	Mctp1	multiple C2 domains, transmembrane 1 [Source:MGI Symbol;Acc:MGI:1926021]	GO:0016020;GO:0016021;GO:0008150;GO:0005509;GO:0005783	-	-
ENSMUSG00000027475	-0.532797	0.0180025	down	Kif3b	kinesin family member 3B [Source:MGI Symbol;Acc:MGI:107688]	GO:0005524;GO:0015630;GO:0005515;GO:0005737;GO:0007018;GO:0000166;GO:0016020;GO:0070062;GO:0008017;GO:0003774;GO:0003777;GO:0005874;GO:0005856;GO:0017048;GO:0005813;GO:0005929;GO:0042995;GO:0005829;GO:0090307;GO:0061024;GO:0016887;GO:0030705;GO:0030990;GO:0016939;GO:0032467;GO:0005819;GO:0030424;GO:0030496	-	KOG0240-Kinesin (SMY1 subfamily)[Z]
ENSMUSG00000030861	-0.489806	0.0235744	down	Acadsb	acyl-Coenzyme A dehydrogenase, short/branched chain [Source:MGI Symbol;Acc:MGI:1914135]	GO:0055114;GO:0016491;GO:0050660;GO:0008152;GO:0070062;GO:0006629;GO:0003995;GO:0016627;GO:0005739;GO:0006631;GO:0005759;GO:0006637;GO:0016937;GO:0016020;GO:0016021	K09478-ko01212 Fatty acid metabolism;ko00071 Fatty acid degradation;ko00280 Valine, leucine and isoleucine degradation	KOG0139-Short-chain acyl-CoA dehydrogenase[I]
ENSMUSG00000025885	-0.570723	0.0178877	down	Myo5b	myosin VB [Source:MGI Symbol;Acc:MGI:106598]	GO:0005524;GO:0003774;GO:0016459;GO:0000166;GO:0017137;GO:0016192;GO:0032439;GO:0043234;GO:0045179;GO:0070062	-	KOG0160-Myosin class V heavy chain[Z]
ENSMUSG00000020657	-0.504794	0.0123288	down	Dnajc27	DnaJ heat shock protein family (Hsp40) member C27 [Source:MGI Symbol;Acc:MGI:2443036]	GO:0005634;GO:0000166;GO:0003924;GO:0005525;GO:0005739;GO:0005515;GO:0043410;GO:0070374;GO:0071701	-	KOG0098-GTPase Rab2, small G protein superfamily[U]
ENSMUSG00000027677	-0.650987	0.0352428	down	Ttc14	tetratricopeptide repeat domain 14 [Source:MGI Symbol;Acc:MGI:1914370]	GO:0003676	-	-

## Sheet: LPM570065 vs Double-stress
Gene id	log2FoldChange	pValue	result	GeneName	GeneDescription	GO	KEGG	KOG
ENSMUSG00000074846	6.75421	0.000154856	up	Gm10774	predicted pseudogene 10774 [Source:MGI Symbol;Acc:MGI:3642325]	-	-	-
ENSMUSG00000109836	0.686287	0.0493187	up	Gm45884	predicted gene 45884 [Source:MGI Symbol;Acc:MGI:5804999]	-	-	-
ENSMUSG00000038630	0.967975	0.00424949	up	Zkscan16	zinc finger with KRAB and SCAN domains 16 [Source:MGI Symbol;Acc:MGI:3510405]	GO:0003700;GO:0006355;GO:0046872;GO:0005622;GO:0005575;GO:0005634;GO:0003676;GO:0006351	-	-
ENSMUSG00000030352	0.706423	0.0415061	up	Tspan9	tetraspanin 9 [Source:MGI Symbol;Acc:MGI:1924558]	GO:0016020;GO:0016021;GO:0003674;GO:0005925;GO:0005886;GO:0005887;GO:0007166;GO:0097197	-	KOG3882-Tetraspanin family integral membrane protein[R]
ENSMUSG00000075707	1.58813	0.015396	up	Dio3	deiodinase, iodothyronine type III [Source:MGI Symbol;Acc:MGI:1306782]	GO:0016020;GO:0016021;GO:0005886;GO:0055114;GO:0016491;GO:0005768;GO:0004800;GO:0042446;GO:0006915;GO:0040018;GO:0010008;GO:0046549;GO:0033798;GO:0042404	-	-
ENSMUSG00000064302	1.10483	0.00320417	up	Clasp1	CLIP associating protein 1 [Source:MGI Symbol;Acc:MGI:1923957]	GO:0043515;GO:0051010;GO:0005828;GO:0005881;GO:0002162;GO:0008017;GO:0000226;GO:0001578;GO:0006903;GO:0007020;GO:0007026;GO:0007030;GO:0007052;GO:0010458;GO:0010470;GO:0010634;GO:0010717;GO:0030953;GO:0031023;GO:0031111;GO:0034453;GO:0040001;GO:0045921;GO:0051294;GO:0051301;GO:0051497;GO:0051893;GO:0070507;GO:0090091;GO:1903690;GO:1904261;GO:0000776;GO:0005794;GO:0005813;GO:0005876;GO:0005925;GO:…	-	-
ENSMUSG00000003452	0.707552	0.0181682	up	Bicd1	bicaudal D homolog 1 (Drosophila) [Source:MGI Symbol;Acc:MGI:1101760]	GO:0005794;GO:0006810;GO:0048471;GO:0005829;GO:0031410;GO:0016020;GO:0033365;GO:0005802;GO:0034452;GO:0017137;GO:0070840;GO:0005881;GO:0048260;GO:0016032;GO:0008093;GO:0031871;GO:0034063;GO:0072385;GO:0072393;GO:1900275;GO:1900276;GO:1900737;GO:0072517	-	KOG0999-Microtubule-associated protein Bicaudal-D[U]
ENSMUSG00000031543	1.14531	1.14837e-10	up	Ank1	ankyrin 1, erythroid [Source:MGI Symbol;Acc:MGI:88024]	GO:0016020;GO:0007165;GO:0005737;GO:0005886;GO:0005856;GO:0016529;GO:0019899;GO:0030507;GO:0051117;GO:0030863;GO:0072661;GO:0006888;GO:0048821;GO:0055072;GO:0006779;GO:0014731;GO:0008093;GO:0015672;GO:0010638;GO:0005634;GO:0030018;GO:0030673;GO:0031430;GO:0031672;GO:0042383;GO:0043005;GO:0045211	-	KOG4177-Ankyrin[M]
ENSMUSG00000038146	0.687718	0.00934931	up	Notch3	notch 3 [Source:MGI Symbol;Acc:MGI:99460]	GO:0006355;GO:0016020;GO:0016021;GO:0005886;GO:0005634;GO:0005509;GO:0005654;GO:0005829;GO:0005515;GO:0004872;GO:0007275;GO:0045944;GO:0006351;GO:0000122;GO:0005887;GO:0007219;GO:0030154;GO:0048663;GO:0045596;GO:0043235;GO:0048844;GO:0019899;GO:0045296;GO:0030900;GO:0015629;GO:0045665;GO:0048661;GO:0072104	-	-
ENSMUSG00000030022	0.980505	0.00767583	up	Adamts9	a disintegrin-like and metallopeptidase (reprolysin type) with thrombospondin type 1 motif, 9 [Source:MGI Symbol;Acc:MGI:1916320]	GO:0008270;GO:0046872;GO:0005615;GO:0009986;GO:0006508;GO:0005578;GO:0008237;GO:0004222;GO:0004175;GO:0031012;GO:0045636;GO:0048070	-	-
ENSMUSG00000063142	0.934417	0.0013697	up	Kcnma1	potassium large conductance calcium-activated channel, subfamily M, alpha member 1 [Source:MGI Symbol;Acc:MGI:99923]	GO:0055085;GO:0016020;GO:0016021;GO:0006811;GO:0006810;GO:0005216;GO:0005249;GO:0005267;GO:0006813;GO:0034765;GO:0071805;GO:0008076;GO:0060072;GO:0003779;GO:0015269;GO:0001666;GO:0006970;GO:0030007;GO:0034465;GO:0042391;GO:0043065;GO:0045794;GO:0051592;GO:0060073;GO:0060083;GO:0005901;GO:0016324;GO:0070062	-	-
ENSMUSG00000025780	0.743532	0.0212793	up	Itih5	inter-alpha (globulin) inhibitor H5 [Source:MGI Symbol;Acc:MGI:1925751]	GO:0003674;GO:0008150;GO:0005575;GO:0005576;GO:0010951;GO:0004867;GO:0030414;GO:0010466;GO:0030212	-	-
ENSMUSG00000025262	0.679428	0.0100859	up	Fam120c	family with sequence similarity 120, member C [Source:MGI Symbol;Acc:MGI:2387687]	GO:0005634;GO:0008150;GO:0003723	-	-
ENSMUSG00000003032	0.754984	0.0372055	up	Klf4	Kruppel-like factor 4 (gut) [Source:MGI Symbol;Acc:MGI:1342287]	GO:0046872;GO:0003677;GO:0005634;GO:0003676;GO:0005654;GO:0005737;GO:0006355;GO:0010033;GO:0045944;GO:0006351;GO:0043551;GO:0001077;GO:0010628;GO:0010629;GO:0000122;GO:0045892;GO:0032526;GO:0043565;GO:0000790;GO:0008285;GO:0035166;GO:0006357;GO:0044212;GO:0005515;GO:0045595;GO:0048679;GO:0019827;GO:0045893;GO:0045444;GO:0001190;GO:1990841;GO:0003700;GO:0042127;GO:0032088;GO:0090051;GO:0030154;GO:…	K17846-ko04550 Signaling pathways regulating pluripotency of stem cells	KOG1721-FOG: Zn-finger[R]
ENSMUSG00000047959	1.46843	0.0289832	up	Kcna3	potassium voltage-gated channel, shaker-related subfamily, member 3 [Source:MGI Symbol;Acc:MGI:96660]	GO:0055085;GO:0016020;GO:0016021;GO:0051260;GO:0005886;GO:0006811;GO:0006810;GO:0005216;GO:0005249;GO:0005267;GO:0006813;GO:0071805;GO:0008076;GO:0005244;GO:0034765;GO:0030424;GO:0005251;GO:0015271;GO:0005887;GO:0045121	-	KOG1545-Voltage-gated shaker-like K+ channel KCNA[P]
ENSMUSG00000036550	0.589446	0.0095097	up	Cnot1	CCR4-NOT transcription complex, subunit 1 [Source:MGI Symbol;Acc:MGI:2442402]	GO:0090503;GO:0003723;GO:0004535;GO:0019904;GO:0030331;GO:0032947;GO:0042974;GO:0070016;GO:0000122;GO:0010606;GO:0017148;GO:0033147;GO:0035195;GO:0048387;GO:0060213;GO:0061014;GO:1900153;GO:2000036;GO:0000932;GO:0005615;GO:0005829;GO:0016020;GO:0030014;GO:0005634;GO:0005515;GO:0005737;GO:0006355;GO:0007275;GO:0006351;GO:0005778;GO:0031047;GO:0006417;GO:0000288;GO:0001829;GO:0030015	-	KOG1831-Negative regulator of transcription[K]
ENSMUSG00000023084	2.21672	0.00371208	up	Lrrc71	leucine rich repeat containing 71 [Source:MGI Symbol;Acc:MGI:1921735]	GO:0003674;GO:0008150;GO:0005575	-	KOG4308-LRR-containing protein[S]
ENSMUSG00000025665	1.03594	0.01192	up	Rps6ka6	ribosomal protein S6 kinase polypeptide 6 [Source:MGI Symbol;Acc:MGI:1914321]	GO:0004672;GO:0005524;GO:0006468;GO:0016740;GO:0000287;GO:0005622;GO:0035556;GO:0000166;GO:0016301;GO:0016310;GO:0004674;GO:0006978;GO:0001650;GO:0005634;GO:0005730;GO:0005739	-	-
ENSMUSG00000057716	0.589543	0.0257955	up	Tmem178b	transmembrane protein 178B [Source:MGI Symbol;Acc:MGI:3647581]	GO:0016020;GO:0016021;GO:0003674;GO:0008150;GO:0005575	-	-
ENSMUSG00000049148	1.76104	0.00504972	up	Plcxd3	phosphatidylinositol-specific phospholipase C, X domain containing 3 [Source:MGI Symbol;Acc:MGI:2442605]	GO:0008081;GO:0006629	-	KOG4306-Glycosylphosphatidylinositol-specific phospholipase C[T]
ENSMUSG00000086386	10.7308	0.00202969	up	Gm12108	predicted gene 12108 [Source:MGI Symbol;Acc:MGI:3651176]	-	-	-
ENSMUSG00000104222	0.674988	0.0135645	up	Gm7292	predicted gene 7292 [Source:MGI Symbol;Acc:MGI:3645786]	-	-	-
ENSMUSG00000045083	0.628076	0.0219009	up	Lingo2	leucine rich repeat and Ig domain containing 2 [Source:MGI Symbol;Acc:MGI:2442298]	GO:0016020;GO:0016021;GO:0005615;GO:0003674;GO:0051965;GO:0005578	-	KOG0619-FOG: Leucine rich repeat[R]
ENSMUSG00000072704	0.608691	0.000276832	up	Smim10l1	small integral membrane protein 10 like 1 [Source:MGI Symbol;Acc:MGI:1914379]	GO:0003674;GO:0008150;GO:0005575	-	-
ENSMUSG00000107314	12.0558	0.000209153	up	Gm20488	predicted gene 20488 [Source:MGI Symbol;Acc:MGI:5141953]	-	-	-
ENSMUSG00000028033	0.636837	0.00366185	up	Kcnq5	potassium voltage-gated channel, subfamily Q, member 5 [Source:MGI Symbol;Acc:MGI:1924937]	GO:0055085;GO:0016020;GO:0016021;GO:0006811;GO:0006810;GO:0005216;GO:0005249;GO:0005267;GO:0006813;GO:0071805;GO:0008076;GO:0005244;GO:0034765;GO:0030118	K04930-ko04725 Cholinergic synapse	KOG1419-Voltage-gated K+ channel KCNQ[P]
ENSMUSG00000000197	0.625714	0.00135455	up	Nalcn	sodium leak channel, non-selective [Source:MGI Symbol;Acc:MGI:2444306]	GO:0055085;GO:0016020;GO:0016021;GO:0006811;GO:0005216;GO:0034220;GO:0098655;GO:0005261	-	-
ENSMUSG00000051497	0.60692	0.0419052	up	Kcnj16	potassium inwardly-rectifying channel, subfamily J, member 16 [Source:MGI Symbol;Acc:MGI:1314842]	GO:0016020;GO:0016021;GO:0005886;GO:0006810;GO:0006811;GO:0006813;GO:0005244;GO:0034765;GO:0005242;GO:0005887;GO:0016323;GO:0010107;GO:0071805;GO:0098655	K05009-ko04971 Gastric acid secretion	KOG3827-Inward rectifier K+ channel[P]
ENSMUSG00000056260	0.82759	0.0136757	up	Lrif1	ligand dependent nuclear receptor interacting factor 1 [Source:MGI Symbol;Acc:MGI:2445214]	GO:0006355;GO:0042974;GO:0003674;GO:0008150;GO:0005634;GO:0006351;GO:0000784;GO:0005815;GO:0016363	-	-
ENSMUSG00000037857	0.670247	0.000390266	up	Nufip2	nuclear fragile X mental retardation protein interacting protein 2 [Source:MGI Symbol;Acc:MGI:1915814]	GO:0005634;GO:0005654;GO:0016604;GO:0005829;GO:0005737;GO:0003723;GO:0016020;GO:0010494;GO:0042788	-	-
ENSMUSG00000026904	0.988135	2.96453e-05	up	Slc4a10	solute carrier family 4, sodium bicarbonate cotransporter-like, member 10 [Source:MGI Symbol;Acc:MGI:2150150]	GO:0016020;GO:0016021;GO:0005886;GO:0005215;GO:0006810;GO:0006811;GO:0005887;GO:0008509;GO:0006820;GO:0098656;GO:0006814;GO:0015293;GO:0005452;GO:0015698;GO:0009791;GO:0035264;GO:0006885;GO:0016323;GO:0015297;GO:0051453;GO:0048854;GO:0043025;GO:0015701;GO:0006486;GO:0021860;GO:0015301;GO:0009416;GO:0035641;GO:0097442;GO:0097440;GO:0030641;GO:1902600;GO:0097441	-	KOG1172-Na+-independent Cl/HCO3 exchanger AE1 and related transporters (SLC4 family)[P]
ENSMUSG00000031453	0.705654	0.0356634	up	Rasa3	RAS p21 protein activator 3 [Source:MGI Symbol;Acc:MGI:1197013]	GO:0046872;GO:0005096;GO:0007165;GO:0043547;GO:0035556;GO:0005737;GO:0034605;GO:0043087;GO:0051209;GO:0015278;GO:0046580;GO:0031235	K12380-ko04014 Ras signaling pathway;ko04013 MAPK signaling pathway - fly	KOG2059-Ras GTPase-activating protein[T]
ENSMUSG00000035840	0.809902	0.0222536	up	Lysmd3	LysM, putative peptidoglycan-binding, domain containing 3 [Source:MGI Symbol;Acc:MGI:1915906]	GO:0016020;GO:0016021;GO:0003674;GO:0008150;GO:0005575	-	KOG2850-Predicted peptidoglycan-binding protein, contains LysM domain[R]
ENSMUSG00000060314	0.937109	0.00373411	up	Zfp941	zinc finger protein 941 [Source:MGI Symbol;Acc:MGI:3039601]	GO:0006355;GO:0046872;GO:0005622;GO:0005575;GO:0003676;GO:0003700	-	KOG1721-FOG: Zn-finger[R]
ENSMUSG00000021745	0.6201	0.00682057	up	Ptprg	protein tyrosine phosphatase, receptor type, G [Source:MGI Symbol;Acc:MGI:97814]	GO:0016020;GO:0016021;GO:0016787;GO:0004721;GO:0004725;GO:0016791;GO:0006470;GO:0016311;GO:0035335;GO:0042802;GO:0007420;GO:0010633;GO:0010977;GO:0005615;GO:0070062	-	-
ENSMUSG00000070392	13.6486	0.0318941	up	Gm20634	predicted gene 20634 [Source:MGI Symbol;Acc:MGI:5313081]	-	-	-
ENSMUSG00000035107	1.47042	1.91509e-10	up	Dcbld2	discoidin, CUB and LCCL domain containing 2 [Source:MGI Symbol;Acc:MGI:1920629]	GO:0016020;GO:0016021;GO:0009986;GO:0005887;GO:0030308;GO:0042060	-	-
ENSMUSG00000020709	0.718767	0.034671	up	Adap2	ArfGAP with dual PH domains 2 [Source:MGI Symbol;Acc:MGI:2663075]	GO:0016020;GO:0046872;GO:0005886;GO:0005096;GO:0005737;GO:0043547;GO:0007507;GO:0005547;GO:0043325;GO:0005546;GO:0043533;GO:0005740;GO:0048017	-	KOG0703-Predicted GTPase-activating protein[T]
ENSMUSG00000097109	2.33571	0.00206566	up	Gm26580	predicted gene, 26580 [Source:MGI Symbol;Acc:MGI:5477074]	-	-	-
ENSMUSG00000026980	1.48854	0.0147592	up	Ly75	lymphocyte antigen 75 [Source:MGI Symbol;Acc:MGI:106662]	GO:0016020;GO:0016021;GO:0009897;GO:0070062;GO:0030246;GO:0007165;GO:0004888;GO:0005887;GO:0006897	-	KOG4297-C-type lectin[TV]
ENSMUSG00000022307	0.5905	0.0211657	up	Oxr1	oxidation resistance 1 [Source:MGI Symbol;Acc:MGI:2179326]	GO:0055114;GO:0005634;GO:0005739;GO:0005730;GO:0051402;GO:1903204;GO:0043524;GO:0016491;GO:0007628;GO:0071447;GO:1902083;GO:1900408	-	KOG2372-Oxidation resistance protein[L]
ENSMUSG00000034584	1.19402	0.0195972	up	Exph5	exophilin 5 [Source:MGI Symbol;Acc:MGI:2443248]	GO:0006886;GO:0017137;GO:0005768;GO:0005515;GO:0003334;GO:0050714;GO:0045921;GO:0071985	-	-
ENSMUSG00000038112	0.618768	0.026108	up	AW551984	expressed sequence AW551984 [Source:MGI Symbol;Acc:MGI:2143322]	GO:0003674;GO:0005575;GO:0055007;GO:0060923	-	-
ENSMUSG00000034796	0.634982	0.00203757	up	Cpne7	copine VII [Source:MGI Symbol;Acc:MGI:2142747]	GO:0016020;GO:0003674;GO:0005886;GO:0005634;GO:0005737;GO:0070062;GO:0071277	-	KOG1327-Copine[T]
ENSMUSG00000029106	1.05153	0.00011536	up	Add1	adducin 1 (alpha) [Source:MGI Symbol;Acc:MGI:87918]	GO:0016020;GO:0048873;GO:0005886;GO:0005634;GO:0005654;GO:0016604;GO:0005737;GO:0003723;GO:0005925;GO:0042803;GO:0046982;GO:0005856;GO:0003779;GO:0005516;GO:0001701;GO:0035264;GO:0000902;GO:0008134;GO:0051015;GO:0030507;GO:0045296;GO:0005198;GO:0032092;GO:0071277;GO:0030218;GO:0005913;GO:1903142;GO:0051017;GO:0006884;GO:0020027;GO:0008290;GO:0051016;GO:1903393	-	KOG3699-Cytoskeletal protein Adducin[TZ]
ENSMUSG00000049112	0.843931	0.0123103	up	Oxtr	oxytocin receptor [Source:MGI Symbol;Acc:MGI:109147]	GO:0016020;GO:0016021;GO:0005886;GO:0005622;GO:0007186;GO:0004871;GO:0004930;GO:0007165;GO:0005000;GO:0004990;GO:0005887;GO:0045777;GO:0042277;GO:0032870;GO:1901652;GO:0001992;GO:0045907;GO:0017046;GO:0001967;GO:0001975;GO:0007204;GO:0007507;GO:0007565;GO:0007595;GO:0007613;GO:0010701;GO:0014070;GO:0021537;GO:0030431;GO:0032230;GO:0032355;GO:0032570;GO:0034059;GO:0034097;GO:0035176;GO:0042220;GO:…	K04229-ko04020 Calcium signaling pathway;ko04024 cAMP signaling pathway;ko04080 Neuroactive ligand-receptor interaction;ko04921 Oxytocin signaling pathway	KOG3656-FOG: 7 transmembrane receptor[R]
ENSMUSG00000032913	0.852813	0.0181122	up	Lrig2	leucine-rich repeats and immunoglobulin-like domains 2 [Source:MGI Symbol;Acc:MGI:2443718]	GO:0016020;GO:0016021;GO:0005886;GO:0005515;GO:0005737;GO:0030426;GO:0007605;GO:2000010;GO:0048679;GO:0043005;GO:0043025;GO:0060384;GO:0051045;GO:0005102;GO:0010977;GO:0010640;GO:2001222;GO:0048681;GO:0097708	-	KOG4194-Membrane glycoprotein LIG-1[T]
ENSMUSG00000037259	0.637634	0.0118519	up	Dzank1	double zinc ribbon and ankyrin repeat domains 1 [Source:MGI Symbol;Acc:MGI:2139080]	GO:0046872;GO:0003674;GO:0005575	-	-
ENSMUSG00000031486	0.838981	0.000325542	up	Adgra2	adhesion G protein-coupled receptor A2 [Source:MGI Symbol;Acc:MGI:1925810]	GO:0016020;GO:0016021;GO:0007186;GO:0004871;GO:0004930;GO:0007165;GO:0004888;GO:0007166;GO:0005886;GO:0009986;GO:0042995;GO:0001525;GO:0002040;GO:0030175;GO:0010595;GO:0007417;GO:0045765;GO:1900747;GO:0043542;GO:0050920;GO:0090210	-	KOG0619-FOG: Leucine rich repeat[R]
ENSMUSG00000034269	0.631818	1.07883e-06	up	Setd5	SET domain containing 5 [Source:MGI Symbol;Acc:MGI:1920145]	GO:0003674;GO:0008150;GO:0005575	-	-
ENSMUSG00000055296	0.62693	0.00204553	up	Tmem245	transmembrane protein 245 [Source:MGI Symbol;Acc:MGI:2445107]	GO:0016020;GO:0016021	-	KOG2365-Uncharacterized membrane protein[S]
ENSMUSG00000040451	0.76128	0.0203673	up	Sgms1	sphingomyelin synthase 1 [Source:MGI Symbol;Acc:MGI:2444110]	GO:0016020;GO:0016021;GO:0016740;GO:0000139;GO:0005794;GO:0016301;GO:0016310;GO:0006629;GO:0006665;GO:0006915;GO:0005887;GO:0030173;GO:0030176;GO:0046513;GO:2001237;GO:0016049;GO:0006686;GO:0005634;GO:0005783;GO:0000138;GO:0005886;GO:0002950;GO:0033188;GO:0047493;GO:0006954;GO:0010628;GO:0071222;GO:0071356	K04714-ko00600 Sphingolipid metabolism;ko04071 Sphingolipid signaling pathway	KOG3058-Uncharacterized conserved protein[S]
ENSMUSG00000014361	0.641913	0.00270657	up	Mertk	c-mer proto-oncogene tyrosine kinase [Source:MGI Symbol;Acc:MGI:96965]	GO:0016020;GO:0016021;GO:0004672;GO:0005524;GO:0006468;GO:0016740;GO:0005615;GO:0005737;GO:0000166;GO:0007283;GO:0016301;GO:0016310;GO:0004713;GO:0018108;GO:0004714;GO:0050766;GO:0060041;GO:0043491;GO:0034446;GO:0006909;GO:0032940;GO:0001779;GO:0060068;GO:0030168;GO:2000107;GO:0097350;GO:0043277;GO:0001818;GO:0051250;GO:0001750;GO:0016028	-	-
ENSMUSG00000095253	0.718461	0.0107742	up	Zfp799	zinc finger protein 799 [Source:MGI Symbol;Acc:MGI:2443934]	GO:0006355;GO:0046872;GO:0005622;GO:0003674;GO:0008150;GO:0005575;GO:0003676	-	KOG1721-FOG: Zn-finger[R]
ENSMUSG00000027111	1.0202	0.000636199	up	Itga6	integrin alpha 6 [Source:MGI Symbol;Acc:MGI:96605]	GO:0016020;GO:0016021;GO:0046872;GO:0009897;GO:0005886;GO:0009986;GO:0005925;GO:0045944;GO:0007229;GO:0007155;GO:0008305;GO:0016323;GO:0043547;GO:0031994;GO:0038132;GO:0007160;GO:0035878;GO:0043588;GO:0046847;GO:0048565;GO:0072001;GO:0097186;GO:0005604;GO:0009925;GO:0030056;GO:0005515;GO:0033627;GO:0022409;GO:0045296;GO:0050900;GO:0043065;GO:0042475;GO:0005178;GO:0031589;GO:0030335;GO:0050873;GO:…	K06485-ko04151 PI3K-Akt signaling pathway;ko04512 ECM-receptor interaction;ko04514 Cell adhesion molecules (CAMs);ko04810 Regulation of actin cytoskeleton;ko04510 Focal adhesion;ko04640 Hematopoietic cell lineage;ko05200 Pathways in cancer;ko05222 Small cell lung cancer;ko05410 Hypertrophic cardiomyopathy (HCM);ko05412 Arrhythmogenic right ventricular cardiomyopathy (ARVC);ko05414 Dilated cardiom…	KOG3637-Vitronectin receptor, alpha subunit[W]
ENSMUSG00000110723	0.859319	0.0191911	up	AC153912.1	-	-	-	-
ENSMUSG00000035133	0.603154	0.0489692	up	Arhgap5	Rho GTPase activating protein 5 [Source:MGI Symbol;Acc:MGI:1332637]	GO:0007165;GO:0003924;GO:0005525	-	-
ENSMUSG00000090698	1.27669	8.05143e-05	up	Apold1	apolipoprotein L domain containing 1 [Source:MGI Symbol;Acc:MGI:2685921]	GO:0016020;GO:0016021;GO:0005576;GO:0003674;GO:0008150;GO:0005654;GO:0005829;GO:0008289;GO:0006869;GO:0042157;GO:0001525;GO:0001666;GO:0042118;GO:0045601	-	-
ENSMUSG00000102602	1.38344	0.0401478	up	A930004J17Rik	RIKEN cDNA A930004J17 gene [Source:MGI Symbol;Acc:MGI:2442442]	-	-	-
ENSMUSG00000031210	1.18261	0.00431663	up	Gpr165	G protein-coupled receptor 165 [Source:MGI Symbol;Acc:MGI:1923456]	GO:0016020;GO:0016021;GO:0003674;GO:0008150;GO:0005575;GO:0007186;GO:0004871;GO:0004930;GO:0007165	-	KOG3656-FOG: 7 transmembrane receptor[R]
ENSMUSG00000060429	0.873731	0.0265147	up	Sntb1	syntrophin, basic 1 [Source:MGI Symbol;Acc:MGI:101781]	GO:0016020;GO:0005886;GO:0043234;GO:0005515;GO:0005737;GO:0030054;GO:0005925;GO:0003779;GO:0005856;GO:0005198;GO:0005516;GO:0045202;GO:0042383;GO:0030165	-	KOG3551-Syntrophins (type beta)[W]
ENSMUSG00000044308	0.621758	0.0140158	up	Ubr3	ubiquitin protein ligase E3 component n-recognin 3 [Source:MGI Symbol;Acc:MGI:1861100]	GO:0016020;GO:0016021;GO:0016740;GO:0008270;GO:0046872;GO:0005515;GO:0005737;GO:0007608;GO:0016567;GO:0001701;GO:0000151;GO:0042048;GO:0004842;GO:0009790;GO:0006511;GO:0061630;GO:0001967;GO:0071596	-	KOG1139-Predicted ubiquitin-protein ligase of the N-recognin family[O]
ENSMUSG00000058420	0.86291	0.00183125	up	Syt17	synaptotagmin XVII [Source:MGI Symbol;Acc:MGI:104966]	GO:0016020;GO:0045202;GO:0098793;GO:0005886;GO:0006887;GO:0030154;GO:0005802;GO:0005509;GO:0005544;GO:0019905;GO:0006906;GO:0030276;GO:0048791;GO:1903861;GO:0017158	-	KOG1028-Ca2+-dependent phospholipid-binding protein Synaptotagmin, required for synaptic vesicle and secretory granule exocytosis[TU]
ENSMUSG00000020042	0.885716	0.00279475	up	Btbd11	BTB (POZ) domain containing 11 [Source:MGI Symbol;Acc:MGI:1921257]	GO:0016020;GO:0016021;GO:0046982;GO:0031625;GO:0043161;GO:0005737;GO:0030162;GO:0042787;GO:0019005;GO:0060395	-	-
ENSMUSG00000074305	1.11553	0.00445044	up	Peak1	pseudopodium-enriched atypical kinase 1 [Source:MGI Symbol;Acc:MGI:2442366]	GO:0004672;GO:0005524;GO:0006468;GO:0016740;GO:0005737;GO:0030054;GO:0000166;GO:0005925;GO:0016301;GO:0016310;GO:0004713;GO:0004715;GO:0018108;GO:0005856;GO:0016477;GO:0034446;GO:0046777;GO:0015629	-	-
ENSMUSG00000059173	0.90592	0.000334556	up	Pde1a	phosphodiesterase 1A, calmodulin-dependent [Source:MGI Symbol;Acc:MGI:1201792]	GO:0046872;GO:0016787;GO:0007165;GO:0008081;GO:0004114;GO:0004115;GO:0030553;GO:0048101;GO:0006198;GO:0034391;GO:0046069;GO:0048660;GO:0005634;GO:0005737;GO:0043025	K13755-ko00230 Purine metabolism;ko04020 Calcium signaling pathway;ko04924 Renin secretion;ko04740 Olfactory transduction;ko04742 Taste transduction;ko05032 Morphine addiction	KOG3688-Cyclic GMP phosphodiesterase[T]
ENSMUSG00000035566	0.641007	0.0154694	up	Pcdh17	protocadherin 17 [Source:MGI Symbol;Acc:MGI:2684924]	GO:0016020;GO:0016021;GO:0005509;GO:0007155;GO:0007156;GO:0005886;GO:0005887;GO:0030534;GO:0050805;GO:1904071;GO:2000807	-	-
ENSMUSG00000020169	1.42339	0.00688411	up	Best3	bestrophin 3 [Source:MGI Symbol;Acc:MGI:3580298]	GO:0016020;GO:0016021;GO:0005886;GO:0006810;GO:0006811;GO:1902476;GO:0005254;GO:0006821;GO:0034707;GO:0015698;GO:0043271	-	KOG3547-Bestrophin (Best vitelliform macular dystrophy-associated protein)[R]
ENSMUSG00000030525	0.763284	0.00590984	up	Chrna7	cholinergic receptor, nicotinic, alpha polypeptide 7 [Source:MGI Symbol;Acc:MGI:99779]	GO:0016020;GO:0016021;GO:0009897;GO:0005886;GO:0006810;GO:0006811;GO:0005515;GO:0005216;GO:0005230;GO:0022848;GO:0034220;GO:0060078;GO:0060079;GO:0030054;GO:0045202;GO:0045211;GO:0042803;GO:0030317;GO:0000187;GO:0005892;GO:0016324;GO:0030673;GO:0007271;GO:0006874;GO:0006816;GO:0045471;GO:0050890;GO:0042391;GO:0001540;GO:0007613;GO:0032094;GO:0008284;GO:0001666;GO:1902430;GO:0007165;GO:0050728;GO:…	K04809-ko04020 Calcium signaling pathway;ko04080 Neuroactive ligand-receptor interaction;ko04725 Cholinergic synapse;ko05204 Chemical carcinogenesis;ko05033 Nicotine addiction	KOG3645-Acetylcholine receptor[T]
ENSMUSG00000047976	0.811778	0.00983618	up	Kcna1	potassium voltage-gated channel, shaker-related subfamily, member 1 [Source:MGI Symbol;Acc:MGI:96654]	GO:0055085;GO:0016020;GO:0016021;GO:0051260;GO:0005886;GO:0006811;GO:0009986;GO:0006810;GO:0005216;GO:0030054;GO:0045202;GO:0005249;GO:0005267;GO:0006813;GO:0071805;GO:0008076;GO:0031410;GO:0005244;GO:0034765;GO:0005887;GO:0005783;GO:0033270;GO:0005829;GO:0030425;GO:0097718;GO:0042995;GO:0007420;GO:0043025;GO:0071286;GO:0030424;GO:0042391;GO:0050966;GO:0005251;GO:0043204;GO:0007405;GO:0010960;GO:…	-	KOG1545-Voltage-gated shaker-like K+ channel KCNA[P]
ENSMUSG00000046593	0.749785	0.00500189	up	Tmem215	transmembrane protein 215 [Source:MGI Symbol;Acc:MGI:2444167]	GO:0016020;GO:0016021;GO:0003674;GO:0008150;GO:0005575	-	-
ENSMUSG00000019464	1.39161	0.0043433	up	Ptger1	prostaglandin E receptor 1 (subtype EP1) [Source:MGI Symbol;Acc:MGI:97793]	GO:0016020;GO:0016021;GO:0005886;GO:0007186;GO:0004871;GO:0004930;GO:0007165;GO:0032496;GO:0004955;GO:0004957	K04258-ko04020 Calcium signaling pathway;ko04080 Neuroactive ligand-receptor interaction;ko05200 Pathways in cancer	KOG3656-FOG: 7 transmembrane receptor[R]
ENSMUSG00000035681	0.771211	1.31789e-07	up	Kcnc2	potassium voltage gated channel, Shaw-related subfamily, member 2 [Source:MGI Symbol;Acc:MGI:96668]	GO:0055085;GO:0016020;GO:0016021;GO:0051260;GO:0005886;GO:0006811;GO:0006810;GO:0005622;GO:0005216;GO:0030054;GO:0045202;GO:0045211;GO:0005249;GO:0005267;GO:0006813;GO:0071805;GO:0008076;GO:0005244;GO:0034765;GO:0005887;GO:0042995;GO:0030425;GO:0005515;GO:0043005;GO:0030424;GO:0016323;GO:0016324;GO:0001508;GO:0005251;GO:0032809;GO:0043204;GO:0044325;GO:0038060;GO:0071732;GO:0042734;GO:0051291	-	KOG3713-Voltage-gated K+ channel KCNB/KCNC[P]
ENSMUSG00000102344	1.13594	0.00287374	up	9430053O09Rik	RIKEN cDNA 9430053O09 gene [Source:MGI Symbol;Acc:MGI:2442604]	-	-	-
ENSMUSG00000060187	3.62203	0.0368896	up	Lrrc10	leucine rich repeat containing 10 [Source:MGI Symbol;Acc:MGI:2448063]	GO:0005634;GO:0003779;GO:0005739;GO:0051393;GO:0030017;GO:0030016;GO:0005856;GO:0055013	-	KOG0619-FOG: Leucine rich repeat[R]
ENSMUSG00000040584	0.755806	0.036575	up	Abcb1a	ATP-binding cassette, sub-family B (MDR/TAP), member 1A [Source:MGI Symbol;Acc:MGI:97570]	GO:0055085;GO:0016020;GO:0016021;GO:0005524;GO:0005886;GO:0016787;GO:0006810;GO:0009986;GO:0000166;GO:0070062;GO:0016887;GO:0042626;GO:0016324;GO:0042623;GO:0015893;GO:0000086;GO:0090555;GO:0045332;GO:2001225;GO:0008559;GO:0042908;GO:0046581;GO:0047484;GO:0072089;GO:0090554;GO:0099038;GO:0006855;GO:0099040;GO:1901529	K05658-ko02010 ABC transporters;ko04976 Bile secretion;ko05206 MicroRNAs in cancer	KOG0055-Multidrug/pheromone exporter, ABC superfamily[Q]
ENSMUSG00000035164	0.721317	0.00791903	up	Zc3h12c	zinc finger CCCH type containing 12C [Source:MGI Symbol;Acc:MGI:3026959]	GO:0046872;GO:0003674;GO:0016787;GO:0008150;GO:0005575;GO:0090305;GO:0004518;GO:0004519	-	KOG3777-Uncharacterized conserved protein[S]
ENSMUSG00000103985	2.08225	0.0451593	up	Gm37446	predicted gene, 37446 [Source:MGI Symbol;Acc:MGI:5610674]	-	-	-
ENSMUSG00000028199	0.927305	0.000594944	up	Cryz	crystallin, zeta [Source:MGI Symbol;Acc:MGI:88527]	GO:0008270;GO:0005829;GO:0005737;GO:0055114;GO:0016491;GO:0070062;GO:0003723;GO:0042178;GO:0050661;GO:0003730;GO:0051289;GO:0070402;GO:0003960	-	KOG1197-Predicted quinone oxidoreductase[CR]
ENSMUSG00000028528	0.687897	1.41165e-05	up	Dnajc6	DnaJ heat shock protein family (Hsp40) member C6 [Source:MGI Symbol;Acc:MGI:1919935]	GO:0003674;GO:0016787;GO:0005622;GO:0004721;GO:0004725;GO:0035335;GO:0006470;GO:0045202;GO:0017124;GO:0014069;GO:0031982;GO:0072318;GO:2000369;GO:0016191	K09526-ko04144 Endocytosis	KOG0431-Auxilin-like protein and related proteins containing DnaJ domain[R]
ENSMUSG00000033991	0.737024	0.00489479	up	Ttc37	tetratricopeptide repeat domain 37 [Source:MGI Symbol;Acc:MGI:2679923]	GO:0003674;GO:0008150;GO:0005634;GO:0005654;GO:0005829;GO:0005737;GO:0035327;GO:0055087	-	-
ENSMUSG00000054958	1.22762	0.0129501	up	Nt5c1a	5'-nucleotidase, cytosolic IA [Source:MGI Symbol;Acc:MGI:2155700]	GO:0016787;GO:0000287;GO:0005737;GO:0000166;GO:0016311;GO:0008253;GO:0009117;GO:0009128;GO:0046085	K01081-ko00230 Purine metabolism;ko00240 Pyrimidine metabolism;ko00760 Nicotinate and nicotinamide metabolism	-
ENSMUSG00000052387	0.630359	0.0259853	up	Trpm3	transient receptor potential cation channel, subfamily M, member 3 [Source:MGI Symbol;Acc:MGI:2443101]	GO:0055085;GO:0016020;GO:0016021;GO:0006811;GO:0005216;GO:0005227;GO:0098655;GO:0006812;GO:0034220;GO:0051262;GO:0005261;GO:0016048;GO:0050951;GO:0007216;GO:0071482	-	KOG3614-Ca2+/Mg2+-permeable cation channels (LTRPC family)[PT]
ENSMUSG00000023845	1.06528	0.000726067	up	Lnpep	leucyl/cystinyl aminopeptidase [Source:MGI Symbol;Acc:MGI:2387123]	GO:0016020;GO:0016021;GO:0008270;GO:0046872;GO:0005886;GO:0016787;GO:0048471;GO:0005515;GO:0008233;GO:0006508;GO:0004177;GO:0008237;GO:0005765;GO:0005622;GO:0012505;GO:0030163;GO:0061024;GO:0007267;GO:0042277;GO:0070006;GO:0043171;GO:0030659;GO:0060395;GO:0008217	K01257-ko04614 Renin-angiotensin system	KOG1046-Puromycin-sensitive aminopeptidase and related aminopeptidases[EO]
ENSMUSG00000052920	0.890465	0.00967236	up	Prkg1	protein kinase, cGMP-dependent, type I [Source:MGI Symbol;Acc:MGI:108174]	GO:0004672;GO:0005524;GO:0006468;GO:0016740;GO:0005794;GO:0003824;GO:0008152;GO:0005515;GO:0005737;GO:0000166;GO:0007165;GO:0005886;GO:0016301;GO:0016310;GO:0004674;GO:0016358;GO:0043087;GO:0030900;GO:0005246;GO:0004692;GO:0030553;GO:0001764;GO:0019934;GO:0060087;GO:0045986;GO:0090331	K07376-ko04022 cGMP - PKG signaling pathway;ko04540 Gap junction;ko04611 Platelet activation;ko04923 Regulation of lipolysis in adipocyte;ko04270 Vascular smooth muscle contraction;ko04970 Salivary secretion;ko04730 Long-term depression;ko04740 Olfactory transduction;ko04713 Circadian entrainment	-
ENSMUSG00000022829	0.606033	0.0262	up	Stxbp5l	syntaxin binding protein 5-like [Source:MGI Symbol;Acc:MGI:2443815]	GO:0016020;GO:0016021;GO:0005886;GO:0006810;GO:0015031;GO:0005737;GO:0043547;GO:0042593;GO:0016192;GO:0005096;GO:0017137;GO:0006887;GO:0050714;GO:0019905;GO:0046676;GO:0017157	-	-
ENSMUSG00000096401	0.783999	0.0167027	up	Gm21811	predicted gene, 21811 [Source:MGI Symbol;Acc:MGI:5433975]	-	-	-
ENSMUSG00000026024	0.646837	0.0117682	up	Als2	amyotrophic lateral sclerosis 2 (juvenile) [Source:MGI Symbol;Acc:MGI:1921268]	GO:0005634;GO:0043234;GO:0005829;GO:0005515;GO:0005737;GO:0042803;GO:0051260;GO:0007032;GO:0035023;GO:0005085;GO:0005089;GO:0005769;GO:0006979;GO:0007626;GO:0045860;GO:0030425;GO:0001662;GO:0048812;GO:0042802;GO:0005813;GO:0017112;GO:0017137;GO:0005096;GO:0043547;GO:0001881;GO:0030426;GO:0043197;GO:0043087;GO:0007041;GO:0007528;GO:0014069;GO:0001726;GO:0030676;GO:0030027;GO:0071902;GO:0031982;GO:…	K04575-ko05014 Amyotrophic lateral sclerosis (ALS)	KOG0231-Junctional membrane complex protein Junctophilin and related MORN repeat proteins[R]
ENSMUSG00000031558	1.03243	0.00198897	up	Slit2	slit homolog 2 (Drosophila) [Source:MGI Symbol;Acc:MGI:1315205]	GO:0005615;GO:0005509;GO:0008201;GO:0005515;GO:0005737;GO:0042803;GO:0007275;GO:0005576;GO:0016337;GO:0070062;GO:0010629;GO:0001933;GO:0001701;GO:0006935;GO:0045499;GO:0048812;GO:0042802;GO:0030308;GO:0008285;GO:0007399;GO:0030336;GO:0030154;GO:0030837;GO:0021772;GO:0001656;GO:0005102;GO:0043065;GO:0007409;GO:0005095;GO:0034260;GO:0008045;GO:0007411;GO:0043116;GO:0031290;GO:0030517;GO:0050919;GO:…	K06839-ko04360 Axon guidance	KOG4237-Extracellular matrix protein slit, contains leucine-rich and EGF-like repeats[WT]
ENSMUSG00000029648	0.740381	0.0181461	up	Flt1	FMS-like tyrosine kinase 1 [Source:MGI Symbol;Acc:MGI:95558]	GO:0016020;GO:0016021;GO:0004672;GO:0005524;GO:0006468;GO:0016740;GO:0005887;GO:0000166;GO:0016301;GO:0016310;GO:0004713;GO:0004714;GO:0007169;GO:0005021;GO:0019838;GO:0036326;GO:0036327;GO:0036332;GO:0002548;GO:0010863;GO:0014068;GO:0016477;GO:0018108;GO:0030335;GO:0030949;GO:0035924;GO:0036323;GO:0038084;GO:0043406;GO:0043410;GO:0043552;GO:0045766;GO:0046777;GO:0048010;GO:0005886;GO:0005925;GO:…	-	KOG0200-Fibroblast/platelet-derived growth factor receptor and related receptor tyrosine kinases[T]
ENSMUSG00000050192	0.585827	0.012859	up	Eif5a2	eukaryotic translation initiation factor 5A2 [Source:MGI Symbol;Acc:MGI:1933735]	GO:0016020;GO:0005634;GO:0006810;GO:0015031;GO:0005737;GO:0003723;GO:0043231;GO:0003746;GO:0006412;GO:0006414;GO:0043022;GO:0006452;GO:0045901;GO:0045905;GO:0005783;GO:0005789;GO:0051028;GO:0005643;GO:0008284	-	KOG3271-Translation initiation factor 5A (eIF-5A)[J]
ENSMUSG00000031075	1.63098	0.00302072	up	Ano1	anoctamin 1, calcium activated chloride channel [Source:MGI Symbol;Acc:MGI:2142149]	GO:0016020;GO:0016021;GO:0046983;GO:0098655;GO:0005227;GO:0005229;GO:0005254;GO:0015111;GO:0006812;GO:0006821;GO:0015705;GO:0035774;GO:1902476;GO:0005886;GO:0016324;GO:0070062;GO:0009897;GO:0006810;GO:0005737;GO:0006811;GO:0042803;GO:0046982;GO:0007275;GO:0034707;GO:1903959;GO:0005247;GO:0042391;GO:0034605;GO:0007200;GO:0050965;GO:0060438	-	-
ENSMUSG00000097358	10.8246	0.0102071	up	Gm26773	predicted gene, 26773 [Source:MGI Symbol;Acc:MGI:5477267]	-	-	-
ENSMUSG00000044375	5.21464	0.00771449	up	BC027072	cDNA sequence BC027072 [Source:MGI Symbol;Acc:MGI:2385061]	GO:0003674;GO:0050896;GO:0007601;GO:0035845;GO:0001750;GO:0005929;GO:0042995;GO:0001917;GO:0050908;GO:1903546	-	-
ENSMUSG00000033004	0.603606	0.00597376	up	Mycbp2	MYC binding protein 2 [Source:MGI Symbol;Acc:MGI:2179432]	GO:0008270;GO:0016020	-	-
ENSMUSG00000034361	0.988874	0.0102564	up	Cpne2	copine II [Source:MGI Symbol;Acc:MGI:2387578]	GO:0016020;GO:0003674;GO:0005886;GO:0005634;GO:0005737;GO:0070062;GO:0071277	-	KOG1327-Copine[T]
ENSMUSG00000052299	0.587225	0.000605457	up	Ltn1	listerin E3 ubiquitin protein ligase 1 [Source:MGI Symbol;Acc:MGI:1926163]	GO:0016740;GO:0008270;GO:0046872;GO:0005575;GO:0016567;GO:0004842;GO:0061630;GO:0051865	-	KOG0803-Predicted E3 ubiquitin ligase[O]
ENSMUSG00000017817	1.60728	0.0358091	up	Jph2	junctophilin 2 [Source:MGI Symbol;Acc:MGI:1891496]	GO:0016020;GO:0016021;GO:0005886;GO:0005515;GO:0007275;GO:0005783;GO:0005789;GO:0016529;GO:0007204;GO:0010314;GO:0032266;GO:0070273;GO:0080025;GO:0055074;GO:0051209;GO:0030018;GO:0005546;GO:0015278;GO:0033017;GO:0005547;GO:0070300;GO:0001786;GO:0060316;GO:0030314;GO:0055024	-	KOG0231-Junctional membrane complex protein Junctophilin and related MORN repeat proteins[R]
ENSMUSG00000033799	0.850731	0.0141627	up	Fam208b	family with sequence similarity 208, member B [Source:MGI Symbol;Acc:MGI:2145274]	GO:0003674;GO:0008150	-	-
ENSMUSG00000042284	1.04481	0.0156064	up	Itga1	integrin alpha 1 [Source:MGI Symbol;Acc:MGI:96599]	GO:0016020;GO:0016021;GO:0046872;GO:0009897;GO:0009986;GO:0005925;GO:0007229;GO:0070062;GO:0007155;GO:0008305;GO:0008285;GO:0030593;GO:0019903;GO:0007160;GO:0005515;GO:0005886;GO:0098639;GO:0045123;GO:0034665;GO:0032516;GO:0042059;GO:0045178;GO:0005102;GO:0005518;GO:0000187;GO:0042311;GO:0043525;GO:0048812;GO:0060326;GO:0001669;GO:0043005;GO:0043204;GO:0045121	K06480-ko04151 PI3K-Akt signaling pathway;ko04512 ECM-receptor interaction;ko04810 Regulation of actin cytoskeleton;ko04510 Focal adhesion;ko04640 Hematopoietic cell lineage;ko05410 Hypertrophic cardiomyopathy (HCM);ko05412 Arrhythmogenic right ventricular cardiomyopathy (ARVC);ko05414 Dilated cardiomyopathy (DCM)	-
ENSMUSG00000027524	0.89436	0.0329998	up	Edn3	endothelin 3 [Source:MGI Symbol;Acc:MGI:95285]	GO:0005576;GO:0005615;GO:0010468;GO:0005622;GO:0005623;GO:0006874;GO:0030593;GO:0005179;GO:0031708;GO:0002690;GO:0003100;GO:0007166;GO:0008284;GO:0010460;GO:0014826;GO:0019229;GO:0030072;GO:0042310;GO:0043406;GO:0045597;GO:0045840;GO:0046887;GO:0048016;GO:0048070;GO:1901381;GO:0030334;GO:0050880;GO:0030182;GO:0001755;GO:0030318;GO:0010961	K05227-ko04080 Neuroactive ligand-receptor interaction;ko04270 Vascular smooth muscle contraction	-
ENSMUSG00000042323	0.79855	0.00427614	up	Pbrm1	polybromo 1 [Source:MGI Symbol;Acc:MGI:1923998]	GO:0003677;GO:0005634;GO:0005654;GO:0006355;GO:0003682;GO:0006351;GO:0016569;GO:0007507;GO:0008285;GO:0005515;GO:0090544;GO:0001890;GO:0060979;GO:0000776;GO:0060948;GO:0001974;GO:0003007;GO:0045893;GO:0003349	-	KOG1827-Chromatin remodeling complex RSC, subunit RSC1/Polybromo and related proteins[BK]
ENSMUSG00000046836	1.01917	0.00250147	up	Brox	BRO1 domain and CAAX motif containing [Source:MGI Symbol;Acc:MGI:1918928]	GO:0016020;GO:0003674;GO:0008150;GO:0070062	-	-
ENSMUSG00000017412	0.757928	0.0217238	up	Cacnb4	calcium channel, voltage-dependent, beta 4 subunit [Source:MGI Symbol;Acc:MGI:103301]	GO:0005515;GO:0006810;GO:0006811;GO:0070588;GO:0005886;GO:0005244;GO:0005245;GO:0005262;GO:0006816;GO:0034765;GO:0005891;GO:0045202;GO:0006874;GO:0050852;GO:0007628;GO:0007214;GO:0019227;GO:0042391;GO:0007528;GO:0014051;GO:0048536;GO:1901385;GO:0050877;GO:0035249;GO:0048538;GO:0008331;GO:0050908;GO:0048541;GO:0048747;GO:0046058;GO:0019901	K04865-ko04010 MAPK signaling pathway;ko04921 Oxytocin signaling pathway;ko04260 Cardiac muscle contraction;ko04261 Adrenergic signaling in cardiomyocytes;ko05410 Hypertrophic cardiomyopathy (HCM);ko05412 Arrhythmogenic right ventricular cardiomyopathy (ARVC);ko05414 Dilated cardiomyopathy (DCM)	KOG3812-L-type voltage-dependent Ca2+ channel, beta subunit[PT]
ENSMUSG00000019817	0.817099	0.0498205	up	Plagl1	pleiomorphic adenoma gene-like 1 [Source:MGI Symbol;Acc:MGI:1100874]	GO:0005634;GO:0003700;GO:0006351;GO:0003676;GO:0005794;GO:0016604;GO:0005515;GO:0010468;GO:0006366;GO:0045944;GO:0043231;GO:0006357;GO:0000977;GO:0001228;GO:0003677;GO:0035914;GO:0000981	-	KOG1721-FOG: Zn-finger[R]
ENSMUSG00000075470	0.829728	0.00171409	up	Alg10b	asparagine-linked glycosylation 10B (alpha-1,2-glucosyltransferase) [Source:MGI Symbol;Acc:MGI:2146159]	GO:0016020;GO:0016021;GO:0065009;GO:0016740;GO:0016757;GO:0005886;GO:0005789;GO:0007605;GO:0060117;GO:0006488;GO:0004583;GO:0015459	K03850-ko00510 N-Glycan biosynthesis	KOG2642-Alpha-1,2 glucosyltransferase/transcriptional activator[OKIT]
ENSMUSG00000050875	0.650299	0.0454268	up	A730017C20Rik	RIKEN cDNA A730017C20 gene [Source:MGI Symbol;Acc:MGI:2442934]	GO:0016020;GO:0016021	-	-
ENSMUSG00000037270	0.940535	0.0010642	up	4932438A13Rik	RIKEN cDNA 4932438A13 gene [Source:MGI Symbol;Acc:MGI:2444631]	GO:0016020;GO:0016021;GO:0003674;GO:0001558;GO:0006629;GO:0007283;GO:0019915;GO:0045444;GO:0051647;GO:0060612;GO:0005634	-	KOG3596-Uncharacterized conserved protein[S]
ENSMUSG00000070823	0.771251	0.0451077	up	Gm1043	predicted gene 1043 [Source:MGI Symbol;Acc:MGI:2685889]	GO:0003674;GO:0008150;GO:0005575	-	-
ENSMUSG00000032384	0.890613	0.000178253	up	Csnk1g1	casein kinase 1, gamma 1 [Source:MGI Symbol;Acc:MGI:2660884]	GO:0004672;GO:0005524;GO:0006468;GO:0000166;GO:0004674;GO:0016740;GO:0005829;GO:0005737;GO:0005634;GO:0016055;GO:0016301;GO:0016310;GO:0008360;GO:0018105;GO:0006897	K08958-ko04340 Hedgehog signaling pathway;ko04341 Hedgehog signaling pathway - Fly	KOG1165-Casein kinase (serine/threonine/tyrosine protein kinase)[T]
ENSMUSG00000021983	0.855281	0.0457455	up	Atp8a2	ATPase, aminophospholipid transporter-like, class I, type 8A, member 2 [Source:MGI Symbol;Acc:MGI:1354710]	GO:0016020;GO:0016021;GO:0005524;GO:0005794;GO:0046872;GO:0005886;GO:0016787;GO:0000287;GO:0005654;GO:0006810;GO:0000166;GO:0006869;GO:0005768;GO:0004012;GO:0015914;GO:0045332;GO:0042995;GO:0043588;GO:0031175;GO:0040018;GO:0010976;GO:0050884;GO:0048666;GO:0007409;GO:0007568;GO:0042755;GO:0010842;GO:0061092;GO:0042472;GO:0001750;GO:0010996;GO:0003011;GO:0050908;GO:0060052	-	-
ENSMUSG00000090061	0.748942	0.00280547	up	Nwd2	NACHT and WD repeat domain containing 2 [Source:MGI Symbol;Acc:MGI:1920464]	GO:0003674;GO:0008150;GO:0005575	-	KOG3602-WD40 repeat-containing protein[R]
ENSMUSG00000032327	0.654137	0.0406833	up	Stra6	stimulated by retinoic acid gene 6 [Source:MGI Symbol;Acc:MGI:107742]	GO:0016020;GO:0016021;GO:0004872;GO:0051183;GO:0001568;GO:0001822;GO:0003184;GO:0003281;GO:0007507;GO:0007612;GO:0007631;GO:0030324;GO:0030325;GO:0030540;GO:0042297;GO:0043583;GO:0043585;GO:0048286;GO:0048520;GO:0048546;GO:0048566;GO:0048589;GO:0048745;GO:0048844;GO:0050890;GO:0050905;GO:0051180;GO:0060322;GO:0060323;GO:0060325;GO:0060426;GO:0060539;GO:0060900;GO:0061029;GO:0061038;GO:0061143;GO:…	-	-
ENSMUSG00000034731	1.01644	0.00990383	up	Dgkh	diacylglycerol kinase, eta [Source:MGI Symbol;Acc:MGI:2444188]	GO:0016740;GO:0005737;GO:0035556;GO:0000166;GO:0005524;GO:0004143;GO:0042803;GO:0046339;GO:0007205;GO:0016301;GO:0016310;GO:0008152;GO:0003951;GO:0005768;GO:0051259	-	-
ENSMUSG00000039652	0.990306	0.0187677	up	Cpeb3	cytoplasmic polyadenylation element binding protein 3 [Source:MGI Symbol;Acc:MGI:2443075]	GO:0003676;GO:0003723;GO:0003730;GO:0008135;GO:0000122;GO:0006412;GO:0017148;GO:0060213;GO:0061158;GO:0071230;GO:1900153;GO:0005634;GO:0005737;GO:0030014;GO:0043005;GO:0016020;GO:0005886;GO:0030054;GO:0045202;GO:0045211;GO:0005515;GO:0042995;GO:0030425;GO:0014069;GO:0045727;GO:0006417;GO:0060999;GO:0048167;GO:0035925;GO:0007616;GO:1900365;GO:0060998;GO:0000900;GO:0043022;GO:1990124;GO:0035613;GO:…	-	-
ENSMUSG00000097099	0.886537	0.00843595	up	Gm9917	predicted gene 9917 [Source:MGI Symbol;Acc:MGI:3704343]	-	-	-
ENSMUSG00000001280	1.06856	0.00792816	up	Sp1	trans-acting transcription factor 1 [Source:MGI Symbol;Acc:MGI:98372]	GO:0003676;GO:0006366;GO:0046872;GO:0003677;GO:0005634;GO:0005654;GO:0005515;GO:0005737;GO:0006355;GO:0042803;GO:0045944;GO:0006351;GO:0000978;GO:0001077;GO:0045893;GO:0000977;GO:0001701;GO:0001503;GO:0008134;GO:0043565;GO:0001892;GO:0000790;GO:0008022;GO:0044212;GO:0000979;GO:0048706;GO:0048511;GO:0001889;GO:0003700;GO:0042826;GO:0030324;GO:0043923;GO:0003690;GO:0001046;GO:0017053;GO:0060216;GO:…	K04684-ko04350 TGF-beta signaling pathway;ko04915 Estrogen signaling pathway;ko05231 Choline metabolism in cancer;ko05202 Transcriptional misregulation in cancers;ko05224 Breast cancer;ko05016 Huntington's disease;ko01522 Endocrine resistance	KOG1721-FOG: Zn-finger[R]
ENSMUSG00000020717	0.621677	0.0277928	up	Pecam1	platelet/endothelial cell adhesion molecule 1 [Source:MGI Symbol;Acc:MGI:97537]	GO:0016020;GO:0016021;GO:0005615;GO:0009897;GO:0071944;GO:0005886;GO:0005515;GO:0030054;GO:0070062;GO:0007155;GO:0007266;GO:0045121;GO:0006909;GO:0001886;GO:0001525;GO:0030334;GO:0043542;GO:0042060;GO:0030485;GO:0050904;GO:0090673	K06471-ko04514 Cell adhesion molecules (CAMs);ko04670 Leukocyte transendothelial migration;ko05144 Malaria	-
ENSMUSG00000032097	0.753558	0.000988939	up	Ddx6	DEAD (Asp-Glu-Ala-Asp) box polypeptide 6 [Source:MGI Symbol;Acc:MGI:104976]	GO:0005524;GO:0016787;GO:0005634;GO:0003676;GO:0005829;GO:0005737;GO:0000166;GO:0003723;GO:0016020;GO:0000932;GO:0004386;GO:0019904;GO:0004004;GO:0019827;GO:0045296;GO:0010494;GO:0010501;GO:0045665;GO:0033962;GO:0006417;GO:0019074;GO:0016442;GO:0007283;GO:0000792;GO:0001520;GO:0005730;GO:0005739;GO:0043186;GO:0097227	K12614-ko03018 RNA degradation	KOG0326-ATP-dependent RNA helicase[A]
ENSMUSG00000024905	9.75061	0.0482763	up	Mtl5	metallothionein-like 5, testis-specific (tesmin) [Source:MGI Symbol;Acc:MGI:1340029]	GO:0003674;GO:0008150;GO:0005634;GO:0005737;GO:0007275;GO:0007283;GO:0030154	-	KOG1171-Metallothionein-like protein[P]
ENSMUSG00000020027	0.653091	0.0245912	up	Socs2	suppressor of cytokine signaling 2 [Source:MGI Symbol;Acc:MGI:1201787]	GO:0005737;GO:0035556;GO:0001558;GO:0005159;GO:0008269;GO:0046426;GO:0019221;GO:0016567;GO:0009968;GO:0007595;GO:0040008;GO:0040014;GO:0060749;GO:0045666;GO:0004860;GO:0006469;GO:0005131;GO:0032355;GO:0032870;GO:0040015;GO:0046627;GO:0060396	K04695-ko04630 Jak-STAT signaling pathway;ko04910 Insulin signaling pathway;ko04917 Prolactin signaling pathway;ko04930 Type II diabetes mellitus	KOG4566-Cytokine-inducible SH2 protein[T]
ENSMUSG00000064061	0.729231	0.021528	up	Dzip3	DAZ interacting protein 3, zinc finger [Source:MGI Symbol;Acc:MGI:1917433]	GO:0008270;GO:0003723;GO:0061630;GO:0000209;GO:0004842;GO:0019902;GO:0031593;GO:0005737;GO:0016740;GO:0046872;GO:0016567;GO:0042787;GO:0030433;GO:0051082;GO:1904264;GO:0036513;GO:0030968;GO:1990381;GO:0000836;GO:0044322	-	-
ENSMUSG00000094441	0.883782	0.0205172	up	Zfp955a	zinc finger protein 955A [Source:MGI Symbol;Acc:MGI:4834570]	GO:0006355;GO:0046872;GO:0005622;GO:0003674;GO:0008150;GO:0005575;GO:0003676	-	KOG1721-FOG: Zn-finger[R]
ENSMUSG00000041264	0.757126	0.0358464	up	Uspl1	ubiquitin specific peptidase like 1 [Source:MGI Symbol;Acc:MGI:2442342]	GO:0006508;GO:0032183;GO:0070140;GO:0030576;GO:0008283;GO:0016926;GO:0005615;GO:0015030;GO:0016787;GO:0005634;GO:0008233;GO:0008234	-	-
ENSMUSG00000062866	0.692306	0.00531393	up	Phactr2	phosphatase and actin regulator 2 [Source:MGI Symbol;Acc:MGI:2446138]	GO:0003674;GO:0008150;GO:0005575;GO:0003779;GO:0043086;GO:0004864	-	KOG4339-RPEL repeat-containing protein[R]
ENSMUSG00000034160	0.653561	0.0016587	up	Ogt	O-linked N-acetylglucosamine (GlcNAc) transferase (UDP-N-acetylglucosamine:polypeptide-N-acetylglucosaminyl transferase) [Source:MGI Symbol;Acc:MGI:1339639]	GO:0016020;GO:0016740;GO:0016757;GO:0005886;GO:0005634;GO:0005654;GO:0005829;GO:0005515;GO:0005737;GO:0045944;GO:0032868;GO:0016569;GO:0008289;GO:0048015;GO:0005622;GO:0006915;GO:0006486;GO:0080182;GO:0048511;GO:0032922;GO:0043995;GO:0043996;GO:0046972;GO:0043981;GO:0043982;GO:0043984;GO:0000123;GO:0005547;GO:0045862;GO:0006493;GO:0003824;GO:0008080;GO:0006110;GO:0046626;GO:0031397;GO:0035020;GO:…	K09667-ko00514 Other types of O-glycan biosynthesis;ko04931 Insulin resistance	KOG1124-FOG: TPR repeat[R]
ENSMUSG00000001119	1.04013	0.00086787	up	Col6a1	collagen, type VI, alpha 1 [Source:MGI Symbol;Acc:MGI:88459]	GO:0043234;GO:0005578;GO:0005576;GO:0016020;GO:0070062;GO:0031012;GO:0042383;GO:0001649;GO:0005765;GO:0007155;GO:0005581;GO:0071230;GO:0005615;GO:0070208;GO:0048407;GO:0035987	K06238-ko04151 PI3K-Akt signaling pathway;ko04512 ECM-receptor interaction;ko04510 Focal adhesion;ko04974 Protein digestion and absorption	KOG3544-Collagens (type IV and type XIII), and related proteins[W]
ENSMUSG00000024210	11.5174	0.000110453	up	Ip6k3	inositol hexaphosphate kinase 3 [Source:MGI Symbol;Acc:MGI:3045325]	GO:0016740;GO:0005634;GO:0005737;GO:0000166;GO:0005524;GO:0016301;GO:0016310;GO:0008440;GO:0046488;GO:0000828;GO:0000832;GO:0052723;GO:0052724;GO:0006468;GO:0032958;GO:0000831	K07756-ko04070 Phosphatidylinositol signaling system	-
ENSMUSG00000027742	0.694264	0.028913	up	Cog6	component of oligomeric golgi complex 6 [Source:MGI Symbol;Acc:MGI:1914792]	GO:0006891;GO:0017119;GO:0070085	-	KOG3758-Uncharacterized conserved protein[S]
ENSMUSG00000021365	0.972878	0.00453481	up	Nedd9	neural precursor cell expressed, developmentally down-regulated gene 9 [Source:MGI Symbol;Acc:MGI:97302]	GO:0005634;GO:0005654;GO:0005829;GO:0005737;GO:0005886;GO:0005856;GO:0007155;GO:0007049;GO:0051301;GO:0000922;GO:0005938;GO:0040008	-	-
ENSMUSG00000036814	0.946717	0.0245161	up	Slc6a20a	solute carrier family 6 (neurotransmitter transporter), member 20A [Source:MGI Symbol;Acc:MGI:2143217]	GO:0016020;GO:0016021;GO:0006810;GO:0005328;GO:0015293;GO:0006836;GO:0005886;GO:0005887;GO:0016324;GO:0015171;GO:0006865;GO:0015816;GO:0015193;GO:0015824;GO:0035524;GO:0015838	-	KOG3659-Sodium-neurotransmitter symporter[T]
ENSMUSG00000020189	0.681926	0.00893796	up	Osbpl8	oxysterol binding protein-like 8 [Source:MGI Symbol;Acc:MGI:2443807]	GO:0016020;GO:0016021;GO:0005634;GO:0005515;GO:0006810;GO:0008289;GO:0031965;GO:0005783;GO:0005789;GO:0006869;GO:0070273;GO:0051897;GO:0030336;GO:0015485;GO:0045444;GO:0005548;GO:0015914;GO:0001786;GO:0010891;GO:0032148;GO:0046628;GO:0090204;GO:2001275;GO:0032541	-	KOG2210-Oxysterol-binding protein[T]
ENSMUSG00000005893	0.884514	0.000405851	up	Nr2c2	nuclear receptor subfamily 2, group C, member 2 [Source:MGI Symbol;Acc:MGI:1352466]	GO:0005634;GO:0003700;GO:0006355;GO:0008270;GO:0046872;GO:0003677;GO:0043565;GO:0005654;GO:0006366;GO:0046982;GO:0045944;GO:0007283;GO:0006351;GO:0000978;GO:0001077;GO:0000977;GO:0001228;GO:0003707;GO:0043401;GO:0005515;GO:0030154;GO:0051321;GO:0038066;GO:0045663;GO:0021549;GO:0040019;GO:0048520	-	KOG3575-FOG: Hormone receptors[T]
ENSMUSG00000066842	0.787726	0.0314651	up	Hmcn1	hemicentin 1 [Source:MGI Symbol;Acc:MGI:2685047]	GO:0003674;GO:0008150;GO:0005509;GO:0005737;GO:0030054;GO:0005578;GO:0005576;GO:0070062;GO:0007049;GO:0051301;GO:0005604;GO:0005938;GO:0032154	-	KOG4475-FOG: Immunoglobin and related proteins[RP]
ENSMUSG00000102697	0.784488	0.0068424	up	Pcdhac2	protocadherin alpha subfamily C, 2 [Source:MGI Symbol;Acc:MGI:1891443]	GO:0016020;GO:0016021;GO:0003674;GO:0005886;GO:0005509;GO:0007399;GO:0007155;GO:0007156;GO:0005887;GO:0007267	-	KOG3594-FOG: Cadherin repeats[S]
ENSMUSG00000024298	0.815903	0.0225395	up	Zfp871	zinc finger protein 871 [Source:MGI Symbol;Acc:MGI:1921793]	GO:0006355;GO:0046872;GO:0005622;GO:0003674;GO:0008150;GO:0005575;GO:0003676	-	KOG1721-FOG: Zn-finger[R]
ENSMUSG00000007653	0.594348	0.0155837	up	Gabrb2	gamma-aminobutyric acid (GABA) A receptor, subunit beta 2 [Source:MGI Symbol;Acc:MGI:95620]	GO:0016020;GO:0016021;GO:0005886;GO:0006810;GO:0006811;GO:0005515;GO:0005216;GO:0005230;GO:0030054;GO:0045202;GO:0045211;GO:0031410;GO:0070062;GO:0004890;GO:0005887;GO:0005254;GO:0006821;GO:0034707;GO:0007165;GO:1902711;GO:0043524;GO:1901215;GO:0071420;GO:1902476;GO:0007605;GO:0043523;GO:0048666;GO:0060119;GO:0060384;GO:0090102;GO:0005237;GO:0016917;GO:0051932;GO:0005829;GO:1902710	K05181-ko04080 Neuroactive ligand-receptor interaction;ko04727 GABAergic synapse;ko04726 Serotonergic synapse;ko04723 Retrograde endocannabinoid signaling;ko05032 Morphine addiction;ko05033 Nicotine addiction	-
ENSMUSG00000021466	0.692348	0.0331913	up	Ptch1	patched 1 [Source:MGI Symbol;Acc:MGI:105373]	GO:0016020;GO:0016021;GO:0005794;GO:0048471;GO:0005515;GO:0005886;GO:0042593;GO:0043231;GO:0005887;GO:0030332;GO:0008158;GO:0000122;GO:0001701;GO:0016485;GO:0050680;GO:0008285;GO:0015485;GO:0071397;GO:0001843;GO:0048568;GO:0030496;GO:0003007;GO:0042127;GO:0005929;GO:0032880;GO:0072661;GO:0009887;GO:0035108;GO:0032403;GO:0001658;GO:0007389;GO:0008589;GO:0021532;GO:0010875;GO:0007346;GO:0001709;GO:…	K06225-ko04340 Hedgehog signaling pathway;ko04341 Hedgehog signaling pathway - Fly;ko04024 cAMP signaling pathway;ko04360 Axon guidance;ko05200 Pathways in cancer;ko05205 Proteoglycans in cancer;ko05217 Basal cell carcinoma	KOG1935-Membrane protein Patched/PTCH[T]
ENSMUSG00000071456	0.750615	0.00998146	up	1110002L01Rik	RIKEN cDNA 1110002L01 gene [Source:MGI Symbol;Acc:MGI:1915821]	-	-	-
ENSMUSG00000025001	1.51865	0.0498762	up	Hells	helicase, lymphoid specific [Source:MGI Symbol;Acc:MGI:106209]	GO:0005524;GO:0016787;GO:0005634;GO:0006355;GO:0000166;GO:0007275;GO:0003682;GO:0006351;GO:0043066;GO:0004386;GO:0007049;GO:0051301;GO:0005515;GO:0000775;GO:0001655;GO:2001243;GO:0006306;GO:0010216;GO:0005721;GO:0030098;GO:0006342;GO:0006346;GO:0031508;GO:0046651	-	KOG0386-Chromatin remodeling complex SWI/SNF, component SWI2 and related ATPases (DNA/RNA helicase superfamily)[BK]
ENSMUSG00000025006	0.623835	0.0315706	up	Sorbs1	sorbin and SH3 domain containing 1 [Source:MGI Symbol;Acc:MGI:700014]	GO:0007015;GO:0008286;GO:0005158;GO:0005634;GO:0005813;GO:0005886;GO:0005899;GO:0005925	-	-
ENSMUSG00000021786	0.776495	0.00255137	up	Oxsm	3-oxoacyl-ACP synthase, mitochondrial [Source:MGI Symbol;Acc:MGI:1918397]	GO:0016740;GO:0005829;GO:0003824;GO:0008152;GO:0006629;GO:0005739;GO:0006631;GO:0006633;GO:0016746;GO:0016747;GO:0006637;GO:0004315;GO:0051792;GO:0051790	K09458-ko01212 Fatty acid metabolism;ko00061 Fatty acid biosynthesis;ko00780 Biotin metabolism	KOG1394-3-oxoacyl-(acyl-carrier-protein) synthase (I and II)[IQ]
ENSMUSG00000036304	0.790603	0.0225918	up	Zdhhc23	zinc finger, DHHC domain containing 23 [Source:MGI Symbol;Acc:MGI:2685625]	GO:0016020;GO:0016021;GO:0016740;GO:0016746;GO:0019706;GO:0003674;GO:0005575;GO:0018345;GO:0072659	-	KOG1311-DHHC-type Zn-finger proteins[R]
ENSMUSG00000020037	0.691029	0.0389468	up	Rfx4	regulatory factor X, 4 (influences HLA class II expression) [Source:MGI Symbol;Acc:MGI:1918387]	GO:0006355;GO:0003677;GO:0005634;GO:0003700;GO:0005515;GO:0006366;GO:0003682;GO:0045944;GO:0006351;GO:0000978;GO:0001077;GO:0006357;GO:0060271;GO:0070613;GO:0030900;GO:0030901;GO:0021516;GO:0021914;GO:0021537;GO:0021696	-	-
ENSMUSG00000024066	0.604838	0.043631	up	Xdh	xanthine dehydrogenase [Source:MGI Symbol;Acc:MGI:98973]	GO:0046872;GO:0005615;GO:0005515;GO:0005737;GO:0042803;GO:0009055;GO:0051536;GO:0055114;GO:0003824;GO:0030151;GO:0005506;GO:0016491;GO:0005576;GO:0016614;GO:0050660;GO:0051537;GO:0010629;GO:0001933;GO:0005829;GO:0006919;GO:0005777;GO:0007595;GO:0051898;GO:0016529;GO:0043546;GO:0009115;GO:1900745;GO:0001937;GO:2000379;GO:1900747;GO:0045602;GO:0030856;GO:0004854;GO:0004855;GO:0016903;GO:2001213	K00106-ko00230 Purine metabolism;ko00232 Caffeine metabolism;ko00983 Drug metabolism - other enzymes;ko04146 Peroxisome	KOG0430-Xanthine dehydrogenase[F]
ENSMUSG00000050321	0.819482	0.00356486	up	Neto1	neuropilin (NRP) and tolloid (TLL)-like 1 [Source:MGI Symbol;Acc:MGI:2180216]	GO:0016020;GO:0016021;GO:0005886;GO:0030054;GO:0045202;GO:0045211;GO:0048168;GO:0005515;GO:0014069;GO:0060076;GO:0048169;GO:0098839;GO:2000463;GO:0035255;GO:0007613;GO:0008542;GO:0097120;GO:2000312	-	-
ENSMUSG00000096910	0.887042	0.00441744	up	Zfp955b	zinc finger protein 955B [Source:MGI Symbol;Acc:MGI:4834573]	GO:0006355;GO:0046872;GO:0005622;GO:0003674;GO:0008150;GO:0005575;GO:0003676	-	-
ENSMUSG00000096916	1.06718	0.00915797	up	Zfp850	zinc finger protein 850 [Source:MGI Symbol;Acc:MGI:3036281]	GO:0006355;GO:0046872;GO:0005622;GO:0005575;GO:0003676;GO:0003700	-	KOG4376-Uncharacterized conserved protein[S]
ENSMUSG00000039782	0.799626	4.79244e-05	up	Cpeb2	cytoplasmic polyadenylation element binding protein 2 [Source:MGI Symbol;Acc:MGI:2442640]	GO:0003676;GO:0003723;GO:0032869;GO:0071456;GO:2000766;GO:0005634;GO:0005737	-	-
ENSMUSG00000066687	0.73229	0.000292901	up	Zbtb16	zinc finger and BTB domain containing 16 [Source:MGI Symbol;Acc:MGI:103222]	GO:0005634;GO:0003676;GO:0016604;GO:0005515;GO:0042803;GO:0045893;GO:0003677;GO:0000122;GO:0016607;GO:0045892;GO:0030097;GO:0006355;GO:0009952;GO:0042802;GO:0008285;GO:0016605;GO:0001501;GO:0045600;GO:0000980;GO:0035116;GO:0051216;GO:0043065;GO:0017053;GO:0035136;GO:0007417;GO:0009880;GO:0032332;GO:0001823;GO:0045638;GO:0061036;GO:0045778;GO:0035137;GO:0001206;GO:0003690;GO:0003700;GO:0008022;GO:…	K10055-ko05200 Pathways in cancer;ko05202 Transcriptional misregulation in cancers;ko05221 Acute myeloid leukemia	KOG1721-FOG: Zn-finger[R]
ENSMUSG00000035431	0.97933	0.0220526	up	Sstr1	somatostatin receptor 1 [Source:MGI Symbol;Acc:MGI:98327]	GO:0016020;GO:0016021;GO:0005886;GO:0007186;GO:0004871;GO:0004930;GO:0007165;GO:0004994;GO:0038170;GO:0005515;GO:0005887;GO:0007215;GO:0042923;GO:0007187;GO:0008285;GO:0043005;GO:0007218;GO:0071392;GO:0007283;GO:0021549;GO:0030900;GO:0042594;GO:0005737	K04217-ko04024 cAMP signaling pathway;ko04080 Neuroactive ligand-receptor interaction	KOG3656-FOG: 7 transmembrane receptor[R]
ENSMUSG00000021596	0.613731	0.00111751	up	Mctp1	multiple C2 domains, transmembrane 1 [Source:MGI Symbol;Acc:MGI:1926021]	GO:0016020;GO:0016021;GO:0008150;GO:0005509;GO:0005783	-	-
ENSMUSG00000017756	0.818403	0.0490233	up	Slc12a7	solute carrier family 12, member 7 [Source:MGI Symbol;Acc:MGI:1342283]	GO:0055085;GO:0016020;GO:0016021;GO:0005886;GO:0005215;GO:0015377;GO:0015379;GO:0006810;GO:0006811;GO:1902476;GO:0005887;GO:0006813;GO:0071805;GO:0019901;GO:0015293;GO:0006884;GO:0007268;GO:0022820	K13627-ko04966 Collecting duct acid secretion	KOG2082-K+/Cl- cotransporter KCC1 and related transporters[P]
ENSMUSG00000024978	0.827692	0.000847295	up	Gpam	glycerol-3-phosphate acyltransferase, mitochondrial [Source:MGI Symbol;Acc:MGI:109162]	GO:0016020;GO:0016021;GO:0016740;GO:0008374;GO:0008152;GO:0006629;GO:0005886;GO:0005739;GO:0008654;GO:0016746;GO:0006641;GO:0005743;GO:0051607;GO:0040018;GO:0016024;GO:0005741;GO:0009749;GO:0006631;GO:0050707;GO:0006637;GO:0055089;GO:0042104;GO:0019432;GO:0055091;GO:0044255;GO:0004366;GO:0006650;GO:0070236;GO:0070970	K00629-ko00561 Glycerolipid metabolism;ko00564 Glycerophospholipid metabolism	KOG3729-Mitochondrial glycerol-3-phosphate acyltransferase GPAT[I]
ENSMUSG00000039485	0.591155	0.00237193	up	Tspyl4	TSPY-like 4 [Source:MGI Symbol;Acc:MGI:106393]	GO:0005634;GO:0003674;GO:0008150;GO:0005575;GO:0006334	-	KOG1508-DNA replication factor/protein phosphatase inhibitor SET/SPR-2[L]
ENSMUSG00000039167	0.685084	0.0143047	up	Adgrl4	adhesion G protein-coupled receptor L4 [Source:MGI Symbol;Acc:MGI:2655562]	GO:0016020;GO:0016021;GO:0005886;GO:0005509;GO:0007186;GO:0031410;GO:0004871;GO:0004930;GO:0007165;GO:0004888;GO:0007166;GO:0046983	-	KOG4193-G protein-coupled receptors[T]
ENSMUSG00000021708	0.663941	0.00639175	up	Rasgrf2	RAS protein-specific guanine nucleotide-releasing factor 2 [Source:MGI Symbol;Acc:MGI:109137]	GO:0005622;GO:0043547;GO:0005085;GO:0007264;GO:0035023;GO:0046578;GO:0005089;GO:0005783	-	-
ENSMUSG00000034810	1.32809	0.0456728	up	Scn7a	sodium channel, voltage-gated, type VII, alpha [Source:MGI Symbol;Acc:MGI:102965]	GO:0055085;GO:0016020;GO:0016021;GO:0005886;GO:0006811;GO:0006810;GO:0005216;GO:0034220;GO:0060078;GO:0005244;GO:0034765;GO:0006814;GO:0005272;GO:0035725;GO:0005248;GO:0001518;GO:0006936;GO:0005515;GO:0086010;GO:0019228;GO:0055078;GO:0097386	-	-
ENSMUSG00000032419	1.29551	0.0455754	up	Tbx18	T-box18 [Source:MGI Symbol;Acc:MGI:1923615]	GO:0005634;GO:0003700;GO:0006355;GO:0003677;GO:0006351;GO:0072001	-	KOG3586-TBX1 and related T-box transcription factors[K]
ENSMUSG00000045954	0.912113	0.0299792	up	Sdpr	serum deprivation response [Source:MGI Symbol;Acc:MGI:99513]	GO:0016020;GO:0005829;GO:0005737;GO:0045944;GO:0008289;GO:0045121;GO:0001786;GO:0005901;GO:0005080	-	-
ENSMUSG00000039704	0.728471	0.0184775	up	Lmbrd2	LMBR1 domain containing 2 [Source:MGI Symbol;Acc:MGI:2444173]	GO:0016020;GO:0016021;GO:0003674;GO:0008150	-	KOG2296-Integral membrane protein[R]
ENSMUSG00000028133	0.898012	0.0488154	up	Rwdd3	RWD domain containing 3 [Source:MGI Symbol;Acc:MGI:1920420]	GO:0032088;GO:0033235;GO:1902073	-	-
ENSMUSG00000084970	3.39361	0.0373308	up	1700060J05Rik	RIKEN cDNA 1700060J05 gene [Source:MGI Symbol;Acc:MGI:1920641]	-	-	-
ENSMUSG00000055497	4.37644	0.0196452	up	Gm9974	predicted gene 9974 [Source:MGI Symbol;Acc:MGI:3708610]	-	-	-
ENSMUSG00000061171	2.23857	0.0216847	up	Slc38a11	solute carrier family 38, member 11 [Source:MGI Symbol;Acc:MGI:2443383]	GO:0016020;GO:0016021;GO:0006810;GO:0006811;GO:0006814;GO:0015171;GO:0003333;GO:0006865	-	KOG1305-Amino acid transporter protein[E]
ENSMUSG00000031095	0.679511	0.00348303	up	Cul4b	cullin 4B [Source:MGI Symbol;Acc:MGI:1919834]	GO:0006511;GO:0031625;GO:0031461;GO:0005634;GO:0005654;GO:0005829;GO:0061630;GO:0070062;GO:0006281;GO:0006974;GO:0016567;GO:0042787;GO:0007049;GO:0003684;GO:0031175;GO:0035518;GO:0045732;GO:0070914;GO:1900087;GO:0031465	K10609-ko04120 Ubiquitin mediated proteolysis;ko03420 Nucleotide excision repair	KOG2167-Cullins[D]
ENSMUSG00000035576	0.971565	0.0459837	up	L3mbtl1	l(3)mbt-like (Drosophila) [Source:MGI Symbol;Acc:MGI:2676663]	GO:0005634;GO:0003700;GO:0006355;GO:0008270;GO:0046872;GO:0005654;GO:0005886;GO:0003682;GO:0006351;GO:0006325;GO:0016569;GO:0045892;GO:0042393;GO:0042802;GO:0035064;GO:0040029;GO:0031491;GO:0031493;GO:0032093;GO:0007088;GO:0030097;GO:0045652;GO:0000785;GO:0000793	-	KOG3766-Polycomb group protein SCM/L(3)MBT (tumor-supressor in Drosophila and humans)[K]
ENSMUSG00000027475	0.634131	0.00258709	up	Kif3b	kinesin family member 3B [Source:MGI Symbol;Acc:MGI:107688]	GO:0005524;GO:0015630;GO:0005515;GO:0005737;GO:0007018;GO:0000166;GO:0016020;GO:0070062;GO:0008017;GO:0003774;GO:0003777;GO:0005874;GO:0005856;GO:0017048;GO:0005813;GO:0005929;GO:0042995;GO:0005829;GO:0090307;GO:0061024;GO:0016887;GO:0030705;GO:0030990;GO:0016939;GO:0032467;GO:0005819;GO:0030424;GO:0030496	-	KOG0240-Kinesin (SMY1 subfamily)[Z]
ENSMUSG00000049252	0.687178	0.00522754	up	Lrp1b	low density lipoprotein-related protein 1B (deleted in tumors) [Source:MGI Symbol;Acc:MGI:2151136]	GO:0016020;GO:0016021;GO:0005509;GO:0043235	-	-
ENSMUSG00000048612	1.45308	0.00870866	up	Myof	myoferlin [Source:MGI Symbol;Acc:MGI:1919192]	GO:0016020;GO:0016021;GO:0005886;GO:0005634;GO:0030659;GO:0031410;GO:0070062;GO:0043231;GO:0034605;GO:0031965;GO:0007520;GO:0005901;GO:0005543;GO:0001778;GO:0030947	-	KOG1326-Membrane-associated protein FER-1 and related ferlins, contain multiple C2 domains[M]
ENSMUSG00000045441	0.86257	0.0122003	up	Gprin3	GPRIN family member 3 [Source:MGI Symbol;Acc:MGI:1924785]	GO:0003674;GO:0008150;GO:0005575	-	-
ENSMUSG00000108955	11.3443	0.031339	up	Gm44775	predicted gene 44775 [Source:MGI Symbol;Acc:MGI:5753351]	-	-	-
ENSMUSG00000030551	1.18254	0.0148615	up	Nr2f2	nuclear receptor subfamily 2, group F, member 2 [Source:MGI Symbol;Acc:MGI:1352452]	GO:0005634;GO:0003700;GO:0006355;GO:0008270;GO:0046872;GO:0003677;GO:0043565;GO:0042803;GO:0006351;GO:0045893;GO:0003707;GO:0043401;GO:0000122;GO:0045892;GO:0001701;GO:0004879;GO:0030522;GO:0009952;GO:0006357;GO:0060173;GO:0009566;GO:0030900;GO:0007519;GO:0060674;GO:0001972;GO:0048514;GO:0001764;GO:0001937;GO:0001893;GO:0060707;GO:0010596;GO:0045736;GO:0001945;GO:0003084;GO:0009956;GO:0032355;GO:…	-	KOG3575-FOG: Hormone receptors[T]
ENSMUSG00000046699	0.631445	0.00679825	up	Slitrk4	SLIT and NTRK-like family, member 4 [Source:MGI Symbol;Acc:MGI:2442509]	GO:0016020;GO:0016021;GO:0003674;GO:0005886;GO:0051965;GO:0007409	-	-
ENSMUSG00000001376	0.742808	0.0119171	up	Vps50	VPS50 EARP/GARPII complex subunit [Source:MGI Symbol;Acc:MGI:1920538]	GO:0006810;GO:0015031;GO:0016020;GO:0070062;GO:0005768;GO:0055037;GO:0000149;GO:0032456;GO:1990745	-	KOG2939-Uncharacterized conserved protein[S]
ENSMUSG00000030861	0.797217	0.019568	up	Acadsb	acyl-Coenzyme A dehydrogenase, short/branched chain [Source:MGI Symbol;Acc:MGI:1914135]	GO:0055114;GO:0016491;GO:0050660;GO:0008152;GO:0070062;GO:0006629;GO:0003995;GO:0016627;GO:0005739;GO:0006631;GO:0005759;GO:0006637;GO:0016937;GO:0016020;GO:0016021	K09478-ko01212 Fatty acid metabolism;ko00071 Fatty acid degradation;ko00280 Valine, leucine and isoleucine degradation	KOG0139-Short-chain acyl-CoA dehydrogenase[I]
ENSMUSG00000041671	0.814008	0.000285578	up	Pyroxd1	pyridine nucleotide-disulphide oxidoreductase domain 1 [Source:MGI Symbol;Acc:MGI:2676395]	GO:0003674;GO:0005634;GO:0005737;GO:0055114;GO:0016491;GO:0034599;GO:0030017	-	-
ENSMUSG00000036760	1.06998	0.0329952	up	Kcnk9	potassium channel, subfamily K, member 9 [Source:MGI Symbol;Acc:MGI:3521816]	GO:0016020;GO:0016021;GO:0005886;GO:0006810;GO:0006811;GO:0005267;GO:0006813;GO:0034765;GO:0071805;GO:0005249;GO:0042803;GO:0046982;GO:0071804;GO:0008021	K04919-ko04925 Aldosterone synthesis and secretion	KOG4404-Tandem pore domain K+ channel TASK3/THIK-1[P]
ENSMUSG00000014030	9.47465	0.000345922	up	Pax5	paired box 5 [Source:MGI Symbol;Acc:MGI:97489]	GO:0006355;GO:0003677;GO:0005634;GO:0005654;GO:0005829;GO:0006366;GO:0007275;GO:0045944;GO:0006351;GO:0043231;GO:0035914;GO:0000122;GO:0005515;GO:0007399;GO:0045892;GO:0007283;GO:0030154;GO:0045893;GO:0000978;GO:0001077;GO:0003700;GO:0005667;GO:0021987;GO:0001650;GO:0009887;GO:0030534;GO:0048701;GO:0007568;GO:0071542;GO:0051573;GO:0021670	K09383-ko05202 Transcriptional misregulation in cancers	KOG3862-Transcription factor PAX2/5/8, contains PAX domain[K]
ENSMUSG00000060534	0.908081	0.00130037	up	Dcc	deleted in colorectal carcinoma [Source:MGI Symbol;Acc:MGI:94869]	GO:0016020;GO:0016021;GO:0005515;GO:0007411;GO:0007275;GO:0007399;GO:0006915;GO:0030424;GO:0005042;GO:0038007;GO:0005886;GO:0001764;GO:0033564;GO:1901214;GO:0021965;GO:0033563	K06765-ko04360 Axon guidance;ko05200 Pathways in cancer;ko05210 Colorectal cancer	KOG4221-Receptor mediating netrin-dependent axon guidance[T]
ENSMUSG00000021699	0.929059	0.00111596	up	Pde4d	phosphodiesterase 4D, cAMP specific [Source:MGI Symbol;Acc:MGI:99555]	GO:0016020;GO:0046872;GO:0005886;GO:0016787;GO:0007165;GO:0005515;GO:0005737;GO:0005856;GO:0008081;GO:0071222;GO:0004114;GO:0035264;GO:0005813;GO:0030593;GO:0005815;GO:0016324;GO:0044325;GO:0004115;GO:0008144;GO:0030552;GO:0051117;GO:0097110;GO:0006198;GO:0032729;GO:0032743;GO:0032754;GO:0050852;GO:0005829;GO:0031965;GO:0034704;GO:0050900;GO:0005891;GO:0071872;GO:0086004;GO:1901898;GO:0007568;GO:…	K13293-ko00230 Purine metabolism;ko04024 cAMP signaling pathway;ko05032 Morphine addiction	KOG3689-Cyclic nucleotide phosphodiesterase[T]
ENSMUSG00000021567	0.710741	0.00847386	up	Nkd2	naked cuticle 2 homolog (Drosophila) [Source:MGI Symbol;Acc:MGI:1919543]	GO:0016020;GO:0046872;GO:0071944;GO:0005886;GO:0005509;GO:0006810;GO:0005737;GO:0031410;GO:0016055;GO:0016328;GO:0016323;GO:0006887;GO:0031625;GO:0051117;GO:0090090;GO:0072661;GO:0070382;GO:0032436;GO:0090004;GO:0032036;GO:0010954;GO:0019838;GO:0048210;GO:0030178	K03213-ko04310 Wnt signaling pathway	-
ENSMUSG00000019820	0.895881	0.0417316	up	Utrn	utrophin [Source:MGI Symbol;Acc:MGI:104631]	GO:0008270;GO:0046872;GO:0005654;GO:0043234;GO:0005515;GO:0005737;GO:0003779;GO:0005886;GO:0030175;GO:0070062;GO:0042383;GO:0019901;GO:0031594;GO:0045202;GO:0070938;GO:0005178;GO:0017166;GO:0001954;GO:0007527;GO:0016010;GO:0031527;GO:0051015;GO:0007528;GO:0014894;GO:0030426;GO:0030864	-	KOG4286-Dystrophin-like protein[NTZ]
ENSMUSG00000050926	1.19796	0.0093362	up	Dcaf12l2	DDB1 and CUL4 associated factor 12-like 2 [Source:MGI Symbol;Acc:MGI:2445178]	GO:0003674;GO:0008150;GO:0005575	-	-
ENSMUSG00000032076	0.613573	0.0118038	up	Cadm1	cell adhesion molecule 1 [Source:MGI Symbol;Acc:MGI:1889272]	GO:0016020;GO:0016021;GO:0005886;GO:0005515;GO:0030054;GO:0045202;GO:0007275;GO:0005911;GO:0070062;GO:0007155;GO:0002376;GO:0030424;GO:0045954;GO:0006915;GO:0007416;GO:0030425;GO:0005887;GO:0042803;GO:0007283;GO:0030154;GO:0060348;GO:0016323;GO:0005102;GO:0008021;GO:0042271;GO:0070852;GO:0007157;GO:0004872;GO:0050839;GO:0005913;GO:0050715;GO:0030165;GO:0043196;GO:0007156;GO:0016338;GO:0009826;GO:…	K06781-ko04514 Cell adhesion molecules (CAMs)	-
ENSMUSG00000042423	0.791479	0.00352092	up	Fbrs	fibrosin [Source:MGI Symbol;Acc:MGI:104648]	GO:0005615;GO:0008083;GO:0048146	-	-
ENSMUSG00000031842	1.4549	0.0165241	up	Pde4c	phosphodiesterase 4C, cAMP specific [Source:MGI Symbol;Acc:MGI:99556]	GO:0046872;GO:0005615;GO:0016787;GO:0007165;GO:0008081;GO:0004114;GO:0005929;GO:0042995;GO:0006198	K13293-ko00230 Purine metabolism;ko04024 cAMP signaling pathway;ko05032 Morphine addiction	KOG3689-Cyclic nucleotide phosphodiesterase[T]
ENSMUSG00000031010	0.65139	0.00286897	up	Usp9x	ubiquitin specific peptidase 9, X chromosome [Source:MGI Symbol;Acc:MGI:894681]	GO:0008233;GO:0006508;GO:0006511;GO:0016579;GO:0036459;GO:0070410;GO:0001764;GO:0007179;GO:0030509;GO:0048675;GO:0005737;GO:0016020;GO:0030426	-	KOG1866-Ubiquitin carboxyl-terminal hydrolase[O]
ENSMUSG00000053965	0.790017	0.00830922	up	Pde5a	phosphodiesterase 5A, cGMP-specific [Source:MGI Symbol;Acc:MGI:2651499]	GO:0046872;GO:0016787;GO:0003824;GO:0008152;GO:0007165;GO:0000166;GO:0008081;GO:0004114;GO:0042130;GO:0030553;GO:0055119;GO:0047555;GO:0046068;GO:0046069;GO:0043406;GO:0010613;GO:0030823;GO:0004112;GO:0045745;GO:0055118;GO:0060282	K13762-ko00230 Purine metabolism;ko04022 cGMP - PKG signaling pathway	KOG3689-Cyclic nucleotide phosphodiesterase[T]
ENSMUSG00000022762	0.653462	0.0431514	up	Ncam2	neural cell adhesion molecule 2 [Source:MGI Symbol;Acc:MGI:97282]	GO:0016020;GO:0016021;GO:0005886;GO:0016604;GO:0007155;GO:0030424;GO:0031225;GO:0007413;GO:0007608	K06491-ko04514 Cell adhesion molecules (CAMs);ko05020 Prion diseases	-
ENSMUSG00000091172	11.4063	0.0482698	up	Gm17120	predicted gene 17120 [Source:MGI Symbol;Acc:MGI:4937947]	-	-	-
ENSMUSG00000022206	0.630953	0.0135548	up	Npr3	natriuretic peptide receptor 3 [Source:MGI Symbol;Acc:MGI:97373]	GO:0016020;GO:0016021;GO:0043234;GO:0005622;GO:0042803;GO:0070062;GO:0001501;GO:0035810;GO:0042562;GO:0031404;GO:0008217;GO:0042277;GO:0016941;GO:0008528;GO:0017046;GO:0002158;GO:0007193;GO:0007194;GO:0007200;GO:0030157;GO:0033688;GO:0048015;GO:0048662;GO:0051000	-	KOG1023-Natriuretic peptide receptor, guanylate cyclase[T]
ENSMUSG00000103445	10.3058	0.0232955	up	Gm36948	predicted gene, 36948 [Source:MGI Symbol;Acc:MGI:5610176]	-	-	-
ENSMUSG00000093071	5.43794	0.0243927	up	Gm25951	predicted gene, 25951 [Source:MGI Symbol;Acc:MGI:5455728]	-	-	-
ENSMUSG00000032332	0.590155	0.000336049	up	Col12a1	collagen, type XII, alpha 1 [Source:MGI Symbol;Acc:MGI:88448]	GO:0005615;GO:0005578;GO:0005576;GO:0070062;GO:0031012;GO:1903561;GO:0007155;GO:0005581;GO:0035987	-	-
ENSMUSG00000022865	0.655514	0.00966541	up	Cxadr	coxsackie virus and adenovirus receptor [Source:MGI Symbol;Acc:MGI:1201679]	GO:0016020;GO:0016021;GO:0005615;GO:0005886;GO:0005634;GO:0005654;GO:0043234;GO:0005515;GO:0005737;GO:0030054;GO:0005576;GO:0005911;GO:0007155;GO:0014704;GO:0016323;GO:0007507;GO:0031594;GO:0005923;GO:0042802;GO:0030593;GO:0045121;GO:0030426;GO:0043005;GO:0051607;GO:0005912;GO:0008013;GO:0044297;GO:0048739;GO:0005102;GO:0034109;GO:0001669;GO:0007005;GO:0050839;GO:0007157;GO:0005178;GO:0045216;GO:…	K06788-ko05416 Viral myocarditis	-
ENSMUSG00000037331	0.599686	0.00915681	up	Larp1	La ribonucleoprotein domain family, member 1 [Source:MGI Symbol;Acc:MGI:1890165]	GO:0005737;GO:0003723;GO:0016020;GO:0006413;GO:0048255;GO:0045296;GO:0017148;GO:0008283;GO:0010494;GO:0045727;GO:0003730;GO:0006417;GO:0005844;GO:0016239;GO:0045070;GO:0048027;GO:0031929;GO:0031369;GO:0008190;GO:0008494;GO:0031931;GO:0000339;GO:0038202;GO:0072752;GO:1990928	-	KOG2590-RNA-binding protein LARP/SRO9 and related La domain proteins[OJ]
ENSMUSG00000001260	0.759737	0.0413984	up	Gabrg1	gamma-aminobutyric acid (GABA) A receptor, subunit gamma 1 [Source:MGI Symbol;Acc:MGI:103156]	GO:0016020;GO:0016021;GO:0005886;GO:0006810;GO:0006811;GO:0005230;GO:0034220;GO:0030054;GO:0045202;GO:0045211;GO:1902476;GO:0006821;GO:0004890;GO:0007214;GO:0005254;GO:0034707;GO:0007268;GO:0050811;GO:0043235	K05186-ko04080 Neuroactive ligand-receptor interaction;ko04727 GABAergic synapse;ko04723 Retrograde endocannabinoid signaling;ko05032 Morphine addiction;ko05033 Nicotine addiction	KOG3642-GABA receptor[T]
ENSMUSG00000017776	1.18553	0.0060534	up	Crk	v-crk avian sarcoma virus CT10 oncogene homolog [Source:MGI Symbol;Acc:MGI:88508]	GO:0016020;GO:0005886;GO:0043234;GO:0005515;GO:0005737;GO:0070062;GO:0009967;GO:2000146;GO:0061045;GO:0032956;GO:0008360;GO:0001784;GO:0043087;GO:0043621;GO:0017124;GO:1900026;GO:0015629;GO:0030307;GO:0005070;GO:0043393;GO:0046875;GO:0048013;GO:0042169;GO:1990782;GO:0009966;GO:0005159;GO:0008092;GO:0019899;GO:0019904;GO:0030674;GO:0045309;GO:0097110;GO:0001878;GO:0014911;GO:0035020;GO:0035728;GO:…	K04438-ko04015 Rap1 signaling pathway;ko04010 MAPK signaling pathway;ko04012 ErbB signaling pathway;ko04810 Regulation of actin cytoskeleton;ko04510 Focal adhesion;ko04666 Fc gamma R-mediated phagocytosis;ko04062 Chemokine signaling pathway;ko04910 Insulin signaling pathway;ko04722 Neurotrophin signaling pathway;ko05200 Pathways in cancer;ko05206 MicroRNAs in cancer;ko05220 Chronic myeloid leukem…	KOG4792-Crk family adapters[T]
ENSMUSG00000025885	0.719195	0.00428061	up	Myo5b	myosin VB [Source:MGI Symbol;Acc:MGI:106598]	GO:0005524;GO:0003774;GO:0016459;GO:0000166;GO:0017137;GO:0016192;GO:0032439;GO:0043234;GO:0045179;GO:0070062	-	KOG0160-Myosin class V heavy chain[Z]
ENSMUSG00000075270	0.991344	0.00427169	up	Pde11a	phosphodiesterase 11A [Source:MGI Symbol;Acc:MGI:3036251]	GO:0046872;GO:0016787;GO:0003824;GO:0008152;GO:0007165;GO:0005737;GO:0008081;GO:0004114;GO:0005829;GO:0030553;GO:0047555;GO:0004112;GO:0004118;GO:0030552;GO:0006198;GO:0046069;GO:0043204	K13298-ko00230 Purine metabolism;ko05032 Morphine addiction	KOG3689-Cyclic nucleotide phosphodiesterase[T]
ENSMUSG00000026065	0.659228	0.00745387	up	Slc9a4	solute carrier family 9 (sodium/hydrogen exchanger), member 4 [Source:MGI Symbol;Acc:MGI:105074]	GO:0055085;GO:0016020;GO:0016021;GO:0005886;GO:0006810;GO:0006811;GO:1902600;GO:0006814;GO:0006812;GO:0015299;GO:0015297;GO:0015385;GO:0015386;GO:0006885;GO:0051453;GO:0071805;GO:0098719;GO:0016323;GO:0016324;GO:0002064;GO:0001696	K13961-ko04971 Gastric acid secretion	KOG1966-Sodium/hydrogen exchanger protein[P]
ENSMUSG00000046157	1.17339	0.00528908	up	Tmem229b	transmembrane protein 229B [Source:MGI Symbol;Acc:MGI:2444389]	GO:0016020;GO:0016021;GO:0003674;GO:0008150;GO:0005575	-	-
ENSMUSG00000002831	1.24156	0.0046716	up	Plin4	perilipin 4 [Source:MGI Symbol;Acc:MGI:1929709]	GO:0016020;GO:0005886;GO:0005829;GO:0005737;GO:0043231;GO:0005811	K20254-ko03320 PPAR signaling pathway	-
ENSMUSG00000039262	0.81063	0.0112353	up	Prrc2b	proline-rich coiled-coil 2B [Source:MGI Symbol;Acc:MGI:1923304]	GO:0005575;GO:0003723;GO:0030154	-	KOG4817-Unnamed protein[X]
ENSMUSG00000043411	0.819449	9.70363e-09	up	Usp48	ubiquitin specific peptidase 48 [Source:MGI Symbol;Acc:MGI:2158502]	GO:0016787;GO:0005634;GO:0005654;GO:0005829;GO:0008233;GO:0008234;GO:0006508;GO:0005737;GO:0006511;GO:0004843;GO:0016579;GO:0036459;GO:0005739	-	KOG1863-Ubiquitin carboxyl-terminal hydrolase[O]
ENSMUSG00000004221	0.902146	0.000414447	up	Ikbkg	inhibitor of kappaB kinase gamma [Source:MGI Symbol;Acc:MGI:1338074]	GO:0046872;GO:0005634;GO:0005829;GO:0005515;GO:0005737;GO:0006355;GO:0042803;GO:0046982;GO:0045944;GO:0006351;GO:0006974;GO:0005622;GO:0000922;GO:0072686;GO:0019904;GO:0000151;GO:0031625;GO:0043123;GO:0031593;GO:0010628;GO:0070530;GO:0051092;GO:0001782;GO:1990450;GO:0007250;GO:0016239;GO:0043276;GO:0051650;GO:1902236;GO:0008385;GO:0016301;GO:0016310;GO:0042975	K07210-ko04014 Ras signaling pathway;ko04010 MAPK signaling pathway;ko04064 NF-kappa B signaling pathway;ko04668 TNF signaling pathway;ko04151 PI3K-Akt signaling pathway;ko04210 Apoptosis;ko04620 Toll-like receptor signaling pathway;ko04621 NOD-like receptor signaling pathway;ko04622 RIG-I-like receptor signaling pathway;ko04623 Cytosolic DNA-sensing pathway;ko04660 T cell receptor signaling path…	-
ENSMUSG00000038301	1.36903	4.43616e-05	up	Snx10	sorting nexin 10 [Source:MGI Symbol;Acc:MGI:1919232]	GO:0016020;GO:0005634;GO:0006810;GO:0015031;GO:0005737;GO:0035091;GO:0008289;GO:0007032;GO:0005856;GO:0005783;GO:0005768;GO:0005545;GO:0005813;GO:0005815;GO:0030030;GO:0060271;GO:0051117;GO:0061512;GO:0071539;GO:0010008;GO:0030316;GO:0006897;GO:0031313;GO:0019898;GO:0016050	-	KOG2527-Sorting nexin SNX11[U]
ENSMUSG00000086353	11.0885	0.0292675	up	Gm13481	predicted gene 13481 [Source:MGI Symbol;Acc:MGI:3651624]	-	-	-
ENSMUSG00000085184	11.5949	0.0100559	up	4933439K11Rik	RIKEN cDNA 4933439K11 gene [Source:MGI Symbol;Acc:MGI:1918569]	-	-	-
ENSMUSG00000110277	0.73214	0.0325248	up	Gm45871	predicted gene 45871 [Source:MGI Symbol;Acc:MGI:5804986]	GO:0006355;GO:0046872;GO:0005622;GO:0003676	-	-
ENSMUSG00000021903	1.18009	0.00553376	up	Galnt15	UDP-N-acetyl-alpha-D-galactosamine:polypeptide N-acetylgalactosaminyltransferase 15 [Source:MGI Symbol;Acc:MGI:1926004]	GO:0016020;GO:0016021;GO:0016740;GO:0016757;GO:0000139;GO:0005794;GO:0046872;GO:0003674;GO:0008150;GO:0030246;GO:0030133;GO:0006486;GO:0004653	K00710-ko00512 Mucin type O-glycan biosynthesis	KOG3736-Polypeptide N-acetylgalactosaminyltransferase[O]
ENSMUSG00000039697	0.602808	0.00400559	up	Ncoa7	nuclear receptor coactivator 7 [Source:MGI Symbol;Acc:MGI:2444847]	GO:0005634;GO:0006355;GO:0045944;GO:0006351;GO:0005622;GO:1903204;GO:0030374;GO:0035257;GO:1902083;GO:1900408	-	-
ENSMUSG00000020657	0.595667	0.0066534	up	Dnajc27	DnaJ heat shock protein family (Hsp40) member C27 [Source:MGI Symbol;Acc:MGI:2443036]	GO:0005634;GO:0000166;GO:0003924;GO:0005525;GO:0005739;GO:0005515;GO:0043410;GO:0070374;GO:0071701	-	KOG0098-GTPase Rab2, small G protein superfamily[U]
ENSMUSG00000048960	0.829901	0.0256974	up	Prex2	phosphatidylinositol-3,4,5-trisphosphate-dependent Rac exchange factor 2 [Source:MGI Symbol;Acc:MGI:1923385]	GO:0043547;GO:0035556;GO:0005737;GO:0005886;GO:0005085;GO:0007186;GO:0035023;GO:0032007;GO:0005089;GO:0005096;GO:0030676;GO:0008344;GO:0048813;GO:0014065;GO:0006469;GO:0005622;GO:0016020;GO:0016021	-	KOG3519-Invasion-inducing protein TIAM1/CDC24 and related RhoGEF GTPases[T]
ENSMUSG00000056492	0.60239	0.0459652	up	Adgrf5	adhesion G protein-coupled receptor F5 [Source:MGI Symbol;Acc:MGI:2182928]	GO:0016020;GO:0016021;GO:0003674;GO:0005886;GO:0009986;GO:0007186;GO:0004930;GO:0031410;GO:0004888;GO:0007166;GO:0042593;GO:0045177;GO:0045444;GO:0043129;GO:0006112;GO:0019216;GO:0043031;GO:0071073	-	KOG4193-G protein-coupled receptors[T]
ENSMUSG00000068205	1.21014	0.0106959	up	Macrod2	MACRO domain containing 2 [Source:MGI Symbol;Acc:MGI:1920149]	GO:0016787;GO:0005634;GO:0016798;GO:0006974;GO:0005730;GO:0005813;GO:0005575;GO:0007420;GO:0003674;GO:0019213;GO:0042278;GO:0051725	-	KOG2633-Hismacro and SEC14 domain-containing proteins[BK]
ENSMUSG00000092534	13.2683	0.000106455	up	Pagr1b	PAXIP1 associated glutamate rich protein 1B [Source:MGI Symbol;Acc:MGI:5141883]	GO:0003674;GO:0008150;GO:0005575	-	-
ENSMUSG00000110559	3.61528	0.0340326	up	Gm26843	predicted gene, 26843 [Source:MGI Symbol;Acc:MGI:5477337]	-	-	-
ENSMUSG00000033624	0.850917	0.010529	up	Pdpr	pyruvate dehydrogenase phosphatase regulatory subunit [Source:MGI Symbol;Acc:MGI:2442188]	GO:0055114;GO:0016491;GO:0005739;GO:0016311;GO:0005759;GO:0004741	-	KOG2844-Dimethylglycine dehydrogenase precursor[E]
ENSMUSG00000074785	0.608657	0.0105821	up	Plxnc1	plexin C1 [Source:MGI Symbol;Acc:MGI:1890127]	GO:0016020;GO:0016021;GO:0007165;GO:0017154;GO:0071526;GO:0008360;GO:0007162;GO:0043087;GO:0050772	K06572-ko04360 Axon guidance	-
ENSMUSG00000027677	0.770922	0.0283402	up	Ttc14	tetratricopeptide repeat domain 14 [Source:MGI Symbol;Acc:MGI:1914370]	GO:0003676	-	-
ENSMUSG00000025019	1.44049	0.000298949	up	Lcor	ligand dependent nuclear receptor corepressor [Source:MGI Symbol;Acc:MGI:2443930]	GO:0003677;GO:0005634;GO:0005654;GO:0006355;GO:0006351;GO:0000122;GO:0008134;GO:0006357;GO:0003700;GO:0006366	-	KOG4565-E93 protein involved in programmed cell death, putative transcription regulator[K]
ENSMUSG00000025324	0.586024	0.0304866	up	Atp10a	ATPase, class V, type 10A [Source:MGI Symbol;Acc:MGI:1330809]	GO:0016020;GO:0016021;GO:0005524;GO:0000287;GO:0046872;GO:0000166;GO:0004012;GO:0015914;GO:0045332;GO:0005886;GO:0016787;GO:0006810;GO:0005783;GO:0005789;GO:0006869	-	KOG0206-P-type ATPase[R]
ENSMUSG00000048732	1.31622	2.87874e-06	up	Klhl11	kelch-like 11 [Source:MGI Symbol;Acc:MGI:2388648]	GO:0005634;GO:0031625;GO:0043161;GO:0005737;GO:0030162;GO:0042787;GO:0019005	-	KOG1072-FOG: Kelch repeat[R]
