# Supplementary material for: Epigenetic Mechanism of 5-HT/NE/DA Triple Reuptake Inhibitor on Adult Depression Susceptibility in Early Stress Mice
Source: Front Pharmacol. 2022 Mar 17;13:848251. doi: 10.3389/fphar.2022.848251 (PMC8968447; doi:10.3389/fphar.2022.848251)
Supplement: Supplementary file 1 [file DataSheet1.zip › Table 4.XLSX]

## Sheet: Double-stress vs Single-stress
Gene id	log2FoldChange	pValue	result	GeneName		GeneDescription	GO	KEGG	KOG
ENSMUSG00000072847	-1.77214	4.25346e-10	down	A530017D24Rik		RIKEN cDNA A530017D24 gene [Source:MGI Symbol;Acc:MGI:2144320]	-	-	-
ENSMUSG00000098008	-11.986	0.0077043	down	A930001A20Rik		RIKEN cDNA A930001A20 gene [Source:MGI Symbol;Acc:MGI:1924377]	-	-	-
ENSMUSG00000027318	-1.52004	0.0142904	down	Adam33		a disintegrin and metallopeptidase domain 33 [Source:MGI Symbol;Acc:MGI:1341813]	GO:0016020;GO:0016021;GO:0046872;GO:0016787;GO:0008233;GO:0006508;GO:0008237;GO:0004222;GO:0008270;GO:0042127;GO:0042035;GO:0007229	-	KOG3607-Meltrins, fertilins and related Zn-dependent metalloproteinases of the ADAMs family[O]
ENSMUSG00000030994	-0.913763	0.0119573	down	D7Ertd443e		DNA segment, Chr 7, ERATO Doi 443, expressed [Source:MGI Symbol;Acc:MGI:1196431]	GO:0005654;GO:0005829;GO:0005737;GO:0005886;GO:0005813;GO:0006974;GO:0005856;GO:0005815;GO:0042826;GO:0050821;GO:0015629;GO:0030308;GO:0051393;GO:0007095;GO:0009411;GO:0010212	-	-
ENSMUSG00000032898	-1.39122	7.08494e-08	down	Fbxo21		F-box protein 21 [Source:MGI Symbol;Acc:MGI:1924223]	GO:0008150;GO:0005575;GO:0003677;GO:0016567;GO:0004842	-	-
ENSMUSG00000022677	-0.93233	0.0491858	down	Fopnl		Fgfr1op N-terminal like [Source:MGI Symbol;Acc:MGI:1913336]	GO:0003674;GO:0005634;GO:0005737;GO:0005856;GO:0005815;GO:0005813;GO:0034453;GO:0005929;GO:0042995;GO:0030030;GO:0060271;GO:0036064;GO:0005814;GO:0031514;GO:0034451	-	-
ENSMUSG00000069682	-0.870865	0.0355721	down	Gm10275		predicted pseudogene 10275 [Source:MGI Symbol;Acc:MGI:3704354]	-	-	-
ENSMUSG00000085110	-6.35467	0.0382967	down	Gm13920		predicted gene 13920 [Source:MGI Symbol;Acc:MGI:3651615]	-	-	-
ENSMUSG00000091228	-2.14434	4.79788e-14	down	Gm20390		predicted gene 20390 [Source:MGI Symbol;Acc:MGI:5141855]	GO:0016740;GO:0000166;GO:0005524;GO:0016301;GO:0016310;GO:0004550;GO:0006165;GO:0006183;GO:0006228;GO:0006241	-	-
ENSMUSG00000107314	-4.28443	2.06026e-07	down	Gm20488		predicted gene 20488 [Source:MGI Symbol;Acc:MGI:5141953]	-	-	-
ENSMUSG00000076258	-2.73051	0.000614603	down	Gm23935		predicted gene, 23935 [Source:MGI Symbol;Acc:MGI:5453712]	-	-	-
ENSMUSG00000099908	-6.39483	0.00369505	down	Gm28539		predicted gene 28539 [Source:MGI Symbol;Acc:MGI:5579245]	-	-	-
ENSMUSG00000099519	-3.70882	0.00734993	down	Gm29253		predicted gene 29253 [Source:MGI Symbol;Acc:MGI:5579959]	-	-	-
ENSMUSG00000107705	-13.9148	0.0257985	down	Gm45062		predicted gene 45062 [Source:MGI Symbol;Acc:MGI:5753638]	-	-	-
ENSMUSG00000037331	-1.41902	2.74378e-05	down	Larp1		La ribonucleoprotein domain family, member 1 [Source:MGI Symbol;Acc:MGI:1890165]	GO:0005737;GO:0003723;GO:0016020;GO:0006413;GO:0048255;GO:0045296;GO:0017148;GO:0008283;GO:0010494;GO:0045727;GO:0003730;GO:0006417;GO:0005844;GO:0016239;GO:0045070;GO:0048027;GO:0031929;GO:0031369;GO:0008190;GO:0008494;GO:0031931;GO:0000339;GO:0038202;GO:0072752;GO:1990928	-	KOG2590-RNA-binding protein LARP/SRO9 and related La domain proteins[OJ]
ENSMUSG00000102742	-1.82851	0.00136554	down	Pcdhga11		protocadherin gamma subfamily A, 11 [Source:MGI Symbol;Acc:MGI:1935228]	GO:0016020;GO:0016021;GO:0003674;GO:0005886;GO:0005509;GO:0007155;GO:0007156;GO:0005887;GO:0007267;GO:0007399	-	-
ENSMUSG00000052852	-0.888624	0.00247124	down	Reep1		receptor accessory protein 1 [Source:MGI Symbol;Acc:MGI:1098827]	GO:0016020;GO:0016021;GO:0005737;GO:0005739;GO:0005783;GO:0005789;GO:0005515;GO:0008017;GO:0031966;GO:0071786;GO:0071782;GO:0031849;GO:0051205;GO:0032386	-	KOG1726-HVA22/DP1 gene product-related proteins[V]
ENSMUSG00000099021	-1.77804	0.000843443	down	Rn7s1		7S RNA 1 [Source:MGI Symbol;Acc:MGI:97950]	-	-	-
ENSMUSG00000099250	-1.62861	0.00247867	down	Rn7s2		7S RNA 2 [Source:MGI Symbol;Acc:MGI:97953]	-	-	-
ENSMUSG00000065037	-1.08101	0.0223406	down	Rn7sk		RNA, 7SK, nuclear [Source:MGI Symbol;Acc:MGI:103186]	-	-	-
ENSMUSG00000092837	-2.54227	0.00596472	down	Rpph1		ribonuclease P RNA component H1 [Source:MGI Symbol;Acc:MGI:1934664]	-	-	-
ENSMUSG00000029175	-0.631552	8.21126e-05	down	Slc35f6		solute carrier family 35, member F6 [Source:MGI Symbol;Acc:MGI:1922169]	GO:0016020;GO:0016021;GO:0003674;GO:0006810;GO:0005654;GO:0005829;GO:0070062;GO:0043231;GO:0005765;GO:0005739;GO:0005764;GO:0008284;GO:1901029	-	KOG3912-Predicted integral membrane protein[R]
ENSMUSG00000019804	-1.17208	0.0264122	down	Snx3		sorting nexin 3 [Source:MGI Symbol;Acc:MGI:1860188]	GO:0035091;GO:0019903;GO:0032266;GO:0009617;GO:0010324;GO:0022615;GO:0030111;GO:0042177;GO:0046597;GO:0050765;GO:0051224;GO:0070676;GO:2000642;GO:0005737;GO:0005769;GO:0005829;GO:0010008;GO:0030136;GO:0030904;GO:0031901;GO:0032009;GO:0070062	K17918-ko04144 Endocytosis	KOG2527-Sorting nexin SNX11[U]
ENSMUSG00000048562	-9.75016	0.0326169	down	Sp8		trans-acting transcription factor 8 [Source:MGI Symbol;Acc:MGI:2443471]	GO:0046872;GO:0003677;GO:0005634;GO:0003676;GO:0006355;GO:0006351;GO:0000981;GO:0006357;GO:0009953;GO:0009954;GO:0030326	-	KOG1721-FOG: Zn-finger[R]
ENSMUSG00000012211	-11.7258	0.0366626	down	Tex22		testis expressed gene 22 [Source:MGI Symbol;Acc:MGI:1922921]	GO:0003674;GO:0008150;GO:0005737;GO:0031410;GO:0001669	-	-
ENSMUSG00000050565	-0.613577	0.0055469	down	Tor1aip2		torsin A interacting protein 2 [Source:MGI Symbol;Acc:MGI:3582695]	GO:0016020;GO:0016021;GO:0005634;GO:0005515;GO:0005783;GO:0005789;GO:0007029;GO:0051117;GO:0005635;GO:0032781;GO:0001671;GO:0090435	-	-
ENSMUSG00000005882	-0.729601	0.0364416	down	Uqcc1		ubiquinol-cytochrome c reductase complex assembly factor 1 [Source:MGI Symbol;Acc:MGI:1929472]	GO:0016020;GO:0003674;GO:0031410;GO:0005739;GO:0005743;GO:0034551;GO:0070131	-	KOG2873-Ubiquinol cytochrome c reductase assembly protein CBP3[C]
ENSMUSG00000030979	-0.908046	0.00273514	down	Uros		uroporphyrinogen III synthase [Source:MGI Symbol;Acc:MGI:98917]	GO:0005739;GO:0006782;GO:0006783;GO:0033014;GO:0016829;GO:0004852;GO:0006779;GO:0006780;GO:0048037;GO:0046677;GO:0071243;GO:0071418;GO:0005829	K01719-ko00860 Porphyrin and chlorophyll metabolism	KOG4132-Uroporphyrinogen III synthase UROS/HEM4[H]
ENSMUSG00000010044	-1.40665	0.0069161	down	Zmynd10		zinc finger, MYND domain containing 10 [Source:MGI Symbol;Acc:MGI:2387863]	GO:0046872;GO:0003674;GO:0005737;GO:0005856;GO:0005815;GO:0036158;GO:0044458;GO:0036159;GO:0034451	-	-

## Sheet: LPM570065 vs Double-stress
Gene id	log2FoldChange	pValue	result	GeneName		GeneDescription	GO	KEGG	KOG
ENSMUSG00000072847	1.36546	7.12386e-10	up	A530017D24Rik		RIKEN cDNA A530017D24 gene [Source:MGI Symbol;Acc:MGI:2144320]	-	-	-
ENSMUSG00000098008	10.9919	0.0463296	up	A930001A20Rik		RIKEN cDNA A930001A20 gene [Source:MGI Symbol;Acc:MGI:1924377]	-	-	-
ENSMUSG00000027318	0.840808	0.0482843	up	Adam33		a disintegrin and metallopeptidase domain 33 [Source:MGI Symbol;Acc:MGI:1341813]	GO:0016020;GO:0016021;GO:0046872;GO:0016787;GO:0008233;GO:0006508;GO:0008237;GO:0004222;GO:0008270;GO:0042127;GO:0042035;GO:0007229	-	KOG3607-Meltrins, fertilins and related Zn-dependent metalloproteinases of the ADAMs family[O]
ENSMUSG00000030994	0.825732	8.67957e-07	up	D7Ertd443e		DNA segment, Chr 7, ERATO Doi 443, expressed [Source:MGI Symbol;Acc:MGI:1196431]	GO:0005654;GO:0005829;GO:0005737;GO:0005886;GO:0005813;GO:0006974;GO:0005856;GO:0005815;GO:0042826;GO:0050821;GO:0015629;GO:0030308;GO:0051393;GO:0007095;GO:0009411;GO:0010212	-	-
ENSMUSG00000032898	0.899655	2.07537e-06	up	Fbxo21		F-box protein 21 [Source:MGI Symbol;Acc:MGI:1924223]	GO:0008150;GO:0005575;GO:0003677;GO:0016567;GO:0004842	-	-
ENSMUSG00000022677	0.981358	0.00353465	up	Fopnl		Fgfr1op N-terminal like [Source:MGI Symbol;Acc:MGI:1913336]	GO:0003674;GO:0005634;GO:0005737;GO:0005856;GO:0005815;GO:0005813;GO:0034453;GO:0005929;GO:0042995;GO:0030030;GO:0060271;GO:0036064;GO:0005814;GO:0031514;GO:0034451	-	-
ENSMUSG00000069682	0.627033	0.0170135	up	Gm10275		predicted pseudogene 10275 [Source:MGI Symbol;Acc:MGI:3704354]	-	-	-
ENSMUSG00000085110	6.37014	0.0145282	up	Gm13920		predicted gene 13920 [Source:MGI Symbol;Acc:MGI:3651615]	-	-	-
ENSMUSG00000091228	1.40972	0.00259402	up	Gm20390		predicted gene 20390 [Source:MGI Symbol;Acc:MGI:5141855]	GO:0016740;GO:0000166;GO:0005524;GO:0016301;GO:0016310;GO:0004550;GO:0006165;GO:0006183;GO:0006228;GO:0006241	-	-
ENSMUSG00000107314	3.08024	0.0224537	up	Gm20488		predicted gene 20488 [Source:MGI Symbol;Acc:MGI:5141953]	-	-	-
ENSMUSG00000076258	0.767977	0.0332659	up	Gm23935		predicted gene, 23935 [Source:MGI Symbol;Acc:MGI:5453712]	-	-	-
ENSMUSG00000099908	5.27999	0.0151808	up	Gm28539		predicted gene 28539 [Source:MGI Symbol;Acc:MGI:5579245]	-	-	-
ENSMUSG00000099519	4.73236	1.4698e-06	up	Gm29253		predicted gene 29253 [Source:MGI Symbol;Acc:MGI:5579959]	-	-	-
ENSMUSG00000107705	14.8729	1.35937e-18	up	Gm45062		predicted gene 45062 [Source:MGI Symbol;Acc:MGI:5753638]	-	-	-
ENSMUSG00000037331	1.1664	1.91097e-11	up	Larp1		La ribonucleoprotein domain family, member 1 [Source:MGI Symbol;Acc:MGI:1890165]	GO:0005737;GO:0003723;GO:0016020;GO:0006413;GO:0048255;GO:0045296;GO:0017148;GO:0008283;GO:0010494;GO:0045727;GO:0003730;GO:0006417;GO:0005844;GO:0016239;GO:0045070;GO:0048027;GO:0031929;GO:0031369;GO:0008190;GO:0008494;GO:0031931;GO:0000339;GO:0038202;GO:0072752;GO:1990928	-	KOG2590-RNA-binding protein LARP/SRO9 and related La domain proteins[OJ]
ENSMUSG00000102742	3.22481	0.0262624	up	Pcdhga11		protocadherin gamma subfamily A, 11 [Source:MGI Symbol;Acc:MGI:1935228]	GO:0016020;GO:0016021;GO:0003674;GO:0005886;GO:0005509;GO:0007155;GO:0007156;GO:0005887;GO:0007267;GO:0007399	-	-
ENSMUSG00000052852	2.23655	8.29847e-42	up	Reep1		receptor accessory protein 1 [Source:MGI Symbol;Acc:MGI:1098827]	GO:0016020;GO:0016021;GO:0005737;GO:0005739;GO:0005783;GO:0005789;GO:0005515;GO:0008017;GO:0031966;GO:0071786;GO:0071782;GO:0031849;GO:0051205;GO:0032386	-	KOG1726-HVA22/DP1 gene product-related proteins[V]
ENSMUSG00000099021	1.30514	7.92681e-06	up	Rn7s1		7S RNA 1 [Source:MGI Symbol;Acc:MGI:97950]	-	-	-
ENSMUSG00000099250	1.31371	5.10887e-06	up	Rn7s2		7S RNA 2 [Source:MGI Symbol;Acc:MGI:97953]	-	-	-
ENSMUSG00000065037	1.08852	0.000943081	up	Rn7sk		RNA, 7SK, nuclear [Source:MGI Symbol;Acc:MGI:103186]	-	-	-
ENSMUSG00000092837	1.92768	0.00355561	up	Rpph1		ribonuclease P RNA component H1 [Source:MGI Symbol;Acc:MGI:1934664]	-	-	-
ENSMUSG00000029175	0.873792	6.33067e-26	up	Slc35f6		solute carrier family 35, member F6 [Source:MGI Symbol;Acc:MGI:1922169]	GO:0016020;GO:0016021;GO:0003674;GO:0006810;GO:0005654;GO:0005829;GO:0070062;GO:0043231;GO:0005765;GO:0005739;GO:0005764;GO:0008284;GO:1901029	-	KOG3912-Predicted integral membrane protein[R]
ENSMUSG00000019804	0.881135	0.00453319	up	Snx3		sorting nexin 3 [Source:MGI Symbol;Acc:MGI:1860188]	GO:0035091;GO:0019903;GO:0032266;GO:0009617;GO:0010324;GO:0022615;GO:0030111;GO:0042177;GO:0046597;GO:0050765;GO:0051224;GO:0070676;GO:2000642;GO:0005737;GO:0005769;GO:0005829;GO:0010008;GO:0030136;GO:0030904;GO:0031901;GO:0032009;GO:0070062	K17918-ko04144 Endocytosis	KOG2527-Sorting nexin SNX11[U]
ENSMUSG00000048562	9.54848	0.0197295	up	Sp8		trans-acting transcription factor 8 [Source:MGI Symbol;Acc:MGI:2443471]	GO:0046872;GO:0003677;GO:0005634;GO:0003676;GO:0006355;GO:0006351;GO:0000981;GO:0006357;GO:0009953;GO:0009954;GO:0030326	-	KOG1721-FOG: Zn-finger[R]
ENSMUSG00000012211	11.7865	0.00377846	up	Tex22		testis expressed gene 22 [Source:MGI Symbol;Acc:MGI:1922921]	GO:0003674;GO:0008150;GO:0005737;GO:0031410;GO:0001669	-	-
ENSMUSG00000050565	0.903023	0.0125447	up	Tor1aip2		torsin A interacting protein 2 [Source:MGI Symbol;Acc:MGI:3582695]	GO:0016020;GO:0016021;GO:0005634;GO:0005515;GO:0005783;GO:0005789;GO:0007029;GO:0051117;GO:0005635;GO:0032781;GO:0001671;GO:0090435	-	-
ENSMUSG00000005882	0.609484	9.93181e-05	up	Uqcc1		ubiquinol-cytochrome c reductase complex assembly factor 1 [Source:MGI Symbol;Acc:MGI:1929472]	GO:0016020;GO:0003674;GO:0031410;GO:0005739;GO:0005743;GO:0034551;GO:0070131	-	KOG2873-Ubiquinol cytochrome c reductase assembly protein CBP3[C]
ENSMUSG00000030979	0.913086	4.03393e-06	up	Uros		uroporphyrinogen III synthase [Source:MGI Symbol;Acc:MGI:98917]	GO:0005739;GO:0006782;GO:0006783;GO:0033014;GO:0016829;GO:0004852;GO:0006779;GO:0006780;GO:0048037;GO:0046677;GO:0071243;GO:0071418;GO:0005829	K01719-ko00860 Porphyrin and chlorophyll metabolism	KOG4132-Uroporphyrinogen III synthase UROS/HEM4[H]
ENSMUSG00000010044	1.08025	0.0190997	up	Zmynd10		zinc finger, MYND domain containing 10 [Source:MGI Symbol;Acc:MGI:2387863]	GO:0046872;GO:0003674;GO:0005737;GO:0005856;GO:0005815;GO:0036158;GO:0044458;GO:0036159;GO:0034451	-	-
