# Supplementary material for: Epigenetic Mechanism of 5-HT/NE/DA Triple Reuptake Inhibitor on Adult Depression Susceptibility in Early Stress Mice
Source: Front Pharmacol. 2022 Mar 17;13:848251. doi: 10.3389/fphar.2022.848251 (PMC8968447; doi:10.3389/fphar.2022.848251)
Supplement: Supplementary file 1 [file DataSheet1.zip › Table 5.XLSX]

## Sheet: Double-stress vs Single-stress
chr	start	end	mean_methy_level_double-stress	mean_methy_level_single-stress	fold-change	hyper/hypo	pvalue	FDR	strand	Gene_Info1	Gene_Info2	Gene_Info3	GeneID	GeneSymbol	Annotation	GO	KEGG
chr10	4103501	4104500	3.63	1.135	3.19824	hyper-methylated	1.08145e-05	0.000292826	+	promoter	Intermediate	ICP	ENSMUST00000083858	Gm25515	predicted gene, 25515 [Source:MGI Symbol;Acc:MGI:5455292]	NA	NA
chr10	4103501	4104500	3.63	1.135	3.19824	hyper-methylated	1.08145e-05	0.000292826	+	promoter	Proximal	ICP	ENSMUST00000083858	Gm25515	predicted gene, 25515 [Source:MGI Symbol;Acc:MGI:5455292]	NA	NA
chr10	4265001	4266000	6.075	3.79	1.6029	hyper-methylated	7.43845e-13	6.2192e-11	+	promoter	Intermediate	ICP	ENSMUST00000045730	Akap12	A kinase (PRKA) anchor protein (gravin) 12 [Source:MGI Symbol;Acc:MGI:1932576]	GO:0005516(calmodulin binding),GO:0005737(cytoplasm),GO:0005829(cytosol),GO:0005856(cytoskeleton),GO:0005886(plasma membrane),GO:0006605(protein targeting),GO:0007165(signal transduction),GO:0007193(adenylate cyclase-inhibiting G protein-coupled receptor signaling pathway),GO:0008179(adenylate cyclase binding),GO:0010738(regulation of protein kinase A signaling),GO:0010739(positive regulation of …	NA
chr10	4265001	4266000	6.075	3.79	1.6029	hyper-methylated	7.43845e-13	6.2192e-11	+	promoter	Distal	ICP	ENSMUST00000045730	Akap12	A kinase (PRKA) anchor protein (gravin) 12 [Source:MGI Symbol;Acc:MGI:1932576]	GO:0005516(calmodulin binding),GO:0005737(cytoplasm),GO:0005829(cytosol),GO:0005856(cytoskeleton),GO:0005886(plasma membrane),GO:0006605(protein targeting),GO:0007165(signal transduction),GO:0007193(adenylate cyclase-inhibiting G protein-coupled receptor signaling pathway),GO:0008179(adenylate cyclase binding),GO:0010738(regulation of protein kinase A signaling),GO:0010739(positive regulation of …	NA
chr10	4265501	4266500	4.47	2.745	1.62842	hyper-methylated	1.62003e-11	1.14267e-09	+	promoter	Intermediate	ICP	ENSMUST00000045730	Akap12	A kinase (PRKA) anchor protein (gravin) 12 [Source:MGI Symbol;Acc:MGI:1932576]	GO:0005516(calmodulin binding),GO:0005737(cytoplasm),GO:0005829(cytosol),GO:0005856(cytoskeleton),GO:0005886(plasma membrane),GO:0006605(protein targeting),GO:0007165(signal transduction),GO:0007193(adenylate cyclase-inhibiting G protein-coupled receptor signaling pathway),GO:0008179(adenylate cyclase binding),GO:0010738(regulation of protein kinase A signaling),GO:0010739(positive regulation of …	NA
chr10	4265501	4266500	4.47	2.745	1.62842	hyper-methylated	1.62003e-11	1.14267e-09	+	promoter	Proximal	ICP	ENSMUST00000045730	Akap12	A kinase (PRKA) anchor protein (gravin) 12 [Source:MGI Symbol;Acc:MGI:1932576]	GO:0005516(calmodulin binding),GO:0005737(cytoplasm),GO:0005829(cytosol),GO:0005856(cytoskeleton),GO:0005886(plasma membrane),GO:0006605(protein targeting),GO:0007165(signal transduction),GO:0007193(adenylate cyclase-inhibiting G protein-coupled receptor signaling pathway),GO:0008179(adenylate cyclase binding),GO:0010738(regulation of protein kinase A signaling),GO:0010739(positive regulation of …	NA
chr10	4346001	4347000	1.1	0.255	4.31373	hyper-methylated	0.00201215	0.0240502	+	promoter	Intermediate	ICP	ENSMUST00000216139	Akap12	A kinase (PRKA) anchor protein (gravin) 12 [Source:MGI Symbol;Acc:MGI:1932576]	GO:0005516(calmodulin binding),GO:0005737(cytoplasm),GO:0005829(cytosol),GO:0005856(cytoskeleton),GO:0005886(plasma membrane),GO:0006605(protein targeting),GO:0007165(signal transduction),GO:0007193(adenylate cyclase-inhibiting G protein-coupled receptor signaling pathway),GO:0008179(adenylate cyclase binding),GO:0010738(regulation of protein kinase A signaling),GO:0010739(positive regulation of …	NA
chr10	4346001	4347000	1.1	0.255	4.31373	hyper-methylated	0.00201215	0.0240502	+	promoter	Distal	ICP	ENSMUST00000215696	Akap12	A kinase (PRKA) anchor protein (gravin) 12 [Source:MGI Symbol;Acc:MGI:1932576]	GO:0005516(calmodulin binding),GO:0005737(cytoplasm),GO:0005829(cytosol),GO:0005856(cytoskeleton),GO:0005886(plasma membrane),GO:0006605(protein targeting),GO:0007165(signal transduction),GO:0007193(adenylate cyclase-inhibiting G protein-coupled receptor signaling pathway),GO:0008179(adenylate cyclase binding),GO:0010738(regulation of protein kinase A signaling),GO:0010739(positive regulation of …	NA
chr10	4346001	4347000	1.1	0.255	4.31373	hyper-methylated	0.00201215	0.0240502	+	promoter	Proximal	ICP	ENSMUST00000216139	Akap12	A kinase (PRKA) anchor protein (gravin) 12 [Source:MGI Symbol;Acc:MGI:1932576]	GO:0005516(calmodulin binding),GO:0005737(cytoplasm),GO:0005829(cytosol),GO:0005856(cytoskeleton),GO:0005886(plasma membrane),GO:0006605(protein targeting),GO:0007165(signal transduction),GO:0007193(adenylate cyclase-inhibiting G protein-coupled receptor signaling pathway),GO:0008179(adenylate cyclase binding),GO:0010738(regulation of protein kinase A signaling),GO:0010739(positive regulation of …	NA
chr10	4346001	4347000	1.1	0.255	4.31373	hyper-methylated	0.00201215	0.0240502	+	promoter	Intermediate	ICP	ENSMUST00000215696	Akap12	A kinase (PRKA) anchor protein (gravin) 12 [Source:MGI Symbol;Acc:MGI:1932576]	GO:0005516(calmodulin binding),GO:0005737(cytoplasm),GO:0005829(cytosol),GO:0005856(cytoskeleton),GO:0005886(plasma membrane),GO:0006605(protein targeting),GO:0007165(signal transduction),GO:0007193(adenylate cyclase-inhibiting G protein-coupled receptor signaling pathway),GO:0008179(adenylate cyclase binding),GO:0010738(regulation of protein kinase A signaling),GO:0010739(positive regulation of …	NA
chr10	4707501	4708500	6.06	3.91	1.54987	hyper-methylated	2.25493e-14	2.21485e-12	+	promoter	Distal	LCP	ENSMUST00000105588	Esr1	estrogen receptor 1 (alpha) [Source:MGI Symbol;Acc:MGI:1352467]	GO:0000122(negative regulation of transcription by RNA polymerase II),GO:0000790(nuclear chromatin),GO:0000978(RNA polymerase II cis-regulatory region sequence-specific DNA binding),GO:0001093(TFIIB-class transcription factor binding),GO:0001223(transcription coactivator binding),GO:0001226(RNA polymerase II transcription corepressor binding),GO:0001228(DNA-binding transcription activator activit…	ko01522(Endocrine resistance),ko04915(Estrogen signaling pathway),ko04917(Prolactin signaling pathway),ko04919(Thyroid hormone signaling pathway),ko04961(Endocrine and other factor-regulated calcium reabsorption),ko05200(Pathways in cancer),ko05205(Proteoglycans in cancer),ko05224(Breast cancer)
chr10	4707501	4708500	6.06	3.91	1.54987	hyper-methylated	2.25493e-14	2.21485e-12	+	promoter	Distal	LCP	ENSMUST00000105589	Esr1	estrogen receptor 1 (alpha) [Source:MGI Symbol;Acc:MGI:1352467]	GO:0000122(negative regulation of transcription by RNA polymerase II),GO:0000790(nuclear chromatin),GO:0000978(RNA polymerase II cis-regulatory region sequence-specific DNA binding),GO:0001093(TFIIB-class transcription factor binding),GO:0001223(transcription coactivator binding),GO:0001226(RNA polymerase II transcription corepressor binding),GO:0001228(DNA-binding transcription activator activit…	ko01522(Endocrine resistance),ko04915(Estrogen signaling pathway),ko04917(Prolactin signaling pathway),ko04919(Thyroid hormone signaling pathway),ko04961(Endocrine and other factor-regulated calcium reabsorption),ko05200(Pathways in cancer),ko05205(Proteoglycans in cancer),ko05224(Breast cancer)
chr10	4712001	4713000	1.235	0.555	2.22523	hyper-methylated	1.48933e-07	5.97819e-06	+	promoter	Proximal	ICP	ENSMUST00000127145	Esr1	estrogen receptor 1 (alpha) [Source:MGI Symbol;Acc:MGI:1352467]	GO:0000122(negative regulation of transcription by RNA polymerase II),GO:0000790(nuclear chromatin),GO:0000978(RNA polymerase II cis-regulatory region sequence-specific DNA binding),GO:0001093(TFIIB-class transcription factor binding),GO:0001223(transcription coactivator binding),GO:0001226(RNA polymerase II transcription corepressor binding),GO:0001228(DNA-binding transcription activator activit…	ko01522(Endocrine resistance),ko04915(Estrogen signaling pathway),ko04917(Prolactin signaling pathway),ko04919(Thyroid hormone signaling pathway),ko04961(Endocrine and other factor-regulated calcium reabsorption),ko05200(Pathways in cancer),ko05205(Proteoglycans in cancer),ko05224(Breast cancer)
chr10	4712001	4713000	1.235	0.555	2.22523	hyper-methylated	1.48933e-07	5.97819e-06	+	promoter	Intermediate	ICP	ENSMUST00000127145	Esr1	estrogen receptor 1 (alpha) [Source:MGI Symbol;Acc:MGI:1352467]	GO:0000122(negative regulation of transcription by RNA polymerase II),GO:0000790(nuclear chromatin),GO:0000978(RNA polymerase II cis-regulatory region sequence-specific DNA binding),GO:0001093(TFIIB-class transcription factor binding),GO:0001223(transcription coactivator binding),GO:0001226(RNA polymerase II transcription corepressor binding),GO:0001228(DNA-binding transcription activator activit…	ko01522(Endocrine resistance),ko04915(Estrogen signaling pathway),ko04917(Prolactin signaling pathway),ko04919(Thyroid hormone signaling pathway),ko04961(Endocrine and other factor-regulated calcium reabsorption),ko05200(Pathways in cancer),ko05205(Proteoglycans in cancer),ko05224(Breast cancer)
chr10	4712501	4713500	1.74	0.435	4	hyper-methylated	1.94841e-12	1.5319e-10	+	promoter	Proximal	ICP	ENSMUST00000127145	Esr1	estrogen receptor 1 (alpha) [Source:MGI Symbol;Acc:MGI:1352467]	GO:0000122(negative regulation of transcription by RNA polymerase II),GO:0000790(nuclear chromatin),GO:0000978(RNA polymerase II cis-regulatory region sequence-specific DNA binding),GO:0001093(TFIIB-class transcription factor binding),GO:0001223(transcription coactivator binding),GO:0001226(RNA polymerase II transcription corepressor binding),GO:0001228(DNA-binding transcription activator activit…	ko01522(Endocrine resistance),ko04915(Estrogen signaling pathway),ko04917(Prolactin signaling pathway),ko04919(Thyroid hormone signaling pathway),ko04961(Endocrine and other factor-regulated calcium reabsorption),ko05200(Pathways in cancer),ko05205(Proteoglycans in cancer),ko05224(Breast cancer)
chr10	5550501	5551500	4.175	0.45	9.27778	hyper-methylated	0.00354589	0.0371832	-	promoter	Proximal	ICP	ENSMUST00000215295	Syne1	spectrin repeat containing, nuclear envelope 1 [Source:MGI Symbol;Acc:MGI:1927152]	GO:0000932(P-body),GO:0002053(positive regulation of mesenchymal cell proliferation),GO:0003779(actin binding),GO:0005102(signaling receptor binding),GO:0005515(protein binding),GO:0005521(lamin binding),GO:0005634(nucleus),GO:0005635(nuclear envelope),GO:0005640(nuclear outer membrane),GO:0005654(nucleoplasm),GO:0005730(nucleolus),GO:0005737(cytoplasm),GO:0005794(Golgi apparatus),GO:0005819(spin…	NA
chr10	5550501	5551500	4.175	0.45	9.27778	hyper-methylated	0.00354589	0.0371832	-	promoter	Intermediate	ICP	ENSMUST00000215295	Syne1	spectrin repeat containing, nuclear envelope 1 [Source:MGI Symbol;Acc:MGI:1927152]	GO:0000932(P-body),GO:0002053(positive regulation of mesenchymal cell proliferation),GO:0003779(actin binding),GO:0005102(signaling receptor binding),GO:0005515(protein binding),GO:0005521(lamin binding),GO:0005634(nucleus),GO:0005635(nuclear envelope),GO:0005640(nuclear outer membrane),GO:0005654(nucleoplasm),GO:0005730(nucleolus),GO:0005737(cytoplasm),GO:0005794(Golgi apparatus),GO:0005819(spin…	NA
chr10	5550501	5551500	4.175	0.45	9.27778	hyper-methylated	0.00354589	0.0371832	-	promoter	Proximal	ICP	ENSMUST00000041639	Syne1	spectrin repeat containing, nuclear envelope 1 [Source:MGI Symbol;Acc:MGI:1927152]	GO:0000932(P-body),GO:0002053(positive regulation of mesenchymal cell proliferation),GO:0003779(actin binding),GO:0005102(signaling receptor binding),GO:0005515(protein binding),GO:0005521(lamin binding),GO:0005634(nucleus),GO:0005635(nuclear envelope),GO:0005640(nuclear outer membrane),GO:0005654(nucleoplasm),GO:0005730(nucleolus),GO:0005737(cytoplasm),GO:0005794(Golgi apparatus),GO:0005819(spin…	NA
chr10	5550501	5551500	4.175	0.45	9.27778	hyper-methylated	0.00354589	0.0371832	-	promoter	Intermediate	ICP	ENSMUST00000041639	Syne1	spectrin repeat containing, nuclear envelope 1 [Source:MGI Symbol;Acc:MGI:1927152]	GO:0000932(P-body),GO:0002053(positive regulation of mesenchymal cell proliferation),GO:0003779(actin binding),GO:0005102(signaling receptor binding),GO:0005515(protein binding),GO:0005521(lamin binding),GO:0005634(nucleus),GO:0005635(nuclear envelope),GO:0005640(nuclear outer membrane),GO:0005654(nucleoplasm),GO:0005730(nucleolus),GO:0005737(cytoplasm),GO:0005794(Golgi apparatus),GO:0005819(spin…	NA
chr10	5550501	5551500	4.175	0.45	9.27778	hyper-methylated	0.00354589	0.0371832	-	promoter	Proximal	LCP	ENSMUST00000214945	Syne1	spectrin repeat containing, nuclear envelope 1 [Source:MGI Symbol;Acc:MGI:1927152]	GO:0000932(P-body),GO:0002053(positive regulation of mesenchymal cell proliferation),GO:0003779(actin binding),GO:0005102(signaling receptor binding),GO:0005515(protein binding),GO:0005521(lamin binding),GO:0005634(nucleus),GO:0005635(nuclear envelope),GO:0005640(nuclear outer membrane),GO:0005654(nucleoplasm),GO:0005730(nucleolus),GO:0005737(cytoplasm),GO:0005794(Golgi apparatus),GO:0005819(spin…	NA
chr10	5804501	5805500	3.355	0.275	12.2	hyper-methylated	2.04557e-20	3.35509e-18	-	promoter	Proximal	ICP	ENSMUST00000142200	Fbxo5	F-box protein 5 [Source:MGI Symbol;Acc:MGI:1914391]	GO:0001556(oocyte maturation),GO:0005515(protein binding),GO:0005634(nucleus),GO:0005654(nucleoplasm),GO:0005737(cytoplasm),GO:0005819(spindle),GO:0005856(cytoskeleton),GO:0006275(regulation of DNA replication),GO:0007049(cell cycle),GO:0007057(spindle assembly involved in female meiosis I),GO:0007088(regulation of mitotic nuclear division),GO:0007346(regulation of mitotic cell cycle),GO:0008284(…	ko04114(Oocyte meiosis)
chr10	5804501	5805500	3.355	0.275	12.2	hyper-methylated	2.04557e-20	3.35509e-18	-	promoter	Intermediate	ICP	ENSMUST00000142200	Fbxo5	F-box protein 5 [Source:MGI Symbol;Acc:MGI:1914391]	GO:0001556(oocyte maturation),GO:0005515(protein binding),GO:0005634(nucleus),GO:0005654(nucleoplasm),GO:0005737(cytoplasm),GO:0005819(spindle),GO:0005856(cytoskeleton),GO:0006275(regulation of DNA replication),GO:0007049(cell cycle),GO:0007057(spindle assembly involved in female meiosis I),GO:0007088(regulation of mitotic nuclear division),GO:0007346(regulation of mitotic cell cycle),GO:0008284(…	ko04114(Oocyte meiosis)
chr10	5804501	5805500	3.355	0.275	12.2	hyper-methylated	2.04557e-20	3.35509e-18	-	promoter	Proximal	HCP	ENSMUST00000019907	Fbxo5	F-box protein 5 [Source:MGI Symbol;Acc:MGI:1914391]	GO:0001556(oocyte maturation),GO:0005515(protein binding),GO:0005634(nucleus),GO:0005654(nucleoplasm),GO:0005737(cytoplasm),GO:0005819(spindle),GO:0005856(cytoskeleton),GO:0006275(regulation of DNA replication),GO:0007049(cell cycle),GO:0007057(spindle assembly involved in female meiosis I),GO:0007088(regulation of mitotic nuclear division),GO:0007346(regulation of mitotic cell cycle),GO:0008284(…	ko04114(Oocyte meiosis)
chr10	5805001	5806000	1.415	0.26	5.44231	hyper-methylated	4.89209e-16	5.53803e-14	-	promoter	Proximal	HCP	ENSMUST00000019907	Fbxo5	F-box protein 5 [Source:MGI Symbol;Acc:MGI:1914391]	GO:0001556(oocyte maturation),GO:0005515(protein binding),GO:0005634(nucleus),GO:0005654(nucleoplasm),GO:0005737(cytoplasm),GO:0005819(spindle),GO:0005856(cytoskeleton),GO:0006275(regulation of DNA replication),GO:0007049(cell cycle),GO:0007057(spindle assembly involved in female meiosis I),GO:0007088(regulation of mitotic nuclear division),GO:0007346(regulation of mitotic cell cycle),GO:0008284(…	ko04114(Oocyte meiosis)
chr10	5805001	5806000	1.415	0.26	5.44231	hyper-methylated	4.89209e-16	5.53803e-14	-	promoter	Intermediate	ICP	ENSMUST00000142200	Fbxo5	F-box protein 5 [Source:MGI Symbol;Acc:MGI:1914391]	GO:0001556(oocyte maturation),GO:0005515(protein binding),GO:0005634(nucleus),GO:0005654(nucleoplasm),GO:0005737(cytoplasm),GO:0005819(spindle),GO:0005856(cytoskeleton),GO:0006275(regulation of DNA replication),GO:0007049(cell cycle),GO:0007057(spindle assembly involved in female meiosis I),GO:0007088(regulation of mitotic nuclear division),GO:0007346(regulation of mitotic cell cycle),GO:0008284(…	ko04114(Oocyte meiosis)
chr10	5805001	5806000	1.415	0.26	5.44231	hyper-methylated	4.89209e-16	5.53803e-14	-	promoter	Intermediate	HCP	ENSMUST00000019907	Fbxo5	F-box protein 5 [Source:MGI Symbol;Acc:MGI:1914391]	GO:0001556(oocyte maturation),GO:0005515(protein binding),GO:0005634(nucleus),GO:0005654(nucleoplasm),GO:0005737(cytoplasm),GO:0005819(spindle),GO:0005856(cytoskeleton),GO:0006275(regulation of DNA replication),GO:0007049(cell cycle),GO:0007057(spindle assembly involved in female meiosis I),GO:0007088(regulation of mitotic nuclear division),GO:0007346(regulation of mitotic cell cycle),GO:0008284(…	ko04114(Oocyte meiosis)
chr10	5805001	5806000	1.415	0.26	5.44231	hyper-methylated	4.89209e-16	5.53803e-14	-	promoter	Distal	ICP	ENSMUST00000142200	Fbxo5	F-box protein 5 [Source:MGI Symbol;Acc:MGI:1914391]	GO:0001556(oocyte maturation),GO:0005515(protein binding),GO:0005634(nucleus),GO:0005654(nucleoplasm),GO:0005737(cytoplasm),GO:0005819(spindle),GO:0005856(cytoskeleton),GO:0006275(regulation of DNA replication),GO:0007049(cell cycle),GO:0007057(spindle assembly involved in female meiosis I),GO:0007088(regulation of mitotic nuclear division),GO:0007346(regulation of mitotic cell cycle),GO:0008284(…	ko04114(Oocyte meiosis)
chr10	7212001	7213000	1.57	0.78	2.01282	hyper-methylated	5.34393e-07	1.9182e-05	-	promoter	Proximal	ICP	ENSMUST00000015346	Cnksr3	Cnksr family member 3 [Source:MGI Symbol;Acc:MGI:2674130]	GO:0003674(molecular_function),GO:0005515(protein binding),GO:0005575(cellular_component),GO:0005737(cytoplasm),GO:0005886(plasma membrane),GO:0009966(regulation of signal transduction),GO:0010765(positive regulation of sodium ion transport),GO:0016020(membrane),GO:0016324(apical plasma membrane),GO:0033137(negative regulation of peptidyl-serine phosphorylation),GO:0070373(negative regulation of …	NA
chr10	7212001	7213000	1.57	0.78	2.01282	hyper-methylated	5.34393e-07	1.9182e-05	-	promoter	Intermediate	ICP	ENSMUST00000015346	Cnksr3	Cnksr family member 3 [Source:MGI Symbol;Acc:MGI:2674130]	GO:0003674(molecular_function),GO:0005515(protein binding),GO:0005575(cellular_component),GO:0005737(cytoplasm),GO:0005886(plasma membrane),GO:0009966(regulation of signal transduction),GO:0010765(positive regulation of sodium ion transport),GO:0016020(membrane),GO:0016324(apical plasma membrane),GO:0033137(negative regulation of peptidyl-serine phosphorylation),GO:0070373(negative regulation of …	NA
chr10	7667001	7668000	4.8	0.06	80	hyper-methylated	2.42823e-37	9.7928e-35	+	promoter	Proximal	HCP	ENSMUST00000040135	Nup43	nucleoporin 43 [Source:MGI Symbol;Acc:MGI:1917162]	GO:0000775(chromosome, centromeric region),GO:0000776(kinetochore),GO:0000777(condensed chromosome kinetochore),GO:0003674(molecular_function),GO:0005515(protein binding),GO:0005634(nucleus),GO:0005643(nuclear pore),GO:0005694(chromosome),GO:0007049(cell cycle),GO:0007059(chromosome segregation),GO:0015031(protein transport),GO:0031080(nuclear pore outer ring),GO:0051028(mRNA transport),GO:005130…	ko03013(RNA transport)
chr10	7667001	7668000	4.8	0.06	80	hyper-methylated	2.42823e-37	9.7928e-35	+	promoter	Intermediate	HCP	ENSMUST00000040135	Nup43	nucleoporin 43 [Source:MGI Symbol;Acc:MGI:1917162]	GO:0000775(chromosome, centromeric region),GO:0000776(kinetochore),GO:0000777(condensed chromosome kinetochore),GO:0003674(molecular_function),GO:0005515(protein binding),GO:0005634(nucleus),GO:0005643(nuclear pore),GO:0005694(chromosome),GO:0007049(cell cycle),GO:0007059(chromosome segregation),GO:0015031(protein transport),GO:0031080(nuclear pore outer ring),GO:0051028(mRNA transport),GO:005130…	ko03013(RNA transport)
chr10	7667001	7668000	4.8	0.06	80	hyper-methylated	2.42823e-37	9.7928e-35	+	promoter	Proximal	HCP	ENSMUST00000162346	Nup43	nucleoporin 43 [Source:MGI Symbol;Acc:MGI:1917162]	GO:0000775(chromosome, centromeric region),GO:0000776(kinetochore),GO:0000777(condensed chromosome kinetochore),GO:0003674(molecular_function),GO:0005515(protein binding),GO:0005634(nucleus),GO:0005643(nuclear pore),GO:0005694(chromosome),GO:0007049(cell cycle),GO:0007059(chromosome segregation),GO:0015031(protein transport),GO:0031080(nuclear pore outer ring),GO:0051028(mRNA transport),GO:005130…	ko03013(RNA transport)
chr10	7667001	7668000	4.8	0.06	80	hyper-methylated	2.42823e-37	9.7928e-35	+	promoter	Intermediate	HCP	ENSMUST00000162346	Nup43	nucleoporin 43 [Source:MGI Symbol;Acc:MGI:1917162]	GO:0000775(chromosome, centromeric region),GO:0000776(kinetochore),GO:0000777(condensed chromosome kinetochore),GO:0003674(molecular_function),GO:0005515(protein binding),GO:0005634(nucleus),GO:0005643(nuclear pore),GO:0005694(chromosome),GO:0007049(cell cycle),GO:0007059(chromosome segregation),GO:0015031(protein transport),GO:0031080(nuclear pore outer ring),GO:0051028(mRNA transport),GO:005130…	ko03013(RNA transport)
chr10	7667001	7668000	4.8	0.06	80	hyper-methylated	2.42823e-37	9.7928e-35	+	promoter	Proximal	HCP	ENSMUST00000162527	Nup43	nucleoporin 43 [Source:MGI Symbol;Acc:MGI:1917162]	GO:0000775(chromosome, centromeric region),GO:0000776(kinetochore),GO:0000777(condensed chromosome kinetochore),GO:0003674(molecular_function),GO:0005515(protein binding),GO:0005634(nucleus),GO:0005643(nuclear pore),GO:0005694(chromosome),GO:0007049(cell cycle),GO:0007059(chromosome segregation),GO:0015031(protein transport),GO:0031080(nuclear pore outer ring),GO:0051028(mRNA transport),GO:005130…	ko03013(RNA transport)
chr10	7667001	7668000	4.8	0.06	80	hyper-methylated	2.42823e-37	9.7928e-35	+	promoter	Intermediate	HCP	ENSMUST00000162527	Nup43	nucleoporin 43 [Source:MGI Symbol;Acc:MGI:1917162]	GO:0000775(chromosome, centromeric region),GO:0000776(kinetochore),GO:0000777(condensed chromosome kinetochore),GO:0003674(molecular_function),GO:0005515(protein binding),GO:0005634(nucleus),GO:0005643(nuclear pore),GO:0005694(chromosome),GO:0007049(cell cycle),GO:0007059(chromosome segregation),GO:0015031(protein transport),GO:0031080(nuclear pore outer ring),GO:0051028(mRNA transport),GO:005130…	ko03013(RNA transport)
chr10	7667501	7668500	4.63	0.26	17.8077	hyper-methylated	4.72834e-17	6.07063e-15	+	promoter	Proximal	HCP	ENSMUST00000040135	Nup43	nucleoporin 43 [Source:MGI Symbol;Acc:MGI:1917162]	GO:0000775(chromosome, centromeric region),GO:0000776(kinetochore),GO:0000777(condensed chromosome kinetochore),GO:0003674(molecular_function),GO:0005515(protein binding),GO:0005634(nucleus),GO:0005643(nuclear pore),GO:0005694(chromosome),GO:0007049(cell cycle),GO:0007059(chromosome segregation),GO:0015031(protein transport),GO:0031080(nuclear pore outer ring),GO:0051028(mRNA transport),GO:005130…	ko03013(RNA transport)
chr10	7667501	7668500	4.63	0.26	17.8077	hyper-methylated	4.72834e-17	6.07063e-15	+	promoter	Proximal	HCP	ENSMUST00000162346	Nup43	nucleoporin 43 [Source:MGI Symbol;Acc:MGI:1917162]	GO:0000775(chromosome, centromeric region),GO:0000776(kinetochore),GO:0000777(condensed chromosome kinetochore),GO:0003674(molecular_function),GO:0005515(protein binding),GO:0005634(nucleus),GO:0005643(nuclear pore),GO:0005694(chromosome),GO:0007049(cell cycle),GO:0007059(chromosome segregation),GO:0015031(protein transport),GO:0031080(nuclear pore outer ring),GO:0051028(mRNA transport),GO:005130…	ko03013(RNA transport)
chr10	7667501	7668500	4.63	0.26	17.8077	hyper-methylated	4.72834e-17	6.07063e-15	+	promoter	Proximal	HCP	ENSMUST00000162527	Nup43	nucleoporin 43 [Source:MGI Symbol;Acc:MGI:1917162]	GO:0000775(chromosome, centromeric region),GO:0000776(kinetochore),GO:0000777(condensed chromosome kinetochore),GO:0003674(molecular_function),GO:0005515(protein binding),GO:0005634(nucleus),GO:0005643(nuclear pore),GO:0005694(chromosome),GO:0007049(cell cycle),GO:0007059(chromosome segregation),GO:0015031(protein transport),GO:0031080(nuclear pore outer ring),GO:0051028(mRNA transport),GO:005130…	ko03013(RNA transport)
chr10	7832001	7833000	2.375	0.25	9.5	hyper-methylated	0.000466239	0.00733143	+	promoter	Proximal	LCP	ENSMUST00000039484	Zc3h12d	zinc finger CCCH type containing 12D [Source:MGI Symbol;Acc:MGI:3045313]	GO:0000932(P-body),GO:0005654(nucleoplasm),GO:0016787(hydrolase activity),GO:0036464(cytoplasmic ribonucleoprotein granule),GO:0046872(metal ion binding)	NA
chr10	7832001	7833000	2.375	0.25	9.5	hyper-methylated	0.000466239	0.00733143	+	promoter	Intermediate	LCP	ENSMUST00000039484	Zc3h12d	zinc finger CCCH type containing 12D [Source:MGI Symbol;Acc:MGI:3045313]	GO:0000932(P-body),GO:0005654(nucleoplasm),GO:0016787(hydrolase activity),GO:0036464(cytoplasmic ribonucleoprotein granule),GO:0046872(metal ion binding)	NA
chr10	9675001	9676000	0.815	0.44	1.85227	hyper-methylated	4.47343e-06	0.000133462	-	promoter	Proximal	ICP	ENSMUST00000100070	Samd5	sterile alpha motif domain containing 5 [Source:MGI Symbol;Acc:MGI:2444815]	GO:0005515(protein binding),GO:0005737(cytoplasm)	NA
chr10	9675001	9676000	0.815	0.44	1.85227	hyper-methylated	4.47343e-06	0.000133462	-	promoter	Intermediate	ICP	ENSMUST00000100070	Samd5	sterile alpha motif domain containing 5 [Source:MGI Symbol;Acc:MGI:2444815]	GO:0005515(protein binding),GO:0005737(cytoplasm)	NA
chr10	9675501	9676500	0.895	0.335	2.67164	hyper-methylated	2.30703e-06	7.39104e-05	-	promoter	Intermediate	ICP	ENSMUST00000100070	Samd5	sterile alpha motif domain containing 5 [Source:MGI Symbol;Acc:MGI:2444815]	GO:0005515(protein binding),GO:0005737(cytoplasm)	NA
chr10	9675501	9676500	0.895	0.335	2.67164	hyper-methylated	2.30703e-06	7.39104e-05	-	promoter	Distal	ICP	ENSMUST00000100070	Samd5	sterile alpha motif domain containing 5 [Source:MGI Symbol;Acc:MGI:2444815]	GO:0005515(protein binding),GO:0005737(cytoplasm)	NA
chr10	12793501	12794500	4.535	0.67	6.76866	hyper-methylated	0.000210821	0.00380762	-	promoter	Proximal	LCP	ENSMUST00000157891	Gm23044	predicted gene, 23044 [Source:MGI Symbol;Acc:MGI:5452821]	NA	NA
chr10	12793501	12794500	4.535	0.67	6.76866	hyper-methylated	0.000210821	0.00380762	-	promoter	Intermediate	LCP	ENSMUST00000157891	Gm23044	predicted gene, 23044 [Source:MGI Symbol;Acc:MGI:5452821]	NA	NA
chr10	12923001	12924000	4.965	0.165	30.0909	hyper-methylated	3.33786e-12	2.56549e-10	-	promoter	Proximal	ICP	ENSMUST00000181073	B230208H11Rik	RIKEN cDNA B230208H11 gene [Source:MGI Symbol;Acc:MGI:2443719]	NA	NA
chr10	12923001	12924000	4.965	0.165	30.0909	hyper-methylated	3.33786e-12	2.56549e-10	-	promoter	Intermediate	ICP	ENSMUST00000181073	B230208H11Rik	RIKEN cDNA B230208H11 gene [Source:MGI Symbol;Acc:MGI:2443719]	NA	NA
chr10	12923001	12924000	4.965	0.165	30.0909	hyper-methylated	3.33786e-12	2.56549e-10	-	promoter	Proximal	ICP	ENSMUST00000180529	B230208H11Rik	RIKEN cDNA B230208H11 gene [Source:MGI Symbol;Acc:MGI:2443719]	NA	NA
chr10	12923001	12924000	4.965	0.165	30.0909	hyper-methylated	3.33786e-12	2.56549e-10	-	promoter	Intermediate	ICP	ENSMUST00000180529	B230208H11Rik	RIKEN cDNA B230208H11 gene [Source:MGI Symbol;Acc:MGI:2443719]	NA	NA
chr10	13474001	13475000	2.11	1.2	1.75833	hyper-methylated	2.02822e-05	0.000507865	-	promoter	Proximal	ICP	ENSMUST00000105545	Phactr2	phosphatase and actin regulator 2 [Source:MGI Symbol;Acc:MGI:2446138]	GO:0003779(actin binding),GO:0004864(protein phosphatase inhibitor activity),GO:0005575(cellular_component),GO:0030036(actin cytoskeleton organization),GO:0032515(negative regulation of phosphoprotein phosphatase activity)	NA
chr10	13474001	13475000	2.11	1.2	1.75833	hyper-methylated	2.02822e-05	0.000507865	-	promoter	Intermediate	ICP	ENSMUST00000105545	Phactr2	phosphatase and actin regulator 2 [Source:MGI Symbol;Acc:MGI:2446138]	GO:0003779(actin binding),GO:0004864(protein phosphatase inhibitor activity),GO:0005575(cellular_component),GO:0030036(actin cytoskeleton organization),GO:0032515(negative regulation of phosphoprotein phosphatase activity)	NA
chr10	13474501	13475500	3.075	1.7	1.80882	hyper-methylated	3.8616e-05	0.000891409	-	promoter	Proximal	ICP	ENSMUST00000105545	Phactr2	phosphatase and actin regulator 2 [Source:MGI Symbol;Acc:MGI:2446138]	GO:0003779(actin binding),GO:0004864(protein phosphatase inhibitor activity),GO:0005575(cellular_component),GO:0030036(actin cytoskeleton organization),GO:0032515(negative regulation of phosphoprotein phosphatase activity)	NA
chr10	13474501	13475500	3.075	1.7	1.80882	hyper-methylated	3.8616e-05	0.000891409	-	promoter	Intermediate	ICP	ENSMUST00000105545	Phactr2	phosphatase and actin regulator 2 [Source:MGI Symbol;Acc:MGI:2446138]	GO:0003779(actin binding),GO:0004864(protein phosphatase inhibitor activity),GO:0005575(cellular_component),GO:0030036(actin cytoskeleton organization),GO:0032515(negative regulation of phosphoprotein phosphatase activity)	NA
chr10	13474501	13475500	3.075	1.7	1.80882	hyper-methylated	3.8616e-05	0.000891409	-	promoter	Distal	ICP	ENSMUST00000105545	Phactr2	phosphatase and actin regulator 2 [Source:MGI Symbol;Acc:MGI:2446138]	GO:0003779(actin binding),GO:0004864(protein phosphatase inhibitor activity),GO:0005575(cellular_component),GO:0030036(actin cytoskeleton organization),GO:0032515(negative regulation of phosphoprotein phosphatase activity)	NA
chr10	13501001	13502000	1.855	0.26	7.13462	hyper-methylated	2.64293e-06	8.30417e-05	+	promoter	Proximal	ICP	ENSMUST00000060212	Fuca2	fucosidase, alpha-L- 2, plasma [Source:MGI Symbol;Acc:MGI:1914098]	GO:0004560(alpha-L-fucosidase activity),GO:0005576(extracellular region),GO:0005615(extracellular space),GO:0005764(lysosome),GO:0005975(carbohydrate metabolic process),GO:0006004(fucose metabolic process),GO:0008152(metabolic process),GO:0009617(response to bacterium),GO:0016139(glycoside catabolic process),GO:0016787(hydrolase activity),GO:0016798(hydrolase activity, acting on glycosyl bonds),G…	ko00511(Other glycan degradation)
chr10	13501001	13502000	1.855	0.26	7.13462	hyper-methylated	2.64293e-06	8.30417e-05	+	promoter	Proximal	ICP	ENSMUST00000121465	Fuca2	fucosidase, alpha-L- 2, plasma [Source:MGI Symbol;Acc:MGI:1914098]	GO:0004560(alpha-L-fucosidase activity),GO:0005576(extracellular region),GO:0005615(extracellular space),GO:0005764(lysosome),GO:0005975(carbohydrate metabolic process),GO:0006004(fucose metabolic process),GO:0008152(metabolic process),GO:0009617(response to bacterium),GO:0016139(glycoside catabolic process),GO:0016787(hydrolase activity),GO:0016798(hydrolase activity, acting on glycosyl bonds),G…	ko00511(Other glycan degradation)
chr10	13501001	13502000	1.855	0.26	7.13462	hyper-methylated	2.64293e-06	8.30417e-05	+	promoter	Proximal	ICP	ENSMUST00000150048	Fuca2	fucosidase, alpha-L- 2, plasma [Source:MGI Symbol;Acc:MGI:1914098]	GO:0004560(alpha-L-fucosidase activity),GO:0005576(extracellular region),GO:0005615(extracellular space),GO:0005764(lysosome),GO:0005975(carbohydrate metabolic process),GO:0006004(fucose metabolic process),GO:0008152(metabolic process),GO:0009617(response to bacterium),GO:0016139(glycoside catabolic process),GO:0016787(hydrolase activity),GO:0016798(hydrolase activity, acting on glycosyl bonds),G…	ko00511(Other glycan degradation)
chr10	17947001	17948000	0.715	0.25	2.86	hyper-methylated	0.000559707	0.00847089	-	promoter	Proximal	LCP	ENSMUST00000037879	Heca	hdc homolog, cell cycle regulator [Source:MGI Symbol;Acc:MGI:2685715]	GO:0003674(molecular_function),GO:0005634(nucleus),GO:0005737(cytoplasm),GO:0045930(negative regulation of mitotic cell cycle)	NA
chr10	17947501	17948500	1.435	0.435	3.29885	hyper-methylated	1.78946e-10	1.09344e-08	-	promoter	Proximal	LCP	ENSMUST00000037879	Heca	hdc homolog, cell cycle regulator [Source:MGI Symbol;Acc:MGI:2685715]	GO:0003674(molecular_function),GO:0005634(nucleus),GO:0005737(cytoplasm),GO:0045930(negative regulation of mitotic cell cycle)	NA
chr10	17947501	17948500	1.435	0.435	3.29885	hyper-methylated	1.78946e-10	1.09344e-08	-	promoter	Intermediate	LCP	ENSMUST00000037879	Heca	hdc homolog, cell cycle regulator [Source:MGI Symbol;Acc:MGI:2685715]	GO:0003674(molecular_function),GO:0005634(nucleus),GO:0005737(cytoplasm),GO:0045930(negative regulation of mitotic cell cycle)	NA
chr10	17948001	17949000	1.995	0.71	2.80986	hyper-methylated	1.228e-05	0.000327082	-	promoter	Proximal	LCP	ENSMUST00000037879	Heca	hdc homolog, cell cycle regulator [Source:MGI Symbol;Acc:MGI:2685715]	GO:0003674(molecular_function),GO:0005634(nucleus),GO:0005737(cytoplasm),GO:0045930(negative regulation of mitotic cell cycle)	NA
chr10	17948001	17949000	1.995	0.71	2.80986	hyper-methylated	1.228e-05	0.000327082	-	promoter	Intermediate	LCP	ENSMUST00000037879	Heca	hdc homolog, cell cycle regulator [Source:MGI Symbol;Acc:MGI:2685715]	GO:0003674(molecular_function),GO:0005634(nucleus),GO:0005737(cytoplasm),GO:0045930(negative regulation of mitotic cell cycle)	NA
chr10	18139001	18140000	13.115	8.01	1.63733	hyper-methylated	2.17417e-09	1.17001e-07	-	promoter	Proximal	ICP	ENSMUST00000215232	Ect2l	epithelial cell transforming sequence 2 oncogene-like [Source:MGI Symbol;Acc:MGI:3641723]	GO:0003674(molecular_function),GO:0005085(guanyl-nucleotide exchange factor activity),GO:0005515(protein binding),GO:0005575(cellular_component),GO:0008150(biological_process)	NA
chr10	18139001	18140000	13.115	8.01	1.63733	hyper-methylated	2.17417e-09	1.17001e-07	-	promoter	Intermediate	ICP	ENSMUST00000215232	Ect2l	epithelial cell transforming sequence 2 oncogene-like [Source:MGI Symbol;Acc:MGI:3641723]	GO:0003674(molecular_function),GO:0005085(guanyl-nucleotide exchange factor activity),GO:0005515(protein binding),GO:0005575(cellular_component),GO:0008150(biological_process)	NA
chr10	18139501	18140500	9.615	6.36	1.51179	hyper-methylated	0.00302244	0.0329229	-	promoter	Intermediate	ICP	ENSMUST00000215232	Ect2l	epithelial cell transforming sequence 2 oncogene-like [Source:MGI Symbol;Acc:MGI:3641723]	GO:0003674(molecular_function),GO:0005085(guanyl-nucleotide exchange factor activity),GO:0005515(protein binding),GO:0005575(cellular_component),GO:0008150(biological_process)	NA
chr10	18139501	18140500	9.615	6.36	1.51179	hyper-methylated	0.00302244	0.0329229	-	promoter	Distal	ICP	ENSMUST00000215232	Ect2l	epithelial cell transforming sequence 2 oncogene-like [Source:MGI Symbol;Acc:MGI:3641723]	GO:0003674(molecular_function),GO:0005085(guanyl-nucleotide exchange factor activity),GO:0005515(protein binding),GO:0005575(cellular_component),GO:0008150(biological_process)	NA
chr10	18234501	18235500	1.19	0.165	7.21212	hyper-methylated	2.00277e-09	1.08459e-07	+	promoter	Proximal	HCP	ENSMUST00000181897	Gm10827	predicted gene 10827 [Source:MGI Symbol;Acc:MGI:3642321]	NA	NA
chr10	18234501	18235500	1.19	0.165	7.21212	hyper-methylated	2.00277e-09	1.08459e-07	+	promoter	Intermediate	HCP	ENSMUST00000181897	Gm10827	predicted gene 10827 [Source:MGI Symbol;Acc:MGI:3642321]	NA	NA
chr10	18234501	18235500	1.19	0.165	7.21212	hyper-methylated	2.00277e-09	1.08459e-07	+	promoter	Intermediate	HCP	ENSMUST00000216248	Gm10827	predicted gene 10827 [Source:MGI Symbol;Acc:MGI:3642321]	NA	NA
chr10	18234501	18235500	1.19	0.165	7.21212	hyper-methylated	2.00277e-09	1.08459e-07	-	promoter	Proximal	ICP	ENSMUST00000080860	Ccdc28a	coiled-coil domain containing 28A [Source:MGI Symbol;Acc:MGI:2443508]	GO:0003674(molecular_function),GO:0005575(cellular_component),GO:0008150(biological_process)	NA
chr10	18234501	18235500	1.19	0.165	7.21212	hyper-methylated	2.00277e-09	1.08459e-07	-	promoter	Proximal	ICP	ENSMUST00000173243	Ccdc28a	coiled-coil domain containing 28A [Source:MGI Symbol;Acc:MGI:2443508]	GO:0003674(molecular_function),GO:0005575(cellular_component),GO:0008150(biological_process)	NA
chr10	18234501	18235500	1.19	0.165	7.21212	hyper-methylated	2.00277e-09	1.08459e-07	-	promoter	Proximal	ICP	ENSMUST00000052648	Ccdc28a	coiled-coil domain containing 28A [Source:MGI Symbol;Acc:MGI:2443508]	GO:0003674(molecular_function),GO:0005575(cellular_component),GO:0008150(biological_process)	NA
chr10	18234501	18235500	1.19	0.165	7.21212	hyper-methylated	2.00277e-09	1.08459e-07	+	promoter	Proximal	HCP	ENSMUST00000216248	Gm10827	predicted gene 10827 [Source:MGI Symbol;Acc:MGI:3642321]	NA	NA
chr10	18234501	18235500	1.19	0.165	7.21212	hyper-methylated	2.00277e-09	1.08459e-07	-	promoter	Intermediate	ICP	ENSMUST00000080860	Ccdc28a	coiled-coil domain containing 28A [Source:MGI Symbol;Acc:MGI:2443508]	GO:0003674(molecular_function),GO:0005575(cellular_component),GO:0008150(biological_process)	NA
chr10	18234501	18235500	1.19	0.165	7.21212	hyper-methylated	2.00277e-09	1.08459e-07	-	promoter	Intermediate	ICP	ENSMUST00000173243	Ccdc28a	coiled-coil domain containing 28A [Source:MGI Symbol;Acc:MGI:2443508]	GO:0003674(molecular_function),GO:0005575(cellular_component),GO:0008150(biological_process)	NA
chr10	18234501	18235500	1.19	0.165	7.21212	hyper-methylated	2.00277e-09	1.08459e-07	-	promoter	Intermediate	ICP	ENSMUST00000052648	Ccdc28a	coiled-coil domain containing 28A [Source:MGI Symbol;Acc:MGI:2443508]	GO:0003674(molecular_function),GO:0005575(cellular_component),GO:0008150(biological_process)	NA
chr10	18318001	18319000	3.96	0.505	7.84158	hyper-methylated	4.17097e-24	9.22448e-22	+	promoter	Intermediate	HCP	ENSMUST00000207038	Nhsl1	NHS-like 1 [Source:MGI Symbol;Acc:MGI:106390]	GO:0003674(molecular_function),GO:0030154(cell differentiation)	NA
chr10	18318001	18319000	3.96	0.505	7.84158	hyper-methylated	4.17097e-24	9.22448e-22	+	promoter	Proximal	HCP	ENSMUST00000207038	Nhsl1	NHS-like 1 [Source:MGI Symbol;Acc:MGI:106390]	GO:0003674(molecular_function),GO:0030154(cell differentiation)	NA
chr10	18389501	18390500	7.61	4.905	1.55148	hyper-methylated	0.00139004	0.0178732	+	promoter	Intermediate	LCP	ENSMUST00000159299	Nhsl1	NHS-like 1 [Source:MGI Symbol;Acc:MGI:106390]	GO:0003674(molecular_function),GO:0030154(cell differentiation)	NA
chr10	18389501	18390500	7.61	4.905	1.55148	hyper-methylated	0.00139004	0.0178732	+	promoter	Proximal	LCP	ENSMUST00000159299	Nhsl1	NHS-like 1 [Source:MGI Symbol;Acc:MGI:106390]	GO:0003674(molecular_function),GO:0030154(cell differentiation)	NA
chr10	18545001	18546000	1.46	0.41	3.56098	hyper-methylated	1.25978e-05	0.000334766	-	promoter	Proximal	HCP	ENSMUST00000213153	Hebp2	heme binding protein 2 [Source:MGI Symbol;Acc:MGI:1860084]	GO:0005737(cytoplasm),GO:0005739(mitochondrion),GO:0010917(negative regulation of mitochondrial membrane potential),GO:0010940(positive regulation of necrotic cell death),GO:0020037(heme binding),GO:0035794(positive regulation of mitochondrial membrane permeability)	NA
chr10	18545001	18546000	1.46	0.41	3.56098	hyper-methylated	1.25978e-05	0.000334766	-	promoter	Proximal	HCP	ENSMUST00000020000	Hebp2	heme binding protein 2 [Source:MGI Symbol;Acc:MGI:1860084]	GO:0005737(cytoplasm),GO:0005739(mitochondrion),GO:0010917(negative regulation of mitochondrial membrane potential),GO:0010940(positive regulation of necrotic cell death),GO:0020037(heme binding),GO:0035794(positive regulation of mitochondrial membrane permeability)	NA
chr10	18545001	18546000	1.46	0.41	3.56098	hyper-methylated	1.25978e-05	0.000334766	-	promoter	Proximal	HCP	ENSMUST00000214548	Hebp2	heme binding protein 2 [Source:MGI Symbol;Acc:MGI:1860084]	GO:0005737(cytoplasm),GO:0005739(mitochondrion),GO:0010917(negative regulation of mitochondrial membrane potential),GO:0010940(positive regulation of necrotic cell death),GO:0020037(heme binding),GO:0035794(positive regulation of mitochondrial membrane permeability)	NA
chr10	18545501	18546500	1.145	0.305	3.7541	hyper-methylated	9.63916e-08	3.97148e-06	-	promoter	Proximal	HCP	ENSMUST00000020000	Hebp2	heme binding protein 2 [Source:MGI Symbol;Acc:MGI:1860084]	GO:0005737(cytoplasm),GO:0005739(mitochondrion),GO:0010917(negative regulation of mitochondrial membrane potential),GO:0010940(positive regulation of necrotic cell death),GO:0020037(heme binding),GO:0035794(positive regulation of mitochondrial membrane permeability)	NA
chr10	18545501	18546500	1.145	0.305	3.7541	hyper-methylated	9.63916e-08	3.97148e-06	-	promoter	Proximal	HCP	ENSMUST00000213153	Hebp2	heme binding protein 2 [Source:MGI Symbol;Acc:MGI:1860084]	GO:0005737(cytoplasm),GO:0005739(mitochondrion),GO:0010917(negative regulation of mitochondrial membrane potential),GO:0010940(positive regulation of necrotic cell death),GO:0020037(heme binding),GO:0035794(positive regulation of mitochondrial membrane permeability)	NA
chr10	18545501	18546500	1.145	0.305	3.7541	hyper-methylated	9.63916e-08	3.97148e-06	-	promoter	Proximal	HCP	ENSMUST00000214548	Hebp2	heme binding protein 2 [Source:MGI Symbol;Acc:MGI:1860084]	GO:0005737(cytoplasm),GO:0005739(mitochondrion),GO:0010917(negative regulation of mitochondrial membrane potential),GO:0010940(positive regulation of necrotic cell death),GO:0020037(heme binding),GO:0035794(positive regulation of mitochondrial membrane permeability)	NA
chr10	18545501	18546500	1.145	0.305	3.7541	hyper-methylated	9.63916e-08	3.97148e-06	-	promoter	Intermediate	HCP	ENSMUST00000020000	Hebp2	heme binding protein 2 [Source:MGI Symbol;Acc:MGI:1860084]	GO:0005737(cytoplasm),GO:0005739(mitochondrion),GO:0010917(negative regulation of mitochondrial membrane potential),GO:0010940(positive regulation of necrotic cell death),GO:0020037(heme binding),GO:0035794(positive regulation of mitochondrial membrane permeability)	NA
chr10	18545501	18546500	1.145	0.305	3.7541	hyper-methylated	9.63916e-08	3.97148e-06	-	promoter	Intermediate	HCP	ENSMUST00000213153	Hebp2	heme binding protein 2 [Source:MGI Symbol;Acc:MGI:1860084]	GO:0005737(cytoplasm),GO:0005739(mitochondrion),GO:0010917(negative regulation of mitochondrial membrane potential),GO:0010940(positive regulation of necrotic cell death),GO:0020037(heme binding),GO:0035794(positive regulation of mitochondrial membrane permeability)	NA
chr10	18545501	18546500	1.145	0.305	3.7541	hyper-methylated	9.63916e-08	3.97148e-06	-	promoter	Intermediate	HCP	ENSMUST00000214548	Hebp2	heme binding protein 2 [Source:MGI Symbol;Acc:MGI:1860084]	GO:0005737(cytoplasm),GO:0005739(mitochondrion),GO:0010917(negative regulation of mitochondrial membrane potential),GO:0010940(positive regulation of necrotic cell death),GO:0020037(heme binding),GO:0035794(positive regulation of mitochondrial membrane permeability)	NA
chr10	18546001	18547000	0.84	0.2	4.2	hyper-methylated	0.00459312	0.0454534	-	promoter	Proximal	HCP	ENSMUST00000020000	Hebp2	heme binding protein 2 [Source:MGI Symbol;Acc:MGI:1860084]	GO:0005737(cytoplasm),GO:0005739(mitochondrion),GO:0010917(negative regulation of mitochondrial membrane potential),GO:0010940(positive regulation of necrotic cell death),GO:0020037(heme binding),GO:0035794(positive regulation of mitochondrial membrane permeability)	NA
chr10	18546001	18547000	0.84	0.2	4.2	hyper-methylated	0.00459312	0.0454534	-	promoter	Intermediate	HCP	ENSMUST00000020000	Hebp2	heme binding protein 2 [Source:MGI Symbol;Acc:MGI:1860084]	GO:0005737(cytoplasm),GO:0005739(mitochondrion),GO:0010917(negative regulation of mitochondrial membrane potential),GO:0010940(positive regulation of necrotic cell death),GO:0020037(heme binding),GO:0035794(positive regulation of mitochondrial membrane permeability)	NA
chr10	18546001	18547000	0.84	0.2	4.2	hyper-methylated	0.00459312	0.0454534	-	promoter	Proximal	HCP	ENSMUST00000213153	Hebp2	heme binding protein 2 [Source:MGI Symbol;Acc:MGI:1860084]	GO:0005737(cytoplasm),GO:0005739(mitochondrion),GO:0010917(negative regulation of mitochondrial membrane potential),GO:0010940(positive regulation of necrotic cell death),GO:0020037(heme binding),GO:0035794(positive regulation of mitochondrial membrane permeability)	NA
chr10	18546001	18547000	0.84	0.2	4.2	hyper-methylated	0.00459312	0.0454534	-	promoter	Intermediate	HCP	ENSMUST00000213153	Hebp2	heme binding protein 2 [Source:MGI Symbol;Acc:MGI:1860084]	GO:0005737(cytoplasm),GO:0005739(mitochondrion),GO:0010917(negative regulation of mitochondrial membrane potential),GO:0010940(positive regulation of necrotic cell death),GO:0020037(heme binding),GO:0035794(positive regulation of mitochondrial membrane permeability)	NA
chr10	18546001	18547000	0.84	0.2	4.2	hyper-methylated	0.00459312	0.0454534	-	promoter	Proximal	HCP	ENSMUST00000214548	Hebp2	heme binding protein 2 [Source:MGI Symbol;Acc:MGI:1860084]	GO:0005737(cytoplasm),GO:0005739(mitochondrion),GO:0010917(negative regulation of mitochondrial membrane potential),GO:0010940(positive regulation of necrotic cell death),GO:0020037(heme binding),GO:0035794(positive regulation of mitochondrial membrane permeability)	NA
chr10	18546001	18547000	0.84	0.2	4.2	hyper-methylated	0.00459312	0.0454534	-	promoter	Intermediate	HCP	ENSMUST00000214548	Hebp2	heme binding protein 2 [Source:MGI Symbol;Acc:MGI:1860084]	GO:0005737(cytoplasm),GO:0005739(mitochondrion),GO:0010917(negative regulation of mitochondrial membrane potential),GO:0010940(positive regulation of necrotic cell death),GO:0020037(heme binding),GO:0035794(positive regulation of mitochondrial membrane permeability)	NA
chr10	18546001	18547000	0.84	0.2	4.2	hyper-methylated	0.00459312	0.0454534	-	promoter	Distal	HCP	ENSMUST00000213153	Hebp2	heme binding protein 2 [Source:MGI Symbol;Acc:MGI:1860084]	GO:0005737(cytoplasm),GO:0005739(mitochondrion),GO:0010917(negative regulation of mitochondrial membrane potential),GO:0010940(positive regulation of necrotic cell death),GO:0020037(heme binding),GO:0035794(positive regulation of mitochondrial membrane permeability)	NA
chr10	19711501	19712500	1.77	1.03	1.71845	hyper-methylated	0.00476731	0.0468123	+	promoter	Intermediate	ICP	ENSMUST00000020185	Il20ra	interleukin 20 receptor, alpha [Source:MGI Symbol;Acc:MGI:3605069]	GO:0004896(cytokine receptor activity),GO:0005515(protein binding),GO:0005886(plasma membrane),GO:0016020(membrane),GO:0016021(integral component of membrane),GO:0019221(cytokine-mediated signaling pathway),GO:0042015(interleukin-20 binding),GO:0045124(regulation of bone resorption),GO:2001244(positive regulation of intrinsic apoptotic signaling pathway)	ko04060(Cytokine-cytokine receptor interaction),ko04630(Jak-STAT signaling pathway)
chr10	19711501	19712500	1.77	1.03	1.71845	hyper-methylated	0.00476731	0.0468123	+	promoter	Distal	ICP	ENSMUST00000020185	Il20ra	interleukin 20 receptor, alpha [Source:MGI Symbol;Acc:MGI:3605069]	GO:0004896(cytokine receptor activity),GO:0005515(protein binding),GO:0005886(plasma membrane),GO:0016020(membrane),GO:0016021(integral component of membrane),GO:0019221(cytokine-mediated signaling pathway),GO:0042015(interleukin-20 binding),GO:0045124(regulation of bone resorption),GO:2001244(positive regulation of intrinsic apoptotic signaling pathway)	ko04060(Cytokine-cytokine receptor interaction),ko04630(Jak-STAT signaling pathway)
chr10	19711501	19712500	1.77	1.03	1.71845	hyper-methylated	0.00476731	0.0468123	+	promoter	Intermediate	LCP	ENSMUST00000217389	Il20ra	interleukin 20 receptor, alpha [Source:MGI Symbol;Acc:MGI:3605069]	GO:0004896(cytokine receptor activity),GO:0005515(protein binding),GO:0005886(plasma membrane),GO:0016020(membrane),GO:0016021(integral component of membrane),GO:0019221(cytokine-mediated signaling pathway),GO:0042015(interleukin-20 binding),GO:0045124(regulation of bone resorption),GO:2001244(positive regulation of intrinsic apoptotic signaling pathway)	ko04060(Cytokine-cytokine receptor interaction),ko04630(Jak-STAT signaling pathway)
chr10	19711501	19712500	1.77	1.03	1.71845	hyper-methylated	0.00476731	0.0468123	+	promoter	Distal	LCP	ENSMUST00000217389	Il20ra	interleukin 20 receptor, alpha [Source:MGI Symbol;Acc:MGI:3605069]	GO:0004896(cytokine receptor activity),GO:0005515(protein binding),GO:0005886(plasma membrane),GO:0016020(membrane),GO:0016021(integral component of membrane),GO:0019221(cytokine-mediated signaling pathway),GO:0042015(interleukin-20 binding),GO:0045124(regulation of bone resorption),GO:2001244(positive regulation of intrinsic apoptotic signaling pathway)	ko04060(Cytokine-cytokine receptor interaction),ko04630(Jak-STAT signaling pathway)
chr10	19711501	19712500	1.77	1.03	1.71845	hyper-methylated	0.00476731	0.0468123	+	promoter	Proximal	ICP	ENSMUST00000020185	Il20ra	interleukin 20 receptor, alpha [Source:MGI Symbol;Acc:MGI:3605069]	GO:0004896(cytokine receptor activity),GO:0005515(protein binding),GO:0005886(plasma membrane),GO:0016020(membrane),GO:0016021(integral component of membrane),GO:0019221(cytokine-mediated signaling pathway),GO:0042015(interleukin-20 binding),GO:0045124(regulation of bone resorption),GO:2001244(positive regulation of intrinsic apoptotic signaling pathway)	ko04060(Cytokine-cytokine receptor interaction),ko04630(Jak-STAT signaling pathway)
chr10	19711501	19712500	1.77	1.03	1.71845	hyper-methylated	0.00476731	0.0468123	+	promoter	Proximal	LCP	ENSMUST00000217389	Il20ra	interleukin 20 receptor, alpha [Source:MGI Symbol;Acc:MGI:3605069]	GO:0004896(cytokine receptor activity),GO:0005515(protein binding),GO:0005886(plasma membrane),GO:0016020(membrane),GO:0016021(integral component of membrane),GO:0019221(cytokine-mediated signaling pathway),GO:0042015(interleukin-20 binding),GO:0045124(regulation of bone resorption),GO:2001244(positive regulation of intrinsic apoptotic signaling pathway)	ko04060(Cytokine-cytokine receptor interaction),ko04630(Jak-STAT signaling pathway)
chr10	19851001	19852000	0.435	0.115	3.78261	hyper-methylated	7.6874e-05	0.00159904	-	promoter	Proximal	ICP	ENSMUST00000059805	Slc35d3	solute carrier family 35, member D3 [Source:MGI Symbol;Acc:MGI:1923407]	GO:0005461(UDP-glucuronic acid transmembrane transporter activity),GO:0005462(UDP-N-acetylglucosamine transmembrane transporter activity),GO:0005463(UDP-N-acetylgalactosamine transmembrane transporter activity),GO:0005515(protein binding),GO:0005769(early endosome),GO:0005783(endoplasmic reticulum),GO:0005794(Golgi apparatus),GO:0008643(carbohydrate transport),GO:0015165(pyrimidine nucleotide-sug…	NA
chr10	19851001	19852000	0.435	0.115	3.78261	hyper-methylated	7.6874e-05	0.00159904	-	promoter	Intermediate	ICP	ENSMUST00000059805	Slc35d3	solute carrier family 35, member D3 [Source:MGI Symbol;Acc:MGI:1923407]	GO:0005461(UDP-glucuronic acid transmembrane transporter activity),GO:0005462(UDP-N-acetylglucosamine transmembrane transporter activity),GO:0005463(UDP-N-acetylgalactosamine transmembrane transporter activity),GO:0005515(protein binding),GO:0005769(early endosome),GO:0005783(endoplasmic reticulum),GO:0005794(Golgi apparatus),GO:0008643(carbohydrate transport),GO:0015165(pyrimidine nucleotide-sug…	NA
chr10	19851501	19852500	0.52	0.06	8.66667	hyper-methylated	0.00170742	0.0209909	-	promoter	Proximal	ICP	ENSMUST00000059805	Slc35d3	solute carrier family 35, member D3 [Source:MGI Symbol;Acc:MGI:1923407]	GO:0005461(UDP-glucuronic acid transmembrane transporter activity),GO:0005462(UDP-N-acetylglucosamine transmembrane transporter activity),GO:0005463(UDP-N-acetylgalactosamine transmembrane transporter activity),GO:0005515(protein binding),GO:0005769(early endosome),GO:0005783(endoplasmic reticulum),GO:0005794(Golgi apparatus),GO:0008643(carbohydrate transport),GO:0015165(pyrimidine nucleotide-sug…	NA
chr10	19851501	19852500	0.52	0.06	8.66667	hyper-methylated	0.00170742	0.0209909	-	promoter	Intermediate	ICP	ENSMUST00000059805	Slc35d3	solute carrier family 35, member D3 [Source:MGI Symbol;Acc:MGI:1923407]	GO:0005461(UDP-glucuronic acid transmembrane transporter activity),GO:0005462(UDP-N-acetylglucosamine transmembrane transporter activity),GO:0005463(UDP-N-acetylgalactosamine transmembrane transporter activity),GO:0005515(protein binding),GO:0005769(early endosome),GO:0005783(endoplasmic reticulum),GO:0005794(Golgi apparatus),GO:0008643(carbohydrate transport),GO:0015165(pyrimidine nucleotide-sug…	NA
chr10	19851501	19852500	0.52	0.06	8.66667	hyper-methylated	0.00170742	0.0209909	-	promoter	Distal	ICP	ENSMUST00000059805	Slc35d3	solute carrier family 35, member D3 [Source:MGI Symbol;Acc:MGI:1923407]	GO:0005461(UDP-glucuronic acid transmembrane transporter activity),GO:0005462(UDP-N-acetylglucosamine transmembrane transporter activity),GO:0005463(UDP-N-acetylgalactosamine transmembrane transporter activity),GO:0005515(protein binding),GO:0005769(early endosome),GO:0005783(endoplasmic reticulum),GO:0005794(Golgi apparatus),GO:0008643(carbohydrate transport),GO:0015165(pyrimidine nucleotide-sug…	NA
chr10	20148501	20149500	0.81	0.165	4.90909	hyper-methylated	4.44276e-12	3.36938e-10	+	promoter	Proximal	HCP	ENSMUST00000020173	Map7	microtubule-associated protein 7 [Source:MGI Symbol;Acc:MGI:1328328]	GO:0000226(microtubule cytoskeleton organization),GO:0005829(cytosol),GO:0015630(microtubule cytoskeleton),GO:0030424(axon)	NA
chr10	20148501	20149500	0.81	0.165	4.90909	hyper-methylated	4.44276e-12	3.36938e-10	+	promoter	Proximal	LCP	ENSMUST00000116259	Map7	microtubule-associated protein 7 [Source:MGI Symbol;Acc:MGI:1328328]	GO:0000226(microtubule cytoskeleton organization),GO:0005829(cytosol),GO:0015630(microtubule cytoskeleton),GO:0030424(axon)	NA
chr10	20148501	20149500	0.81	0.165	4.90909	hyper-methylated	4.44276e-12	3.36938e-10	+	promoter	Intermediate	LCP	ENSMUST00000116259	Map7	microtubule-associated protein 7 [Source:MGI Symbol;Acc:MGI:1328328]	GO:0000226(microtubule cytoskeleton organization),GO:0005829(cytosol),GO:0015630(microtubule cytoskeleton),GO:0030424(axon)	NA
chr10	20148501	20149500	0.81	0.165	4.90909	hyper-methylated	4.44276e-12	3.36938e-10	+	promoter	Proximal	LCP	ENSMUST00000214231	Map7	microtubule-associated protein 7 [Source:MGI Symbol;Acc:MGI:1328328]	GO:0000226(microtubule cytoskeleton organization),GO:0005829(cytosol),GO:0015630(microtubule cytoskeleton),GO:0030424(axon)	NA
chr10	20148501	20149500	0.81	0.165	4.90909	hyper-methylated	4.44276e-12	3.36938e-10	+	promoter	Intermediate	LCP	ENSMUST00000214231	Map7	microtubule-associated protein 7 [Source:MGI Symbol;Acc:MGI:1328328]	GO:0000226(microtubule cytoskeleton organization),GO:0005829(cytosol),GO:0015630(microtubule cytoskeleton),GO:0030424(axon)	NA
chr10	20148501	20149500	0.81	0.165	4.90909	hyper-methylated	4.44276e-12	3.36938e-10	+	promoter	Proximal	LCP	ENSMUST00000214823	Map7	microtubule-associated protein 7 [Source:MGI Symbol;Acc:MGI:1328328]	GO:0000226(microtubule cytoskeleton organization),GO:0005829(cytosol),GO:0015630(microtubule cytoskeleton),GO:0030424(axon)	NA
chr10	20148501	20149500	0.81	0.165	4.90909	hyper-methylated	4.44276e-12	3.36938e-10	+	promoter	Intermediate	LCP	ENSMUST00000214823	Map7	microtubule-associated protein 7 [Source:MGI Symbol;Acc:MGI:1328328]	GO:0000226(microtubule cytoskeleton organization),GO:0005829(cytosol),GO:0015630(microtubule cytoskeleton),GO:0030424(axon)	NA
chr10	21159501	21160500	0.735	0.215	3.4186	hyper-methylated	2.49108e-08	1.14776e-06	-	promoter	Proximal	HCP	ENSMUST00000188495	Myb	myeloblastosis oncogene [Source:MGI Symbol;Acc:MGI:97249]	GO:0000082(G1/S transition of mitotic cell cycle),GO:0000122(negative regulation of transcription by RNA polymerase II),GO:0000278(mitotic cell cycle),GO:0000976(transcription regulatory region sequence-specific DNA binding),GO:0000978(RNA polymerase II cis-regulatory region sequence-specific DNA binding),GO:0001228(DNA-binding transcription activator activity, RNA polymerase II-specific),GO:0001…	ko04151(PI3K-Akt signaling pathway)
chr10	21159501	21160500	0.735	0.215	3.4186	hyper-methylated	2.49108e-08	1.14776e-06	-	promoter	Proximal	HCP	ENSMUST00000020158	Myb	myeloblastosis oncogene [Source:MGI Symbol;Acc:MGI:97249]	GO:0000082(G1/S transition of mitotic cell cycle),GO:0000122(negative regulation of transcription by RNA polymerase II),GO:0000278(mitotic cell cycle),GO:0000976(transcription regulatory region sequence-specific DNA binding),GO:0000978(RNA polymerase II cis-regulatory region sequence-specific DNA binding),GO:0001228(DNA-binding transcription activator activity, RNA polymerase II-specific),GO:0001…	ko04151(PI3K-Akt signaling pathway)
chr10	21159501	21160500	0.735	0.215	3.4186	hyper-methylated	2.49108e-08	1.14776e-06	-	promoter	Proximal	HCP	ENSMUST00000186446	Myb	myeloblastosis oncogene [Source:MGI Symbol;Acc:MGI:97249]	GO:0000082(G1/S transition of mitotic cell cycle),GO:0000122(negative regulation of transcription by RNA polymerase II),GO:0000278(mitotic cell cycle),GO:0000976(transcription regulatory region sequence-specific DNA binding),GO:0000978(RNA polymerase II cis-regulatory region sequence-specific DNA binding),GO:0001228(DNA-binding transcription activator activity, RNA polymerase II-specific),GO:0001…	ko04151(PI3K-Akt signaling pathway)
chr10	21160001	21161000	0.615	0.215	2.86047	hyper-methylated	3.65397e-07	1.3512e-05	-	promoter	Proximal	HCP	ENSMUST00000188495	Myb	myeloblastosis oncogene [Source:MGI Symbol;Acc:MGI:97249]	GO:0000082(G1/S transition of mitotic cell cycle),GO:0000122(negative regulation of transcription by RNA polymerase II),GO:0000278(mitotic cell cycle),GO:0000976(transcription regulatory region sequence-specific DNA binding),GO:0000978(RNA polymerase II cis-regulatory region sequence-specific DNA binding),GO:0001228(DNA-binding transcription activator activity, RNA polymerase II-specific),GO:0001…	ko04151(PI3K-Akt signaling pathway)
chr10	21160001	21161000	0.615	0.215	2.86047	hyper-methylated	3.65397e-07	1.3512e-05	-	promoter	Proximal	HCP	ENSMUST00000020158	Myb	myeloblastosis oncogene [Source:MGI Symbol;Acc:MGI:97249]	GO:0000082(G1/S transition of mitotic cell cycle),GO:0000122(negative regulation of transcription by RNA polymerase II),GO:0000278(mitotic cell cycle),GO:0000976(transcription regulatory region sequence-specific DNA binding),GO:0000978(RNA polymerase II cis-regulatory region sequence-specific DNA binding),GO:0001228(DNA-binding transcription activator activity, RNA polymerase II-specific),GO:0001…	ko04151(PI3K-Akt signaling pathway)
chr10	21160001	21161000	0.615	0.215	2.86047	hyper-methylated	3.65397e-07	1.3512e-05	-	promoter	Proximal	HCP	ENSMUST00000186446	Myb	myeloblastosis oncogene [Source:MGI Symbol;Acc:MGI:97249]	GO:0000082(G1/S transition of mitotic cell cycle),GO:0000122(negative regulation of transcription by RNA polymerase II),GO:0000278(mitotic cell cycle),GO:0000976(transcription regulatory region sequence-specific DNA binding),GO:0000978(RNA polymerase II cis-regulatory region sequence-specific DNA binding),GO:0001228(DNA-binding transcription activator activity, RNA polymerase II-specific),GO:0001…	ko04151(PI3K-Akt signaling pathway)
chr10	24011501	24012500	8.8	5.475	1.60731	hyper-methylated	4.39708e-06	0.000131527	+	promoter	Distal	LCP	ENSMUST00000122123	Taar7c-ps	trace amine-associated receptor 7C, pseudogene [Source:MGI Symbol;Acc:MGI:3527440]	NA	NA
chr10	24011501	24012500	8.8	5.475	1.60731	hyper-methylated	4.39708e-06	0.000131527	+	promoter	Intermediate	LCP	ENSMUST00000122123	Taar7c-ps	trace amine-associated receptor 7C, pseudogene [Source:MGI Symbol;Acc:MGI:3527440]	NA	NA
chr10	24148001	24149000	1.94	1.17	1.65812	hyper-methylated	0.000557149	0.00844336	+	promoter	Intermediate	ICP	ENSMUST00000218050	Stx7	syntaxin 7 [Source:MGI Symbol;Acc:MGI:1858210]	GO:0000149(SNARE binding),GO:0001772(immunological synapse),GO:0001916(positive regulation of T cell mediated cytotoxicity),GO:0005484(SNAP receptor activity),GO:0005764(lysosome),GO:0005768(endosome),GO:0005769(early endosome),GO:0005770(late endosome),GO:0005886(plasma membrane),GO:0006886(intracellular protein transport),GO:0016020(membrane),GO:0016021(integral component of membrane),GO:001619…	ko04130(SNARE interactions in vesicular transport),ko04145(Phagosome)
chr10	24148001	24149000	1.94	1.17	1.65812	hyper-methylated	0.000557149	0.00844336	+	promoter	Distal	ICP	ENSMUST00000218050	Stx7	syntaxin 7 [Source:MGI Symbol;Acc:MGI:1858210]	GO:0000149(SNARE binding),GO:0001772(immunological synapse),GO:0001916(positive regulation of T cell mediated cytotoxicity),GO:0005484(SNAP receptor activity),GO:0005764(lysosome),GO:0005768(endosome),GO:0005769(early endosome),GO:0005770(late endosome),GO:0005886(plasma membrane),GO:0006886(intracellular protein transport),GO:0016020(membrane),GO:0016021(integral component of membrane),GO:001619…	ko04130(SNARE interactions in vesicular transport),ko04145(Phagosome)
chr10	24148001	24149000	1.94	1.17	1.65812	hyper-methylated	0.000557149	0.00844336	+	promoter	Intermediate	ICP	ENSMUST00000020174	Stx7	syntaxin 7 [Source:MGI Symbol;Acc:MGI:1858210]	GO:0000149(SNARE binding),GO:0001772(immunological synapse),GO:0001916(positive regulation of T cell mediated cytotoxicity),GO:0005484(SNAP receptor activity),GO:0005764(lysosome),GO:0005768(endosome),GO:0005769(early endosome),GO:0005770(late endosome),GO:0005886(plasma membrane),GO:0006886(intracellular protein transport),GO:0016020(membrane),GO:0016021(integral component of membrane),GO:001619…	ko04130(SNARE interactions in vesicular transport),ko04145(Phagosome)
chr10	24148001	24149000	1.94	1.17	1.65812	hyper-methylated	0.000557149	0.00844336	+	promoter	Distal	ICP	ENSMUST00000020174	Stx7	syntaxin 7 [Source:MGI Symbol;Acc:MGI:1858210]	GO:0000149(SNARE binding),GO:0001772(immunological synapse),GO:0001916(positive regulation of T cell mediated cytotoxicity),GO:0005484(SNAP receptor activity),GO:0005764(lysosome),GO:0005768(endosome),GO:0005769(early endosome),GO:0005770(late endosome),GO:0005886(plasma membrane),GO:0006886(intracellular protein transport),GO:0016020(membrane),GO:0016021(integral component of membrane),GO:001619…	ko04130(SNARE interactions in vesicular transport),ko04145(Phagosome)
chr10	24148001	24149000	1.94	1.17	1.65812	hyper-methylated	0.000557149	0.00844336	+	promoter	Intermediate	ICP	ENSMUST00000220041	Stx7	syntaxin 7 [Source:MGI Symbol;Acc:MGI:1858210]	GO:0000149(SNARE binding),GO:0001772(immunological synapse),GO:0001916(positive regulation of T cell mediated cytotoxicity),GO:0005484(SNAP receptor activity),GO:0005764(lysosome),GO:0005768(endosome),GO:0005769(early endosome),GO:0005770(late endosome),GO:0005886(plasma membrane),GO:0006886(intracellular protein transport),GO:0016020(membrane),GO:0016021(integral component of membrane),GO:001619…	ko04130(SNARE interactions in vesicular transport),ko04145(Phagosome)
chr10	24148001	24149000	1.94	1.17	1.65812	hyper-methylated	0.000557149	0.00844336	+	promoter	Distal	ICP	ENSMUST00000220041	Stx7	syntaxin 7 [Source:MGI Symbol;Acc:MGI:1858210]	GO:0000149(SNARE binding),GO:0001772(immunological synapse),GO:0001916(positive regulation of T cell mediated cytotoxicity),GO:0005484(SNAP receptor activity),GO:0005764(lysosome),GO:0005768(endosome),GO:0005769(early endosome),GO:0005770(late endosome),GO:0005886(plasma membrane),GO:0006886(intracellular protein transport),GO:0016020(membrane),GO:0016021(integral component of membrane),GO:001619…	ko04130(SNARE interactions in vesicular transport),ko04145(Phagosome)
chr10	24148001	24149000	1.94	1.17	1.65812	hyper-methylated	0.000557149	0.00844336	+	promoter	Intermediate	ICP	ENSMUST00000218643	Stx7	syntaxin 7 [Source:MGI Symbol;Acc:MGI:1858210]	GO:0000149(SNARE binding),GO:0001772(immunological synapse),GO:0001916(positive regulation of T cell mediated cytotoxicity),GO:0005484(SNAP receptor activity),GO:0005764(lysosome),GO:0005768(endosome),GO:0005769(early endosome),GO:0005770(late endosome),GO:0005886(plasma membrane),GO:0006886(intracellular protein transport),GO:0016020(membrane),GO:0016021(integral component of membrane),GO:001619…	ko04130(SNARE interactions in vesicular transport),ko04145(Phagosome)
chr10	24148001	24149000	1.94	1.17	1.65812	hyper-methylated	0.000557149	0.00844336	+	promoter	Distal	ICP	ENSMUST00000218643	Stx7	syntaxin 7 [Source:MGI Symbol;Acc:MGI:1858210]	GO:0000149(SNARE binding),GO:0001772(immunological synapse),GO:0001916(positive regulation of T cell mediated cytotoxicity),GO:0005484(SNAP receptor activity),GO:0005764(lysosome),GO:0005768(endosome),GO:0005769(early endosome),GO:0005770(late endosome),GO:0005886(plasma membrane),GO:0006886(intracellular protein transport),GO:0016020(membrane),GO:0016021(integral component of membrane),GO:001619…	ko04130(SNARE interactions in vesicular transport),ko04145(Phagosome)
chr10	24148501	24149500	6.355	0.655	9.70229	hyper-methylated	1.73108e-29	5.11559e-27	+	promoter	Intermediate	ICP	ENSMUST00000218050	Stx7	syntaxin 7 [Source:MGI Symbol;Acc:MGI:1858210]	GO:0000149(SNARE binding),GO:0001772(immunological synapse),GO:0001916(positive regulation of T cell mediated cytotoxicity),GO:0005484(SNAP receptor activity),GO:0005764(lysosome),GO:0005768(endosome),GO:0005769(early endosome),GO:0005770(late endosome),GO:0005886(plasma membrane),GO:0006886(intracellular protein transport),GO:0016020(membrane),GO:0016021(integral component of membrane),GO:001619…	ko04130(SNARE interactions in vesicular transport),ko04145(Phagosome)
chr10	24148501	24149500	6.355	0.655	9.70229	hyper-methylated	1.73108e-29	5.11559e-27	+	promoter	Intermediate	ICP	ENSMUST00000020174	Stx7	syntaxin 7 [Source:MGI Symbol;Acc:MGI:1858210]	GO:0000149(SNARE binding),GO:0001772(immunological synapse),GO:0001916(positive regulation of T cell mediated cytotoxicity),GO:0005484(SNAP receptor activity),GO:0005764(lysosome),GO:0005768(endosome),GO:0005769(early endosome),GO:0005770(late endosome),GO:0005886(plasma membrane),GO:0006886(intracellular protein transport),GO:0016020(membrane),GO:0016021(integral component of membrane),GO:001619…	ko04130(SNARE interactions in vesicular transport),ko04145(Phagosome)
chr10	24148501	24149500	6.355	0.655	9.70229	hyper-methylated	1.73108e-29	5.11559e-27	+	promoter	Intermediate	ICP	ENSMUST00000220041	Stx7	syntaxin 7 [Source:MGI Symbol;Acc:MGI:1858210]	GO:0000149(SNARE binding),GO:0001772(immunological synapse),GO:0001916(positive regulation of T cell mediated cytotoxicity),GO:0005484(SNAP receptor activity),GO:0005764(lysosome),GO:0005768(endosome),GO:0005769(early endosome),GO:0005770(late endosome),GO:0005886(plasma membrane),GO:0006886(intracellular protein transport),GO:0016020(membrane),GO:0016021(integral component of membrane),GO:001619…	ko04130(SNARE interactions in vesicular transport),ko04145(Phagosome)
chr10	24148501	24149500	6.355	0.655	9.70229	hyper-methylated	1.73108e-29	5.11559e-27	+	promoter	Intermediate	ICP	ENSMUST00000218643	Stx7	syntaxin 7 [Source:MGI Symbol;Acc:MGI:1858210]	GO:0000149(SNARE binding),GO:0001772(immunological synapse),GO:0001916(positive regulation of T cell mediated cytotoxicity),GO:0005484(SNAP receptor activity),GO:0005764(lysosome),GO:0005768(endosome),GO:0005769(early endosome),GO:0005770(late endosome),GO:0005886(plasma membrane),GO:0006886(intracellular protein transport),GO:0016020(membrane),GO:0016021(integral component of membrane),GO:001619…	ko04130(SNARE interactions in vesicular transport),ko04145(Phagosome)
chr10	24148501	24149500	6.355	0.655	9.70229	hyper-methylated	1.73108e-29	5.11559e-27	+	promoter	Proximal	ICP	ENSMUST00000218050	Stx7	syntaxin 7 [Source:MGI Symbol;Acc:MGI:1858210]	GO:0000149(SNARE binding),GO:0001772(immunological synapse),GO:0001916(positive regulation of T cell mediated cytotoxicity),GO:0005484(SNAP receptor activity),GO:0005764(lysosome),GO:0005768(endosome),GO:0005769(early endosome),GO:0005770(late endosome),GO:0005886(plasma membrane),GO:0006886(intracellular protein transport),GO:0016020(membrane),GO:0016021(integral component of membrane),GO:001619…	ko04130(SNARE interactions in vesicular transport),ko04145(Phagosome)
chr10	24148501	24149500	6.355	0.655	9.70229	hyper-methylated	1.73108e-29	5.11559e-27	+	promoter	Proximal	ICP	ENSMUST00000020174	Stx7	syntaxin 7 [Source:MGI Symbol;Acc:MGI:1858210]	GO:0000149(SNARE binding),GO:0001772(immunological synapse),GO:0001916(positive regulation of T cell mediated cytotoxicity),GO:0005484(SNAP receptor activity),GO:0005764(lysosome),GO:0005768(endosome),GO:0005769(early endosome),GO:0005770(late endosome),GO:0005886(plasma membrane),GO:0006886(intracellular protein transport),GO:0016020(membrane),GO:0016021(integral component of membrane),GO:001619…	ko04130(SNARE interactions in vesicular transport),ko04145(Phagosome)
chr10	24148501	24149500	6.355	0.655	9.70229	hyper-methylated	1.73108e-29	5.11559e-27	+	promoter	Proximal	ICP	ENSMUST00000220041	Stx7	syntaxin 7 [Source:MGI Symbol;Acc:MGI:1858210]	GO:0000149(SNARE binding),GO:0001772(immunological synapse),GO:0001916(positive regulation of T cell mediated cytotoxicity),GO:0005484(SNAP receptor activity),GO:0005764(lysosome),GO:0005768(endosome),GO:0005769(early endosome),GO:0005770(late endosome),GO:0005886(plasma membrane),GO:0006886(intracellular protein transport),GO:0016020(membrane),GO:0016021(integral component of membrane),GO:001619…	ko04130(SNARE interactions in vesicular transport),ko04145(Phagosome)
chr10	24148501	24149500	6.355	0.655	9.70229	hyper-methylated	1.73108e-29	5.11559e-27	+	promoter	Proximal	ICP	ENSMUST00000218643	Stx7	syntaxin 7 [Source:MGI Symbol;Acc:MGI:1858210]	GO:0000149(SNARE binding),GO:0001772(immunological synapse),GO:0001916(positive regulation of T cell mediated cytotoxicity),GO:0005484(SNAP receptor activity),GO:0005764(lysosome),GO:0005768(endosome),GO:0005769(early endosome),GO:0005770(late endosome),GO:0005886(plasma membrane),GO:0006886(intracellular protein transport),GO:0016020(membrane),GO:0016021(integral component of membrane),GO:001619…	ko04130(SNARE interactions in vesicular transport),ko04145(Phagosome)
chr10	24149001	24150000	5.435	0.51	10.6569	hyper-methylated	5.84496e-27	1.52949e-24	+	promoter	Proximal	ICP	ENSMUST00000218050	Stx7	syntaxin 7 [Source:MGI Symbol;Acc:MGI:1858210]	GO:0000149(SNARE binding),GO:0001772(immunological synapse),GO:0001916(positive regulation of T cell mediated cytotoxicity),GO:0005484(SNAP receptor activity),GO:0005764(lysosome),GO:0005768(endosome),GO:0005769(early endosome),GO:0005770(late endosome),GO:0005886(plasma membrane),GO:0006886(intracellular protein transport),GO:0016020(membrane),GO:0016021(integral component of membrane),GO:001619…	ko04130(SNARE interactions in vesicular transport),ko04145(Phagosome)
chr10	24149001	24150000	5.435	0.51	10.6569	hyper-methylated	5.84496e-27	1.52949e-24	+	promoter	Intermediate	ICP	ENSMUST00000218050	Stx7	syntaxin 7 [Source:MGI Symbol;Acc:MGI:1858210]	GO:0000149(SNARE binding),GO:0001772(immunological synapse),GO:0001916(positive regulation of T cell mediated cytotoxicity),GO:0005484(SNAP receptor activity),GO:0005764(lysosome),GO:0005768(endosome),GO:0005769(early endosome),GO:0005770(late endosome),GO:0005886(plasma membrane),GO:0006886(intracellular protein transport),GO:0016020(membrane),GO:0016021(integral component of membrane),GO:001619…	ko04130(SNARE interactions in vesicular transport),ko04145(Phagosome)
chr10	24149001	24150000	5.435	0.51	10.6569	hyper-methylated	5.84496e-27	1.52949e-24	+	promoter	Proximal	ICP	ENSMUST00000020174	Stx7	syntaxin 7 [Source:MGI Symbol;Acc:MGI:1858210]	GO:0000149(SNARE binding),GO:0001772(immunological synapse),GO:0001916(positive regulation of T cell mediated cytotoxicity),GO:0005484(SNAP receptor activity),GO:0005764(lysosome),GO:0005768(endosome),GO:0005769(early endosome),GO:0005770(late endosome),GO:0005886(plasma membrane),GO:0006886(intracellular protein transport),GO:0016020(membrane),GO:0016021(integral component of membrane),GO:001619…	ko04130(SNARE interactions in vesicular transport),ko04145(Phagosome)
chr10	24149001	24150000	5.435	0.51	10.6569	hyper-methylated	5.84496e-27	1.52949e-24	+	promoter	Intermediate	ICP	ENSMUST00000020174	Stx7	syntaxin 7 [Source:MGI Symbol;Acc:MGI:1858210]	GO:0000149(SNARE binding),GO:0001772(immunological synapse),GO:0001916(positive regulation of T cell mediated cytotoxicity),GO:0005484(SNAP receptor activity),GO:0005764(lysosome),GO:0005768(endosome),GO:0005769(early endosome),GO:0005770(late endosome),GO:0005886(plasma membrane),GO:0006886(intracellular protein transport),GO:0016020(membrane),GO:0016021(integral component of membrane),GO:001619…	ko04130(SNARE interactions in vesicular transport),ko04145(Phagosome)
chr10	24149001	24150000	5.435	0.51	10.6569	hyper-methylated	5.84496e-27	1.52949e-24	+	promoter	Proximal	ICP	ENSMUST00000220041	Stx7	syntaxin 7 [Source:MGI Symbol;Acc:MGI:1858210]	GO:0000149(SNARE binding),GO:0001772(immunological synapse),GO:0001916(positive regulation of T cell mediated cytotoxicity),GO:0005484(SNAP receptor activity),GO:0005764(lysosome),GO:0005768(endosome),GO:0005769(early endosome),GO:0005770(late endosome),GO:0005886(plasma membrane),GO:0006886(intracellular protein transport),GO:0016020(membrane),GO:0016021(integral component of membrane),GO:001619…	ko04130(SNARE interactions in vesicular transport),ko04145(Phagosome)
chr10	24149001	24150000	5.435	0.51	10.6569	hyper-methylated	5.84496e-27	1.52949e-24	+	promoter	Intermediate	ICP	ENSMUST00000220041	Stx7	syntaxin 7 [Source:MGI Symbol;Acc:MGI:1858210]	GO:0000149(SNARE binding),GO:0001772(immunological synapse),GO:0001916(positive regulation of T cell mediated cytotoxicity),GO:0005484(SNAP receptor activity),GO:0005764(lysosome),GO:0005768(endosome),GO:0005769(early endosome),GO:0005770(late endosome),GO:0005886(plasma membrane),GO:0006886(intracellular protein transport),GO:0016020(membrane),GO:0016021(integral component of membrane),GO:001619…	ko04130(SNARE interactions in vesicular transport),ko04145(Phagosome)
chr10	24149001	24150000	5.435	0.51	10.6569	hyper-methylated	5.84496e-27	1.52949e-24	+	promoter	Proximal	ICP	ENSMUST00000218643	Stx7	syntaxin 7 [Source:MGI Symbol;Acc:MGI:1858210]	GO:0000149(SNARE binding),GO:0001772(immunological synapse),GO:0001916(positive regulation of T cell mediated cytotoxicity),GO:0005484(SNAP receptor activity),GO:0005764(lysosome),GO:0005768(endosome),GO:0005769(early endosome),GO:0005770(late endosome),GO:0005886(plasma membrane),GO:0006886(intracellular protein transport),GO:0016020(membrane),GO:0016021(integral component of membrane),GO:001619…	ko04130(SNARE interactions in vesicular transport),ko04145(Phagosome)
chr10	24149001	24150000	5.435	0.51	10.6569	hyper-methylated	5.84496e-27	1.52949e-24	+	promoter	Intermediate	ICP	ENSMUST00000218643	Stx7	syntaxin 7 [Source:MGI Symbol;Acc:MGI:1858210]	GO:0000149(SNARE binding),GO:0001772(immunological synapse),GO:0001916(positive regulation of T cell mediated cytotoxicity),GO:0005484(SNAP receptor activity),GO:0005764(lysosome),GO:0005768(endosome),GO:0005769(early endosome),GO:0005770(late endosome),GO:0005886(plasma membrane),GO:0006886(intracellular protein transport),GO:0016020(membrane),GO:0016021(integral component of membrane),GO:001619…	ko04130(SNARE interactions in vesicular transport),ko04145(Phagosome)
chr10	24595501	24596500	1.195	0.645	1.85271	hyper-methylated	0.000304618	0.00512375	+	promoter	Proximal	LCP	ENSMUST00000020171	Ccn2	cellular communication network factor 2 [Source:MGI Symbol;Acc:MGI:95537]	GO:0001502(cartilage condensation),GO:0001503(ossification),GO:0001525(angiogenesis),GO:0001894(tissue homeostasis),GO:0001934(positive regulation of protein phosphorylation),GO:0001968(fibronectin binding),GO:0005178(integrin binding),GO:0005515(protein binding),GO:0005520(insulin-like growth factor binding),GO:0005576(extracellular region),GO:0005615(extracellular space),GO:0005801(cis-Golgi ne…	ko04371(Apelin signaling pathway),ko04390(Hippo signaling pathway)
chr10	24595501	24596500	1.195	0.645	1.85271	hyper-methylated	0.000304618	0.00512375	+	promoter	Proximal	ICP	ENSMUST00000176228	Ccn2	cellular communication network factor 2 [Source:MGI Symbol;Acc:MGI:95537]	GO:0001502(cartilage condensation),GO:0001503(ossification),GO:0001525(angiogenesis),GO:0001894(tissue homeostasis),GO:0001934(positive regulation of protein phosphorylation),GO:0001968(fibronectin binding),GO:0005178(integrin binding),GO:0005515(protein binding),GO:0005520(insulin-like growth factor binding),GO:0005576(extracellular region),GO:0005615(extracellular space),GO:0005801(cis-Golgi ne…	ko04371(Apelin signaling pathway),ko04390(Hippo signaling pathway)
chr10	24595501	24596500	1.195	0.645	1.85271	hyper-methylated	0.000304618	0.00512375	+	promoter	Intermediate	ICP	ENSMUST00000176228	Ccn2	cellular communication network factor 2 [Source:MGI Symbol;Acc:MGI:95537]	GO:0001502(cartilage condensation),GO:0001503(ossification),GO:0001525(angiogenesis),GO:0001894(tissue homeostasis),GO:0001934(positive regulation of protein phosphorylation),GO:0001968(fibronectin binding),GO:0005178(integrin binding),GO:0005515(protein binding),GO:0005520(insulin-like growth factor binding),GO:0005576(extracellular region),GO:0005615(extracellular space),GO:0005801(cis-Golgi ne…	ko04371(Apelin signaling pathway),ko04390(Hippo signaling pathway)
chr10	24595501	24596500	1.195	0.645	1.85271	hyper-methylated	0.000304618	0.00512375	+	promoter	Proximal	ICP	ENSMUST00000129142	Ccn2	cellular communication network factor 2 [Source:MGI Symbol;Acc:MGI:95537]	GO:0001502(cartilage condensation),GO:0001503(ossification),GO:0001525(angiogenesis),GO:0001894(tissue homeostasis),GO:0001934(positive regulation of protein phosphorylation),GO:0001968(fibronectin binding),GO:0005178(integrin binding),GO:0005515(protein binding),GO:0005520(insulin-like growth factor binding),GO:0005576(extracellular region),GO:0005615(extracellular space),GO:0005801(cis-Golgi ne…	ko04371(Apelin signaling pathway),ko04390(Hippo signaling pathway)
chr10	24595501	24596500	1.195	0.645	1.85271	hyper-methylated	0.000304618	0.00512375	+	promoter	Intermediate	ICP	ENSMUST00000129142	Ccn2	cellular communication network factor 2 [Source:MGI Symbol;Acc:MGI:95537]	GO:0001502(cartilage condensation),GO:0001503(ossification),GO:0001525(angiogenesis),GO:0001894(tissue homeostasis),GO:0001934(positive regulation of protein phosphorylation),GO:0001968(fibronectin binding),GO:0005178(integrin binding),GO:0005515(protein binding),GO:0005520(insulin-like growth factor binding),GO:0005576(extracellular region),GO:0005615(extracellular space),GO:0005801(cis-Golgi ne…	ko04371(Apelin signaling pathway),ko04390(Hippo signaling pathway)
chr10	24595501	24596500	1.195	0.645	1.85271	hyper-methylated	0.000304618	0.00512375	-	promoter	Proximal	ICP	ENSMUST00000136908	Gm15270	predicted gene 15270 [Source:MGI Symbol;Acc:MGI:3705149]	NA	NA
chr10	24595501	24596500	1.195	0.645	1.85271	hyper-methylated	0.000304618	0.00512375	-	promoter	Distal	LCP	ENSMUST00000141076	Gm15270	predicted gene 15270 [Source:MGI Symbol;Acc:MGI:3705149]	NA	NA
chr10	24595501	24596500	1.195	0.645	1.85271	hyper-methylated	0.000304618	0.00512375	-	promoter	Intermediate	ICP	ENSMUST00000136908	Gm15270	predicted gene 15270 [Source:MGI Symbol;Acc:MGI:3705149]	NA	NA
chr10	24596001	24597000	4.955	1.135	4.36564	hyper-methylated	1.06791e-12	8.7369e-11	+	promoter	Proximal	ICP	ENSMUST00000176228	Ccn2	cellular communication network factor 2 [Source:MGI Symbol;Acc:MGI:95537]	GO:0001502(cartilage condensation),GO:0001503(ossification),GO:0001525(angiogenesis),GO:0001894(tissue homeostasis),GO:0001934(positive regulation of protein phosphorylation),GO:0001968(fibronectin binding),GO:0005178(integrin binding),GO:0005515(protein binding),GO:0005520(insulin-like growth factor binding),GO:0005576(extracellular region),GO:0005615(extracellular space),GO:0005801(cis-Golgi ne…	ko04371(Apelin signaling pathway),ko04390(Hippo signaling pathway)
chr10	24596001	24597000	4.955	1.135	4.36564	hyper-methylated	1.06791e-12	8.7369e-11	+	promoter	Proximal	ICP	ENSMUST00000129142	Ccn2	cellular communication network factor 2 [Source:MGI Symbol;Acc:MGI:95537]	GO:0001502(cartilage condensation),GO:0001503(ossification),GO:0001525(angiogenesis),GO:0001894(tissue homeostasis),GO:0001934(positive regulation of protein phosphorylation),GO:0001968(fibronectin binding),GO:0005178(integrin binding),GO:0005515(protein binding),GO:0005520(insulin-like growth factor binding),GO:0005576(extracellular region),GO:0005615(extracellular space),GO:0005801(cis-Golgi ne…	ko04371(Apelin signaling pathway),ko04390(Hippo signaling pathway)
chr10	24596001	24597000	4.955	1.135	4.36564	hyper-methylated	1.06791e-12	8.7369e-11	-	promoter	Proximal	ICP	ENSMUST00000136908	Gm15270	predicted gene 15270 [Source:MGI Symbol;Acc:MGI:3705149]	NA	NA
chr10	24596001	24597000	4.955	1.135	4.36564	hyper-methylated	1.06791e-12	8.7369e-11	-	promoter	Intermediate	ICP	ENSMUST00000136908	Gm15270	predicted gene 15270 [Source:MGI Symbol;Acc:MGI:3705149]	NA	NA
chr10	24596001	24597000	4.955	1.135	4.36564	hyper-methylated	1.06791e-12	8.7369e-11	-	promoter	Distal	ICP	ENSMUST00000136908	Gm15270	predicted gene 15270 [Source:MGI Symbol;Acc:MGI:3705149]	NA	NA
chr10	24596001	24597000	4.955	1.135	4.36564	hyper-methylated	1.06791e-12	8.7369e-11	-	promoter	Proximal	LCP	ENSMUST00000125158	Gm15270	predicted gene 15270 [Source:MGI Symbol;Acc:MGI:3705149]	NA	NA
chr10	25200001	25201000	1.335	0.685	1.94891	hyper-methylated	0.00125458	0.0163693	-	promoter	Proximal	LCP	ENSMUST00000100012	Akap7	A kinase (PRKA) anchor protein 7 [Source:MGI Symbol;Acc:MGI:1859150]	GO:0000166(nucleotide binding),GO:0005515(protein binding),GO:0005634(nucleus),GO:0005737(cytoplasm),GO:0005829(cytosol),GO:0005886(plasma membrane),GO:0007178(transmembrane receptor protein serine/threonine kinase signaling pathway),GO:0008022(protein C-terminus binding),GO:0008104(protein localization),GO:0010738(regulation of protein kinase A signaling),GO:0016020(membrane),GO:0016208(AMP bind…	NA
chr10	25200001	25201000	1.335	0.685	1.94891	hyper-methylated	0.00125458	0.0163693	-	promoter	Intermediate	LCP	ENSMUST00000100012	Akap7	A kinase (PRKA) anchor protein 7 [Source:MGI Symbol;Acc:MGI:1859150]	GO:0000166(nucleotide binding),GO:0005515(protein binding),GO:0005634(nucleus),GO:0005737(cytoplasm),GO:0005829(cytosol),GO:0005886(plasma membrane),GO:0007178(transmembrane receptor protein serine/threonine kinase signaling pathway),GO:0008022(protein C-terminus binding),GO:0008104(protein localization),GO:0010738(regulation of protein kinase A signaling),GO:0016020(membrane),GO:0016208(AMP bind…	NA
chr10	25296501	25297500	0.415	0.07	5.92857	hyper-methylated	0.00061214	0.00910366	-	promoter	Intermediate	ICP	ENSMUST00000176258	Akap7	A kinase (PRKA) anchor protein 7 [Source:MGI Symbol;Acc:MGI:1859150]	GO:0000166(nucleotide binding),GO:0005515(protein binding),GO:0005634(nucleus),GO:0005737(cytoplasm),GO:0005829(cytosol),GO:0005886(plasma membrane),GO:0007178(transmembrane receptor protein serine/threonine kinase signaling pathway),GO:0008022(protein C-terminus binding),GO:0008104(protein localization),GO:0010738(regulation of protein kinase A signaling),GO:0016020(membrane),GO:0016208(AMP bind…	NA
chr10	25296501	25297500	0.415	0.07	5.92857	hyper-methylated	0.00061214	0.00910366	-	promoter	Proximal	HCP	ENSMUST00000177124	Akap7	A kinase (PRKA) anchor protein 7 [Source:MGI Symbol;Acc:MGI:1859150]	GO:0000166(nucleotide binding),GO:0005515(protein binding),GO:0005634(nucleus),GO:0005737(cytoplasm),GO:0005829(cytosol),GO:0005886(plasma membrane),GO:0007178(transmembrane receptor protein serine/threonine kinase signaling pathway),GO:0008022(protein C-terminus binding),GO:0008104(protein localization),GO:0010738(regulation of protein kinase A signaling),GO:0016020(membrane),GO:0016208(AMP bind…	NA
chr10	25296501	25297500	0.415	0.07	5.92857	hyper-methylated	0.00061214	0.00910366	-	promoter	Distal	ICP	ENSMUST00000176258	Akap7	A kinase (PRKA) anchor protein 7 [Source:MGI Symbol;Acc:MGI:1859150]	GO:0000166(nucleotide binding),GO:0005515(protein binding),GO:0005634(nucleus),GO:0005737(cytoplasm),GO:0005829(cytosol),GO:0005886(plasma membrane),GO:0007178(transmembrane receptor protein serine/threonine kinase signaling pathway),GO:0008022(protein C-terminus binding),GO:0008104(protein localization),GO:0010738(regulation of protein kinase A signaling),GO:0016020(membrane),GO:0016208(AMP bind…	NA
chr10	25296501	25297500	0.415	0.07	5.92857	hyper-methylated	0.00061214	0.00910366	-	promoter	Intermediate	HCP	ENSMUST00000177124	Akap7	A kinase (PRKA) anchor protein 7 [Source:MGI Symbol;Acc:MGI:1859150]	GO:0000166(nucleotide binding),GO:0005515(protein binding),GO:0005634(nucleus),GO:0005737(cytoplasm),GO:0005829(cytosol),GO:0005886(plasma membrane),GO:0007178(transmembrane receptor protein serine/threonine kinase signaling pathway),GO:0008022(protein C-terminus binding),GO:0008104(protein localization),GO:0010738(regulation of protein kinase A signaling),GO:0016020(membrane),GO:0016208(AMP bind…	NA
chr10	26373001	26374000	0.41	0.25	1.64	hyper-methylated	0.000153886	0.00289684	-	promoter	Proximal	LCP	ENSMUST00000105519	L3mbtl3	L3MBTL3 histone methyl-lysine binding protein [Source:MGI Symbol;Acc:MGI:2143628]	GO:0003682(chromatin binding),GO:0005515(protein binding),GO:0005634(nucleus),GO:0005654(nucleoplasm),GO:0005730(nucleolus),GO:0006325(chromatin organization),GO:0006355(regulation of transcription, DNA-templated),GO:0008270(zinc ion binding),GO:0030099(myeloid cell differentiation),GO:0030225(macrophage differentiation),GO:0030851(granulocyte differentiation),GO:0042393(histone binding),GO:00428…	NA
chr10	26373001	26374000	0.41	0.25	1.64	hyper-methylated	0.000153886	0.00289684	-	promoter	Proximal	LCP	ENSMUST00000040219	L3mbtl3	L3MBTL3 histone methyl-lysine binding protein [Source:MGI Symbol;Acc:MGI:2143628]	GO:0003682(chromatin binding),GO:0005515(protein binding),GO:0005634(nucleus),GO:0005654(nucleoplasm),GO:0005730(nucleolus),GO:0006325(chromatin organization),GO:0006355(regulation of transcription, DNA-templated),GO:0008270(zinc ion binding),GO:0030099(myeloid cell differentiation),GO:0030225(macrophage differentiation),GO:0030851(granulocyte differentiation),GO:0042393(histone binding),GO:00428…	NA
chr10	26373501	26374500	0.45	0.295	1.52542	hyper-methylated	0.000535188	0.00819753	-	promoter	Proximal	LCP	ENSMUST00000105519	L3mbtl3	L3MBTL3 histone methyl-lysine binding protein [Source:MGI Symbol;Acc:MGI:2143628]	GO:0003682(chromatin binding),GO:0005515(protein binding),GO:0005634(nucleus),GO:0005654(nucleoplasm),GO:0005730(nucleolus),GO:0006325(chromatin organization),GO:0006355(regulation of transcription, DNA-templated),GO:0008270(zinc ion binding),GO:0030099(myeloid cell differentiation),GO:0030225(macrophage differentiation),GO:0030851(granulocyte differentiation),GO:0042393(histone binding),GO:00428…	NA
chr10	26373501	26374500	0.45	0.295	1.52542	hyper-methylated	0.000535188	0.00819753	-	promoter	Proximal	LCP	ENSMUST00000040219	L3mbtl3	L3MBTL3 histone methyl-lysine binding protein [Source:MGI Symbol;Acc:MGI:2143628]	GO:0003682(chromatin binding),GO:0005515(protein binding),GO:0005634(nucleus),GO:0005654(nucleoplasm),GO:0005730(nucleolus),GO:0006325(chromatin organization),GO:0006355(regulation of transcription, DNA-templated),GO:0008270(zinc ion binding),GO:0030099(myeloid cell differentiation),GO:0030225(macrophage differentiation),GO:0030851(granulocyte differentiation),GO:0042393(histone binding),GO:00428…	NA
chr10	26373501	26374500	0.45	0.295	1.52542	hyper-methylated	0.000535188	0.00819753	-	promoter	Intermediate	LCP	ENSMUST00000105519	L3mbtl3	L3MBTL3 histone methyl-lysine binding protein [Source:MGI Symbol;Acc:MGI:2143628]	GO:0003682(chromatin binding),GO:0005515(protein binding),GO:0005634(nucleus),GO:0005654(nucleoplasm),GO:0005730(nucleolus),GO:0006325(chromatin organization),GO:0006355(regulation of transcription, DNA-templated),GO:0008270(zinc ion binding),GO:0030099(myeloid cell differentiation),GO:0030225(macrophage differentiation),GO:0030851(granulocyte differentiation),GO:0042393(histone binding),GO:00428…	NA
chr10	26373501	26374500	0.45	0.295	1.52542	hyper-methylated	0.000535188	0.00819753	-	promoter	Intermediate	LCP	ENSMUST00000040219	L3mbtl3	L3MBTL3 histone methyl-lysine binding protein [Source:MGI Symbol;Acc:MGI:2143628]	GO:0003682(chromatin binding),GO:0005515(protein binding),GO:0005634(nucleus),GO:0005654(nucleoplasm),GO:0005730(nucleolus),GO:0006325(chromatin organization),GO:0006355(regulation of transcription, DNA-templated),GO:0008270(zinc ion binding),GO:0030099(myeloid cell differentiation),GO:0030225(macrophage differentiation),GO:0030851(granulocyte differentiation),GO:0042393(histone binding),GO:00428…	NA
chr10	26375001	26376000	0.695	0.445	1.5618	hyper-methylated	0.000216216	0.00387849	-	promoter	Distal	LCP	ENSMUST00000105519	L3mbtl3	L3MBTL3 histone methyl-lysine binding protein [Source:MGI Symbol;Acc:MGI:2143628]	GO:0003682(chromatin binding),GO:0005515(protein binding),GO:0005634(nucleus),GO:0005654(nucleoplasm),GO:0005730(nucleolus),GO:0006325(chromatin organization),GO:0006355(regulation of transcription, DNA-templated),GO:0008270(zinc ion binding),GO:0030099(myeloid cell differentiation),GO:0030225(macrophage differentiation),GO:0030851(granulocyte differentiation),GO:0042393(histone binding),GO:00428…	NA
chr10	26375001	26376000	0.695	0.445	1.5618	hyper-methylated	0.000216216	0.00387849	-	promoter	Distal	LCP	ENSMUST00000040219	L3mbtl3	L3MBTL3 histone methyl-lysine binding protein [Source:MGI Symbol;Acc:MGI:2143628]	GO:0003682(chromatin binding),GO:0005515(protein binding),GO:0005634(nucleus),GO:0005654(nucleoplasm),GO:0005730(nucleolus),GO:0006325(chromatin organization),GO:0006355(regulation of transcription, DNA-templated),GO:0008270(zinc ion binding),GO:0030099(myeloid cell differentiation),GO:0030225(macrophage differentiation),GO:0030851(granulocyte differentiation),GO:0042393(histone binding),GO:00428…	NA
chr10	26375001	26376000	0.695	0.445	1.5618	hyper-methylated	0.000216216	0.00387849	-	promoter	Proximal	HCP	ENSMUST00000174766	L3mbtl3	L3MBTL3 histone methyl-lysine binding protein [Source:MGI Symbol;Acc:MGI:2143628]	GO:0003682(chromatin binding),GO:0005515(protein binding),GO:0005634(nucleus),GO:0005654(nucleoplasm),GO:0005730(nucleolus),GO:0006325(chromatin organization),GO:0006355(regulation of transcription, DNA-templated),GO:0008270(zinc ion binding),GO:0030099(myeloid cell differentiation),GO:0030225(macrophage differentiation),GO:0030851(granulocyte differentiation),GO:0042393(histone binding),GO:00428…	NA
chr10	26375001	26376000	0.695	0.445	1.5618	hyper-methylated	0.000216216	0.00387849	-	promoter	Intermediate	HCP	ENSMUST00000174766	L3mbtl3	L3MBTL3 histone methyl-lysine binding protein [Source:MGI Symbol;Acc:MGI:2143628]	GO:0003682(chromatin binding),GO:0005515(protein binding),GO:0005634(nucleus),GO:0005654(nucleoplasm),GO:0005730(nucleolus),GO:0006325(chromatin organization),GO:0006355(regulation of transcription, DNA-templated),GO:0008270(zinc ion binding),GO:0030099(myeloid cell differentiation),GO:0030225(macrophage differentiation),GO:0030851(granulocyte differentiation),GO:0042393(histone binding),GO:00428…	NA
chr10	26375001	26376000	0.695	0.445	1.5618	hyper-methylated	0.000216216	0.00387849	-	promoter	Proximal	ICP	ENSMUST00000217699	L3mbtl3	L3MBTL3 histone methyl-lysine binding protein [Source:MGI Symbol;Acc:MGI:2143628]	GO:0003682(chromatin binding),GO:0005515(protein binding),GO:0005634(nucleus),GO:0005654(nucleoplasm),GO:0005730(nucleolus),GO:0006325(chromatin organization),GO:0006355(regulation of transcription, DNA-templated),GO:0008270(zinc ion binding),GO:0030099(myeloid cell differentiation),GO:0030225(macrophage differentiation),GO:0030851(granulocyte differentiation),GO:0042393(histone binding),GO:00428…	NA
chr10	26375501	26376500	1.165	0.52	2.24038	hyper-methylated	2.2295e-08	1.03841e-06	-	promoter	Distal	LCP	ENSMUST00000105519	L3mbtl3	L3MBTL3 histone methyl-lysine binding protein [Source:MGI Symbol;Acc:MGI:2143628]	GO:0003682(chromatin binding),GO:0005515(protein binding),GO:0005634(nucleus),GO:0005654(nucleoplasm),GO:0005730(nucleolus),GO:0006325(chromatin organization),GO:0006355(regulation of transcription, DNA-templated),GO:0008270(zinc ion binding),GO:0030099(myeloid cell differentiation),GO:0030225(macrophage differentiation),GO:0030851(granulocyte differentiation),GO:0042393(histone binding),GO:00428…	NA
chr10	26375501	26376500	1.165	0.52	2.24038	hyper-methylated	2.2295e-08	1.03841e-06	-	promoter	Distal	LCP	ENSMUST00000040219	L3mbtl3	L3MBTL3 histone methyl-lysine binding protein [Source:MGI Symbol;Acc:MGI:2143628]	GO:0003682(chromatin binding),GO:0005515(protein binding),GO:0005634(nucleus),GO:0005654(nucleoplasm),GO:0005730(nucleolus),GO:0006325(chromatin organization),GO:0006355(regulation of transcription, DNA-templated),GO:0008270(zinc ion binding),GO:0030099(myeloid cell differentiation),GO:0030225(macrophage differentiation),GO:0030851(granulocyte differentiation),GO:0042393(histone binding),GO:00428…	NA
chr10	26375501	26376500	1.165	0.52	2.24038	hyper-methylated	2.2295e-08	1.03841e-06	-	promoter	Intermediate	HCP	ENSMUST00000174766	L3mbtl3	L3MBTL3 histone methyl-lysine binding protein [Source:MGI Symbol;Acc:MGI:2143628]	GO:0003682(chromatin binding),GO:0005515(protein binding),GO:0005634(nucleus),GO:0005654(nucleoplasm),GO:0005730(nucleolus),GO:0006325(chromatin organization),GO:0006355(regulation of transcription, DNA-templated),GO:0008270(zinc ion binding),GO:0030099(myeloid cell differentiation),GO:0030225(macrophage differentiation),GO:0030851(granulocyte differentiation),GO:0042393(histone binding),GO:00428…	NA
chr10	26375501	26376500	1.165	0.52	2.24038	hyper-methylated	2.2295e-08	1.03841e-06	-	promoter	Proximal	ICP	ENSMUST00000217699	L3mbtl3	L3MBTL3 histone methyl-lysine binding protein [Source:MGI Symbol;Acc:MGI:2143628]	GO:0003682(chromatin binding),GO:0005515(protein binding),GO:0005634(nucleus),GO:0005654(nucleoplasm),GO:0005730(nucleolus),GO:0006325(chromatin organization),GO:0006355(regulation of transcription, DNA-templated),GO:0008270(zinc ion binding),GO:0030099(myeloid cell differentiation),GO:0030225(macrophage differentiation),GO:0030851(granulocyte differentiation),GO:0042393(histone binding),GO:00428…	NA
chr10	26375501	26376500	1.165	0.52	2.24038	hyper-methylated	2.2295e-08	1.03841e-06	-	promoter	Distal	HCP	ENSMUST00000174766	L3mbtl3	L3MBTL3 histone methyl-lysine binding protein [Source:MGI Symbol;Acc:MGI:2143628]	GO:0003682(chromatin binding),GO:0005515(protein binding),GO:0005634(nucleus),GO:0005654(nucleoplasm),GO:0005730(nucleolus),GO:0006325(chromatin organization),GO:0006355(regulation of transcription, DNA-templated),GO:0008270(zinc ion binding),GO:0030099(myeloid cell differentiation),GO:0030225(macrophage differentiation),GO:0030851(granulocyte differentiation),GO:0042393(histone binding),GO:00428…	NA
chr10	26375501	26376500	1.165	0.52	2.24038	hyper-methylated	2.2295e-08	1.03841e-06	-	promoter	Intermediate	ICP	ENSMUST00000217699	L3mbtl3	L3MBTL3 histone methyl-lysine binding protein [Source:MGI Symbol;Acc:MGI:2143628]	GO:0003682(chromatin binding),GO:0005515(protein binding),GO:0005634(nucleus),GO:0005654(nucleoplasm),GO:0005730(nucleolus),GO:0006325(chromatin organization),GO:0006355(regulation of transcription, DNA-templated),GO:0008270(zinc ion binding),GO:0030099(myeloid cell differentiation),GO:0030225(macrophage differentiation),GO:0030851(granulocyte differentiation),GO:0042393(histone binding),GO:00428…	NA
chr10	28075001	28076000	0.51	0.245	2.08163	hyper-methylated	0.00150655	0.0191061	+	promoter	Proximal	ICP	ENSMUST00000166468	Ptprk	protein tyrosine phosphatase, receptor type, K [Source:MGI Symbol;Acc:MGI:103310]	GO:0001750(photoreceptor outer segment),GO:0004721(phosphoprotein phosphatase activity),GO:0004725(protein tyrosine phosphatase activity),GO:0005515(protein binding),GO:0005886(plasma membrane),GO:0005911(cell-cell junction),GO:0006470(protein dephosphorylation),GO:0007155(cell adhesion),GO:0007165(signal transduction),GO:0007179(transforming growth factor beta receptor signaling pathway),GO:0008…	NA
chr10	28075001	28076000	0.51	0.245	2.08163	hyper-methylated	0.00150655	0.0191061	+	promoter	Proximal	ICP	ENSMUST00000218359	Ptprk	protein tyrosine phosphatase, receptor type, K [Source:MGI Symbol;Acc:MGI:103310]	GO:0001750(photoreceptor outer segment),GO:0004721(phosphoprotein phosphatase activity),GO:0004725(protein tyrosine phosphatase activity),GO:0005515(protein binding),GO:0005886(plasma membrane),GO:0005911(cell-cell junction),GO:0006470(protein dephosphorylation),GO:0007155(cell adhesion),GO:0007165(signal transduction),GO:0007179(transforming growth factor beta receptor signaling pathway),GO:0008…	NA
chr10	28075001	28076000	0.51	0.245	2.08163	hyper-methylated	0.00150655	0.0191061	+	promoter	Proximal	ICP	ENSMUST00000218276	Ptprk	protein tyrosine phosphatase, receptor type, K [Source:MGI Symbol;Acc:MGI:103310]	GO:0001750(photoreceptor outer segment),GO:0004721(phosphoprotein phosphatase activity),GO:0004725(protein tyrosine phosphatase activity),GO:0005515(protein binding),GO:0005886(plasma membrane),GO:0005911(cell-cell junction),GO:0006470(protein dephosphorylation),GO:0007155(cell adhesion),GO:0007165(signal transduction),GO:0007179(transforming growth factor beta receptor signaling pathway),GO:0008…	NA
chr10	28075001	28076000	0.51	0.245	2.08163	hyper-methylated	0.00150655	0.0191061	+	promoter	Proximal	ICP	ENSMUST00000219478	Ptprk	protein tyrosine phosphatase, receptor type, K [Source:MGI Symbol;Acc:MGI:103310]	GO:0001750(photoreceptor outer segment),GO:0004721(phosphoprotein phosphatase activity),GO:0004725(protein tyrosine phosphatase activity),GO:0005515(protein binding),GO:0005886(plasma membrane),GO:0005911(cell-cell junction),GO:0006470(protein dephosphorylation),GO:0007155(cell adhesion),GO:0007165(signal transduction),GO:0007179(transforming growth factor beta receptor signaling pathway),GO:0008…	NA
chr10	28075001	28076000	0.51	0.245	2.08163	hyper-methylated	0.00150655	0.0191061	+	promoter	Proximal	ICP	ENSMUST00000218633	Ptprk	protein tyrosine phosphatase, receptor type, K [Source:MGI Symbol;Acc:MGI:103310]	GO:0001750(photoreceptor outer segment),GO:0004721(phosphoprotein phosphatase activity),GO:0004725(protein tyrosine phosphatase activity),GO:0005515(protein binding),GO:0005886(plasma membrane),GO:0005911(cell-cell junction),GO:0006470(protein dephosphorylation),GO:0007155(cell adhesion),GO:0007165(signal transduction),GO:0007179(transforming growth factor beta receptor signaling pathway),GO:0008…	NA
chr10	28075001	28076000	0.51	0.245	2.08163	hyper-methylated	0.00150655	0.0191061	+	promoter	Proximal	ICP	ENSMUST00000219107	Ptprk	protein tyrosine phosphatase, receptor type, K [Source:MGI Symbol;Acc:MGI:103310]	GO:0001750(photoreceptor outer segment),GO:0004721(phosphoprotein phosphatase activity),GO:0004725(protein tyrosine phosphatase activity),GO:0005515(protein binding),GO:0005886(plasma membrane),GO:0005911(cell-cell junction),GO:0006470(protein dephosphorylation),GO:0007155(cell adhesion),GO:0007165(signal transduction),GO:0007179(transforming growth factor beta receptor signaling pathway),GO:0008…	NA
chr10	28075001	28076000	0.51	0.245	2.08163	hyper-methylated	0.00150655	0.0191061	+	promoter	Proximal	ICP	ENSMUST00000218584	Ptprk	protein tyrosine phosphatase, receptor type, K [Source:MGI Symbol;Acc:MGI:103310]	GO:0001750(photoreceptor outer segment),GO:0004721(phosphoprotein phosphatase activity),GO:0004725(protein tyrosine phosphatase activity),GO:0005515(protein binding),GO:0005886(plasma membrane),GO:0005911(cell-cell junction),GO:0006470(protein dephosphorylation),GO:0007155(cell adhesion),GO:0007165(signal transduction),GO:0007179(transforming growth factor beta receptor signaling pathway),GO:0008…	NA
chr10	28075001	28076000	0.51	0.245	2.08163	hyper-methylated	0.00150655	0.0191061	+	promoter	Proximal	ICP	ENSMUST00000219761	Ptprk	protein tyrosine phosphatase, receptor type, K [Source:MGI Symbol;Acc:MGI:103310]	GO:0001750(photoreceptor outer segment),GO:0004721(phosphoprotein phosphatase activity),GO:0004725(protein tyrosine phosphatase activity),GO:0005515(protein binding),GO:0005886(plasma membrane),GO:0005911(cell-cell junction),GO:0006470(protein dephosphorylation),GO:0007155(cell adhesion),GO:0007165(signal transduction),GO:0007179(transforming growth factor beta receptor signaling pathway),GO:0008…	NA
chr10	28075501	28076500	0.64	0.25	2.56	hyper-methylated	8.23188e-07	2.85613e-05	+	promoter	Proximal	ICP	ENSMUST00000219761	Ptprk	protein tyrosine phosphatase, receptor type, K [Source:MGI Symbol;Acc:MGI:103310]	GO:0001750(photoreceptor outer segment),GO:0004721(phosphoprotein phosphatase activity),GO:0004725(protein tyrosine phosphatase activity),GO:0005515(protein binding),GO:0005886(plasma membrane),GO:0005911(cell-cell junction),GO:0006470(protein dephosphorylation),GO:0007155(cell adhesion),GO:0007165(signal transduction),GO:0007179(transforming growth factor beta receptor signaling pathway),GO:0008…	NA
chr10	29394001	29395000	58.25	24.595	2.36837	hyper-methylated	2.24431e-13	1.99829e-11	+	promoter	Intermediate	LCP	ENSMUST00000157632	Gm24286	predicted gene, 24286 [Source:MGI Symbol;Acc:MGI:5454063]	NA	NA
chr10	29394001	29395000	58.25	24.595	2.36837	hyper-methylated	2.24431e-13	1.99829e-11	+	promoter	Distal	LCP	ENSMUST00000157632	Gm24286	predicted gene, 24286 [Source:MGI Symbol;Acc:MGI:5454063]	NA	NA
chr10	29394001	29395000	58.25	24.595	2.36837	hyper-methylated	2.24431e-13	1.99829e-11	+	promoter	Proximal	LCP	ENSMUST00000157632	Gm24286	predicted gene, 24286 [Source:MGI Symbol;Acc:MGI:5454063]	NA	NA
chr10	31445001	31446000	0.755	0.245	3.08163	hyper-methylated	0.000102782	0.00203897	-	promoter	Proximal	ICP	ENSMUST00000000305	Tpd52l1	tumor protein D52-like 1 [Source:MGI Symbol;Acc:MGI:1298386]	GO:0000086(G2/M transition of mitotic cell cycle),GO:0005737(cytoplasm),GO:0005769(early endosome),GO:0042802(identical protein binding),GO:0042803(protein homodimerization activity),GO:0043406(positive regulation of MAP kinase activity),GO:0046330(positive regulation of JNK cascade),GO:0048471(perinuclear region of cytoplasm),GO:2001235(positive regulation of apoptotic signaling pathway)	NA
chr10	31445001	31446000	0.755	0.245	3.08163	hyper-methylated	0.000102782	0.00203897	-	promoter	Proximal	ICP	ENSMUST00000214644	Tpd52l1	tumor protein D52-like 1 [Source:MGI Symbol;Acc:MGI:1298386]	GO:0000086(G2/M transition of mitotic cell cycle),GO:0005737(cytoplasm),GO:0005769(early endosome),GO:0042802(identical protein binding),GO:0042803(protein homodimerization activity),GO:0043406(positive regulation of MAP kinase activity),GO:0046330(positive regulation of JNK cascade),GO:0048471(perinuclear region of cytoplasm),GO:2001235(positive regulation of apoptotic signaling pathway)	NA
chr10	31445001	31446000	0.755	0.245	3.08163	hyper-methylated	0.000102782	0.00203897	-	promoter	Proximal	ICP	ENSMUST00000215515	Tpd52l1	tumor protein D52-like 1 [Source:MGI Symbol;Acc:MGI:1298386]	GO:0000086(G2/M transition of mitotic cell cycle),GO:0005737(cytoplasm),GO:0005769(early endosome),GO:0042802(identical protein binding),GO:0042803(protein homodimerization activity),GO:0043406(positive regulation of MAP kinase activity),GO:0046330(positive regulation of JNK cascade),GO:0048471(perinuclear region of cytoplasm),GO:2001235(positive regulation of apoptotic signaling pathway)	NA
chr10	31445001	31446000	0.755	0.245	3.08163	hyper-methylated	0.000102782	0.00203897	-	promoter	Proximal	ICP	ENSMUST00000213528	Tpd52l1	tumor protein D52-like 1 [Source:MGI Symbol;Acc:MGI:1298386]	GO:0000086(G2/M transition of mitotic cell cycle),GO:0005737(cytoplasm),GO:0005769(early endosome),GO:0042802(identical protein binding),GO:0042803(protein homodimerization activity),GO:0043406(positive regulation of MAP kinase activity),GO:0046330(positive regulation of JNK cascade),GO:0048471(perinuclear region of cytoplasm),GO:2001235(positive regulation of apoptotic signaling pathway)	NA
chr10	31445001	31446000	0.755	0.245	3.08163	hyper-methylated	0.000102782	0.00203897	-	promoter	Proximal	ICP	ENSMUST00000213639	Tpd52l1	tumor protein D52-like 1 [Source:MGI Symbol;Acc:MGI:1298386]	GO:0000086(G2/M transition of mitotic cell cycle),GO:0005737(cytoplasm),GO:0005769(early endosome),GO:0042802(identical protein binding),GO:0042803(protein homodimerization activity),GO:0043406(positive regulation of MAP kinase activity),GO:0046330(positive regulation of JNK cascade),GO:0048471(perinuclear region of cytoplasm),GO:2001235(positive regulation of apoptotic signaling pathway)	NA
chr10	31445001	31446000	0.755	0.245	3.08163	hyper-methylated	0.000102782	0.00203897	-	promoter	Intermediate	ICP	ENSMUST00000213639	Tpd52l1	tumor protein D52-like 1 [Source:MGI Symbol;Acc:MGI:1298386]	GO:0000086(G2/M transition of mitotic cell cycle),GO:0005737(cytoplasm),GO:0005769(early endosome),GO:0042802(identical protein binding),GO:0042803(protein homodimerization activity),GO:0043406(positive regulation of MAP kinase activity),GO:0046330(positive regulation of JNK cascade),GO:0048471(perinuclear region of cytoplasm),GO:2001235(positive regulation of apoptotic signaling pathway)	NA
chr10	31445501	31446500	0.975	0.285	3.42105	hyper-methylated	6.91622e-05	0.00145989	-	promoter	Proximal	ICP	ENSMUST00000000305	Tpd52l1	tumor protein D52-like 1 [Source:MGI Symbol;Acc:MGI:1298386]	GO:0000086(G2/M transition of mitotic cell cycle),GO:0005737(cytoplasm),GO:0005769(early endosome),GO:0042802(identical protein binding),GO:0042803(protein homodimerization activity),GO:0043406(positive regulation of MAP kinase activity),GO:0046330(positive regulation of JNK cascade),GO:0048471(perinuclear region of cytoplasm),GO:2001235(positive regulation of apoptotic signaling pathway)	NA
chr10	31445501	31446500	0.975	0.285	3.42105	hyper-methylated	6.91622e-05	0.00145989	-	promoter	Proximal	ICP	ENSMUST00000214644	Tpd52l1	tumor protein D52-like 1 [Source:MGI Symbol;Acc:MGI:1298386]	GO:0000086(G2/M transition of mitotic cell cycle),GO:0005737(cytoplasm),GO:0005769(early endosome),GO:0042802(identical protein binding),GO:0042803(protein homodimerization activity),GO:0043406(positive regulation of MAP kinase activity),GO:0046330(positive regulation of JNK cascade),GO:0048471(perinuclear region of cytoplasm),GO:2001235(positive regulation of apoptotic signaling pathway)	NA
chr10	31445501	31446500	0.975	0.285	3.42105	hyper-methylated	6.91622e-05	0.00145989	-	promoter	Proximal	ICP	ENSMUST00000215515	Tpd52l1	tumor protein D52-like 1 [Source:MGI Symbol;Acc:MGI:1298386]	GO:0000086(G2/M transition of mitotic cell cycle),GO:0005737(cytoplasm),GO:0005769(early endosome),GO:0042802(identical protein binding),GO:0042803(protein homodimerization activity),GO:0043406(positive regulation of MAP kinase activity),GO:0046330(positive regulation of JNK cascade),GO:0048471(perinuclear region of cytoplasm),GO:2001235(positive regulation of apoptotic signaling pathway)	NA
chr10	31445501	31446500	0.975	0.285	3.42105	hyper-methylated	6.91622e-05	0.00145989	-	promoter	Proximal	ICP	ENSMUST00000213528	Tpd52l1	tumor protein D52-like 1 [Source:MGI Symbol;Acc:MGI:1298386]	GO:0000086(G2/M transition of mitotic cell cycle),GO:0005737(cytoplasm),GO:0005769(early endosome),GO:0042802(identical protein binding),GO:0042803(protein homodimerization activity),GO:0043406(positive regulation of MAP kinase activity),GO:0046330(positive regulation of JNK cascade),GO:0048471(perinuclear region of cytoplasm),GO:2001235(positive regulation of apoptotic signaling pathway)	NA
chr10	31445501	31446500	0.975	0.285	3.42105	hyper-methylated	6.91622e-05	0.00145989	-	promoter	Proximal	ICP	ENSMUST00000213639	Tpd52l1	tumor protein D52-like 1 [Source:MGI Symbol;Acc:MGI:1298386]	GO:0000086(G2/M transition of mitotic cell cycle),GO:0005737(cytoplasm),GO:0005769(early endosome),GO:0042802(identical protein binding),GO:0042803(protein homodimerization activity),GO:0043406(positive regulation of MAP kinase activity),GO:0046330(positive regulation of JNK cascade),GO:0048471(perinuclear region of cytoplasm),GO:2001235(positive regulation of apoptotic signaling pathway)	NA
chr10	31445501	31446500	0.975	0.285	3.42105	hyper-methylated	6.91622e-05	0.00145989	-	promoter	Intermediate	ICP	ENSMUST00000213639	Tpd52l1	tumor protein D52-like 1 [Source:MGI Symbol;Acc:MGI:1298386]	GO:0000086(G2/M transition of mitotic cell cycle),GO:0005737(cytoplasm),GO:0005769(early endosome),GO:0042802(identical protein binding),GO:0042803(protein homodimerization activity),GO:0043406(positive regulation of MAP kinase activity),GO:0046330(positive regulation of JNK cascade),GO:0048471(perinuclear region of cytoplasm),GO:2001235(positive regulation of apoptotic signaling pathway)	NA
chr10	31445501	31446500	0.975	0.285	3.42105	hyper-methylated	6.91622e-05	0.00145989	-	promoter	Intermediate	ICP	ENSMUST00000000305	Tpd52l1	tumor protein D52-like 1 [Source:MGI Symbol;Acc:MGI:1298386]	GO:0000086(G2/M transition of mitotic cell cycle),GO:0005737(cytoplasm),GO:0005769(early endosome),GO:0042802(identical protein binding),GO:0042803(protein homodimerization activity),GO:0043406(positive regulation of MAP kinase activity),GO:0046330(positive regulation of JNK cascade),GO:0048471(perinuclear region of cytoplasm),GO:2001235(positive regulation of apoptotic signaling pathway)	NA
chr10	31445501	31446500	0.975	0.285	3.42105	hyper-methylated	6.91622e-05	0.00145989	-	promoter	Intermediate	ICP	ENSMUST00000214644	Tpd52l1	tumor protein D52-like 1 [Source:MGI Symbol;Acc:MGI:1298386]	GO:0000086(G2/M transition of mitotic cell cycle),GO:0005737(cytoplasm),GO:0005769(early endosome),GO:0042802(identical protein binding),GO:0042803(protein homodimerization activity),GO:0043406(positive regulation of MAP kinase activity),GO:0046330(positive regulation of JNK cascade),GO:0048471(perinuclear region of cytoplasm),GO:2001235(positive regulation of apoptotic signaling pathway)	NA
chr10	31445501	31446500	0.975	0.285	3.42105	hyper-methylated	6.91622e-05	0.00145989	-	promoter	Intermediate	ICP	ENSMUST00000215515	Tpd52l1	tumor protein D52-like 1 [Source:MGI Symbol;Acc:MGI:1298386]	GO:0000086(G2/M transition of mitotic cell cycle),GO:0005737(cytoplasm),GO:0005769(early endosome),GO:0042802(identical protein binding),GO:0042803(protein homodimerization activity),GO:0043406(positive regulation of MAP kinase activity),GO:0046330(positive regulation of JNK cascade),GO:0048471(perinuclear region of cytoplasm),GO:2001235(positive regulation of apoptotic signaling pathway)	NA
chr10	31445501	31446500	0.975	0.285	3.42105	hyper-methylated	6.91622e-05	0.00145989	-	promoter	Intermediate	ICP	ENSMUST00000213528	Tpd52l1	tumor protein D52-like 1 [Source:MGI Symbol;Acc:MGI:1298386]	GO:0000086(G2/M transition of mitotic cell cycle),GO:0005737(cytoplasm),GO:0005769(early endosome),GO:0042802(identical protein binding),GO:0042803(protein homodimerization activity),GO:0043406(positive regulation of MAP kinase activity),GO:0046330(positive regulation of JNK cascade),GO:0048471(perinuclear region of cytoplasm),GO:2001235(positive regulation of apoptotic signaling pathway)	NA
chr10	31608001	31609000	1.705	1.125	1.51556	hyper-methylated	0.00145633	0.018562	-	promoter	Proximal	HCP	ENSMUST00000081989	Rnf217	ring finger protein 217 [Source:MGI Symbol;Acc:MGI:3610311]	GO:0000151(ubiquitin ligase complex),GO:0000209(protein polyubiquitination),GO:0004842(ubiquitin-protein transferase activity),GO:0005737(cytoplasm),GO:0006511(ubiquitin-dependent protein catabolic process),GO:0016020(membrane),GO:0016021(integral component of membrane),GO:0016567(protein ubiquitination),GO:0016740(transferase activity),GO:0031624(ubiquitin conjugating enzyme binding),GO:0032436(…	NA
chr10	31608501	31609500	1.345	0.305	4.40984	hyper-methylated	1.90628e-10	1.15658e-08	-	promoter	Proximal	HCP	ENSMUST00000081989	Rnf217	ring finger protein 217 [Source:MGI Symbol;Acc:MGI:3610311]	GO:0000151(ubiquitin ligase complex),GO:0000209(protein polyubiquitination),GO:0004842(ubiquitin-protein transferase activity),GO:0005737(cytoplasm),GO:0006511(ubiquitin-dependent protein catabolic process),GO:0016020(membrane),GO:0016021(integral component of membrane),GO:0016567(protein ubiquitination),GO:0016740(transferase activity),GO:0031624(ubiquitin conjugating enzyme binding),GO:0032436(…	NA
chr10	31608501	31609500	1.345	0.305	4.40984	hyper-methylated	1.90628e-10	1.15658e-08	-	promoter	Intermediate	HCP	ENSMUST00000081989	Rnf217	ring finger protein 217 [Source:MGI Symbol;Acc:MGI:3610311]	GO:0000151(ubiquitin ligase complex),GO:0000209(protein polyubiquitination),GO:0004842(ubiquitin-protein transferase activity),GO:0005737(cytoplasm),GO:0006511(ubiquitin-dependent protein catabolic process),GO:0016020(membrane),GO:0016021(integral component of membrane),GO:0016567(protein ubiquitination),GO:0016740(transferase activity),GO:0031624(ubiquitin conjugating enzyme binding),GO:0032436(…	NA
chr10	39659001	39660000	1.46	0.79	1.8481	hyper-methylated	1.12847e-06	3.86449e-05	-	promoter	Intermediate	LCP	ENSMUST00000214556	2900078I11Rik	RIKEN cDNA 2900078I11 gene [Source:MGI Symbol;Acc:MGI:1920254]	NA	NA
chr10	39659001	39660000	1.46	0.79	1.8481	hyper-methylated	1.12847e-06	3.86449e-05	-	promoter	Distal	LCP	ENSMUST00000214556	2900078I11Rik	RIKEN cDNA 2900078I11 gene [Source:MGI Symbol;Acc:MGI:1920254]	NA	NA
chr10	39659001	39660000	1.46	0.79	1.8481	hyper-methylated	1.12847e-06	3.86449e-05	+	promoter	Distal	LCP	ENSMUST00000214635	Gm8899	predicted gene 8899 [Source:MGI Symbol;Acc:MGI:3646245]	NA	NA
chr10	39659501	39660500	1.265	0.755	1.6755	hyper-methylated	8.43357e-06	0.000235232	+	promoter	Distal	LCP	ENSMUST00000214635	Gm8899	predicted gene 8899 [Source:MGI Symbol;Acc:MGI:3646245]	NA	NA
chr10	39659501	39660500	1.265	0.755	1.6755	hyper-methylated	8.43357e-06	0.000235232	-	promoter	Distal	LCP	ENSMUST00000214556	2900078I11Rik	RIKEN cDNA 2900078I11 gene [Source:MGI Symbol;Acc:MGI:1920254]	NA	NA
chr10	40348001	40349000	2.52	0.175	14.4	hyper-methylated	5.00821e-26	1.22628e-23	+	promoter	Intermediate	HCP	ENSMUST00000044672	Cdk19	cyclin-dependent kinase 19 [Source:MGI Symbol;Acc:MGI:1925584]	GO:0000166(nucleotide binding),GO:0004672(protein kinase activity),GO:0004674(protein serine/threonine kinase activity),GO:0004693(cyclin-dependent protein serine/threonine kinase activity),GO:0005524(ATP binding),GO:0005634(nucleus),GO:0005829(cytosol),GO:0006468(protein phosphorylation),GO:0008353(RNA polymerase II CTD heptapeptide repeat kinase activity),GO:0016301(kinase activity),GO:0016310(…	NA
chr10	40348001	40349000	2.52	0.175	14.4	hyper-methylated	5.00821e-26	1.22628e-23	+	promoter	Distal	HCP	ENSMUST00000044672	Cdk19	cyclin-dependent kinase 19 [Source:MGI Symbol;Acc:MGI:1925584]	GO:0000166(nucleotide binding),GO:0004672(protein kinase activity),GO:0004674(protein serine/threonine kinase activity),GO:0004693(cyclin-dependent protein serine/threonine kinase activity),GO:0005524(ATP binding),GO:0005634(nucleus),GO:0005829(cytosol),GO:0006468(protein phosphorylation),GO:0008353(RNA polymerase II CTD heptapeptide repeat kinase activity),GO:0016301(kinase activity),GO:0016310(…	NA
chr10	40348001	40349000	2.52	0.175	14.4	hyper-methylated	5.00821e-26	1.22628e-23	+	promoter	Intermediate	HCP	ENSMUST00000095743	Cdk19	cyclin-dependent kinase 19 [Source:MGI Symbol;Acc:MGI:1925584]	GO:0000166(nucleotide binding),GO:0004672(protein kinase activity),GO:0004674(protein serine/threonine kinase activity),GO:0004693(cyclin-dependent protein serine/threonine kinase activity),GO:0005524(ATP binding),GO:0005634(nucleus),GO:0005829(cytosol),GO:0006468(protein phosphorylation),GO:0008353(RNA polymerase II CTD heptapeptide repeat kinase activity),GO:0016301(kinase activity),GO:0016310(…	NA
chr10	40348001	40349000	2.52	0.175	14.4	hyper-methylated	5.00821e-26	1.22628e-23	+	promoter	Distal	HCP	ENSMUST00000095743	Cdk19	cyclin-dependent kinase 19 [Source:MGI Symbol;Acc:MGI:1925584]	GO:0000166(nucleotide binding),GO:0004672(protein kinase activity),GO:0004674(protein serine/threonine kinase activity),GO:0004693(cyclin-dependent protein serine/threonine kinase activity),GO:0005524(ATP binding),GO:0005634(nucleus),GO:0005829(cytosol),GO:0006468(protein phosphorylation),GO:0008353(RNA polymerase II CTD heptapeptide repeat kinase activity),GO:0016301(kinase activity),GO:0016310(…	NA
chr10	40348001	40349000	2.52	0.175	14.4	hyper-methylated	5.00821e-26	1.22628e-23	+	promoter	Intermediate	HCP	ENSMUST00000215000	Cdk19	cyclin-dependent kinase 19 [Source:MGI Symbol;Acc:MGI:1925584]	GO:0000166(nucleotide binding),GO:0004672(protein kinase activity),GO:0004674(protein serine/threonine kinase activity),GO:0004693(cyclin-dependent protein serine/threonine kinase activity),GO:0005524(ATP binding),GO:0005634(nucleus),GO:0005829(cytosol),GO:0006468(protein phosphorylation),GO:0008353(RNA polymerase II CTD heptapeptide repeat kinase activity),GO:0016301(kinase activity),GO:0016310(…	NA
chr10	40348001	40349000	2.52	0.175	14.4	hyper-methylated	5.00821e-26	1.22628e-23	+	promoter	Distal	HCP	ENSMUST00000215000	Cdk19	cyclin-dependent kinase 19 [Source:MGI Symbol;Acc:MGI:1925584]	GO:0000166(nucleotide binding),GO:0004672(protein kinase activity),GO:0004674(protein serine/threonine kinase activity),GO:0004693(cyclin-dependent protein serine/threonine kinase activity),GO:0005524(ATP binding),GO:0005634(nucleus),GO:0005829(cytosol),GO:0006468(protein phosphorylation),GO:0008353(RNA polymerase II CTD heptapeptide repeat kinase activity),GO:0016301(kinase activity),GO:0016310(…	NA
chr10	40348001	40349000	2.52	0.175	14.4	hyper-methylated	5.00821e-26	1.22628e-23	+	promoter	Distal	HCP	ENSMUST00000214659	Cdk19	cyclin-dependent kinase 19 [Source:MGI Symbol;Acc:MGI:1925584]	GO:0000166(nucleotide binding),GO:0004672(protein kinase activity),GO:0004674(protein serine/threonine kinase activity),GO:0004693(cyclin-dependent protein serine/threonine kinase activity),GO:0005524(ATP binding),GO:0005634(nucleus),GO:0005829(cytosol),GO:0006468(protein phosphorylation),GO:0008353(RNA polymerase II CTD heptapeptide repeat kinase activity),GO:0016301(kinase activity),GO:0016310(…	NA
chr10	40348001	40349000	2.52	0.175	14.4	hyper-methylated	5.00821e-26	1.22628e-23	+	promoter	Intermediate	HCP	ENSMUST00000214659	Cdk19	cyclin-dependent kinase 19 [Source:MGI Symbol;Acc:MGI:1925584]	GO:0000166(nucleotide binding),GO:0004672(protein kinase activity),GO:0004674(protein serine/threonine kinase activity),GO:0004693(cyclin-dependent protein serine/threonine kinase activity),GO:0005524(ATP binding),GO:0005634(nucleus),GO:0005829(cytosol),GO:0006468(protein phosphorylation),GO:0008353(RNA polymerase II CTD heptapeptide repeat kinase activity),GO:0016301(kinase activity),GO:0016310(…	NA
chr10	40348501	40349500	2.365	0.165	14.3333	hyper-methylated	4.73826e-26	1.16853e-23	+	promoter	Intermediate	HCP	ENSMUST00000044672	Cdk19	cyclin-dependent kinase 19 [Source:MGI Symbol;Acc:MGI:1925584]	GO:0000166(nucleotide binding),GO:0004672(protein kinase activity),GO:0004674(protein serine/threonine kinase activity),GO:0004693(cyclin-dependent protein serine/threonine kinase activity),GO:0005524(ATP binding),GO:0005634(nucleus),GO:0005829(cytosol),GO:0006468(protein phosphorylation),GO:0008353(RNA polymerase II CTD heptapeptide repeat kinase activity),GO:0016301(kinase activity),GO:0016310(…	NA
chr10	40348501	40349500	2.365	0.165	14.3333	hyper-methylated	4.73826e-26	1.16853e-23	+	promoter	Intermediate	HCP	ENSMUST00000095743	Cdk19	cyclin-dependent kinase 19 [Source:MGI Symbol;Acc:MGI:1925584]	GO:0000166(nucleotide binding),GO:0004672(protein kinase activity),GO:0004674(protein serine/threonine kinase activity),GO:0004693(cyclin-dependent protein serine/threonine kinase activity),GO:0005524(ATP binding),GO:0005634(nucleus),GO:0005829(cytosol),GO:0006468(protein phosphorylation),GO:0008353(RNA polymerase II CTD heptapeptide repeat kinase activity),GO:0016301(kinase activity),GO:0016310(…	NA
chr10	40348501	40349500	2.365	0.165	14.3333	hyper-methylated	4.73826e-26	1.16853e-23	+	promoter	Intermediate	HCP	ENSMUST00000215000	Cdk19	cyclin-dependent kinase 19 [Source:MGI Symbol;Acc:MGI:1925584]	GO:0000166(nucleotide binding),GO:0004672(protein kinase activity),GO:0004674(protein serine/threonine kinase activity),GO:0004693(cyclin-dependent protein serine/threonine kinase activity),GO:0005524(ATP binding),GO:0005634(nucleus),GO:0005829(cytosol),GO:0006468(protein phosphorylation),GO:0008353(RNA polymerase II CTD heptapeptide repeat kinase activity),GO:0016301(kinase activity),GO:0016310(…	NA
chr10	40348501	40349500	2.365	0.165	14.3333	hyper-methylated	4.73826e-26	1.16853e-23	+	promoter	Intermediate	HCP	ENSMUST00000214659	Cdk19	cyclin-dependent kinase 19 [Source:MGI Symbol;Acc:MGI:1925584]	GO:0000166(nucleotide binding),GO:0004672(protein kinase activity),GO:0004674(protein serine/threonine kinase activity),GO:0004693(cyclin-dependent protein serine/threonine kinase activity),GO:0005524(ATP binding),GO:0005634(nucleus),GO:0005829(cytosol),GO:0006468(protein phosphorylation),GO:0008353(RNA polymerase II CTD heptapeptide repeat kinase activity),GO:0016301(kinase activity),GO:0016310(…	NA
chr10	40348501	40349500	2.365	0.165	14.3333	hyper-methylated	4.73826e-26	1.16853e-23	+	promoter	Distal	HCP	ENSMUST00000214659	Cdk19	cyclin-dependent kinase 19 [Source:MGI Symbol;Acc:MGI:1925584]	GO:0000166(nucleotide binding),GO:0004672(protein kinase activity),GO:0004674(protein serine/threonine kinase activity),GO:0004693(cyclin-dependent protein serine/threonine kinase activity),GO:0005524(ATP binding),GO:0005634(nucleus),GO:0005829(cytosol),GO:0006468(protein phosphorylation),GO:0008353(RNA polymerase II CTD heptapeptide repeat kinase activity),GO:0016301(kinase activity),GO:0016310(…	NA
chr10	40348501	40349500	2.365	0.165	14.3333	hyper-methylated	4.73826e-26	1.16853e-23	+	promoter	Proximal	HCP	ENSMUST00000044672	Cdk19	cyclin-dependent kinase 19 [Source:MGI Symbol;Acc:MGI:1925584]	GO:0000166(nucleotide binding),GO:0004672(protein kinase activity),GO:0004674(protein serine/threonine kinase activity),GO:0004693(cyclin-dependent protein serine/threonine kinase activity),GO:0005524(ATP binding),GO:0005634(nucleus),GO:0005829(cytosol),GO:0006468(protein phosphorylation),GO:0008353(RNA polymerase II CTD heptapeptide repeat kinase activity),GO:0016301(kinase activity),GO:0016310(…	NA
chr10	40348501	40349500	2.365	0.165	14.3333	hyper-methylated	4.73826e-26	1.16853e-23	+	promoter	Proximal	HCP	ENSMUST00000095743	Cdk19	cyclin-dependent kinase 19 [Source:MGI Symbol;Acc:MGI:1925584]	GO:0000166(nucleotide binding),GO:0004672(protein kinase activity),GO:0004674(protein serine/threonine kinase activity),GO:0004693(cyclin-dependent protein serine/threonine kinase activity),GO:0005524(ATP binding),GO:0005634(nucleus),GO:0005829(cytosol),GO:0006468(protein phosphorylation),GO:0008353(RNA polymerase II CTD heptapeptide repeat kinase activity),GO:0016301(kinase activity),GO:0016310(…	NA
chr10	40348501	40349500	2.365	0.165	14.3333	hyper-methylated	4.73826e-26	1.16853e-23	+	promoter	Proximal	HCP	ENSMUST00000215000	Cdk19	cyclin-dependent kinase 19 [Source:MGI Symbol;Acc:MGI:1925584]	GO:0000166(nucleotide binding),GO:0004672(protein kinase activity),GO:0004674(protein serine/threonine kinase activity),GO:0004693(cyclin-dependent protein serine/threonine kinase activity),GO:0005524(ATP binding),GO:0005634(nucleus),GO:0005829(cytosol),GO:0006468(protein phosphorylation),GO:0008353(RNA polymerase II CTD heptapeptide repeat kinase activity),GO:0016301(kinase activity),GO:0016310(…	NA
chr10	40348501	40349500	2.365	0.165	14.3333	hyper-methylated	4.73826e-26	1.16853e-23	+	promoter	Proximal	HCP	ENSMUST00000214659	Cdk19	cyclin-dependent kinase 19 [Source:MGI Symbol;Acc:MGI:1925584]	GO:0000166(nucleotide binding),GO:0004672(protein kinase activity),GO:0004674(protein serine/threonine kinase activity),GO:0004693(cyclin-dependent protein serine/threonine kinase activity),GO:0005524(ATP binding),GO:0005634(nucleus),GO:0005829(cytosol),GO:0006468(protein phosphorylation),GO:0008353(RNA polymerase II CTD heptapeptide repeat kinase activity),GO:0016301(kinase activity),GO:0016310(…	NA
chr10	40349501	40350500	1.495	0.335	4.46269	hyper-methylated	2.07713e-14	2.05197e-12	+	promoter	Proximal	HCP	ENSMUST00000044672	Cdk19	cyclin-dependent kinase 19 [Source:MGI Symbol;Acc:MGI:1925584]	GO:0000166(nucleotide binding),GO:0004672(protein kinase activity),GO:0004674(protein serine/threonine kinase activity),GO:0004693(cyclin-dependent protein serine/threonine kinase activity),GO:0005524(ATP binding),GO:0005634(nucleus),GO:0005829(cytosol),GO:0006468(protein phosphorylation),GO:0008353(RNA polymerase II CTD heptapeptide repeat kinase activity),GO:0016301(kinase activity),GO:0016310(…	NA
chr10	40349501	40350500	1.495	0.335	4.46269	hyper-methylated	2.07713e-14	2.05197e-12	+	promoter	Proximal	HCP	ENSMUST00000095743	Cdk19	cyclin-dependent kinase 19 [Source:MGI Symbol;Acc:MGI:1925584]	GO:0000166(nucleotide binding),GO:0004672(protein kinase activity),GO:0004674(protein serine/threonine kinase activity),GO:0004693(cyclin-dependent protein serine/threonine kinase activity),GO:0005524(ATP binding),GO:0005634(nucleus),GO:0005829(cytosol),GO:0006468(protein phosphorylation),GO:0008353(RNA polymerase II CTD heptapeptide repeat kinase activity),GO:0016301(kinase activity),GO:0016310(…	NA
chr10	40349501	40350500	1.495	0.335	4.46269	hyper-methylated	2.07713e-14	2.05197e-12	+	promoter	Proximal	HCP	ENSMUST00000215000	Cdk19	cyclin-dependent kinase 19 [Source:MGI Symbol;Acc:MGI:1925584]	GO:0000166(nucleotide binding),GO:0004672(protein kinase activity),GO:0004674(protein serine/threonine kinase activity),GO:0004693(cyclin-dependent protein serine/threonine kinase activity),GO:0005524(ATP binding),GO:0005634(nucleus),GO:0005829(cytosol),GO:0006468(protein phosphorylation),GO:0008353(RNA polymerase II CTD heptapeptide repeat kinase activity),GO:0016301(kinase activity),GO:0016310(…	NA
chr10	40349501	40350500	1.495	0.335	4.46269	hyper-methylated	2.07713e-14	2.05197e-12	+	promoter	Proximal	HCP	ENSMUST00000214659	Cdk19	cyclin-dependent kinase 19 [Source:MGI Symbol;Acc:MGI:1925584]	GO:0000166(nucleotide binding),GO:0004672(protein kinase activity),GO:0004674(protein serine/threonine kinase activity),GO:0004693(cyclin-dependent protein serine/threonine kinase activity),GO:0005524(ATP binding),GO:0005634(nucleus),GO:0005829(cytosol),GO:0006468(protein phosphorylation),GO:0008353(RNA polymerase II CTD heptapeptide repeat kinase activity),GO:0016301(kinase activity),GO:0016310(…	NA
chr10	40349501	40350500	1.495	0.335	4.46269	hyper-methylated	2.07713e-14	2.05197e-12	-	promoter	Proximal	ICP	ENSMUST00000143103	Cdk19os	cyclin-dependent kinase 19, opposite strand [Source:MGI Symbol;Acc:MGI:1914837]	NA	NA
chr10	40349501	40350500	1.495	0.335	4.46269	hyper-methylated	2.07713e-14	2.05197e-12	-	promoter	Proximal	ICP	ENSMUST00000044774	Cdk19os	cyclin-dependent kinase 19, opposite strand [Source:MGI Symbol;Acc:MGI:1914837]	NA	NA
chr10	40349501	40350500	1.495	0.335	4.46269	hyper-methylated	2.07713e-14	2.05197e-12	-	promoter	Intermediate	ICP	ENSMUST00000143103	Cdk19os	cyclin-dependent kinase 19, opposite strand [Source:MGI Symbol;Acc:MGI:1914837]	NA	NA
chr10	40349501	40350500	1.495	0.335	4.46269	hyper-methylated	2.07713e-14	2.05197e-12	-	promoter	Intermediate	ICP	ENSMUST00000044774	Cdk19os	cyclin-dependent kinase 19, opposite strand [Source:MGI Symbol;Acc:MGI:1914837]	NA	NA
chr10	40350001	40351000	4.69	2.815	1.66607	hyper-methylated	4.1545e-07	1.52152e-05	+	promoter	Proximal	HCP	ENSMUST00000214659	Cdk19	cyclin-dependent kinase 19 [Source:MGI Symbol;Acc:MGI:1925584]	GO:0000166(nucleotide binding),GO:0004672(protein kinase activity),GO:0004674(protein serine/threonine kinase activity),GO:0004693(cyclin-dependent protein serine/threonine kinase activity),GO:0005524(ATP binding),GO:0005634(nucleus),GO:0005829(cytosol),GO:0006468(protein phosphorylation),GO:0008353(RNA polymerase II CTD heptapeptide repeat kinase activity),GO:0016301(kinase activity),GO:0016310(…	NA
chr10	40350001	40351000	4.69	2.815	1.66607	hyper-methylated	4.1545e-07	1.52152e-05	-	promoter	Proximal	ICP	ENSMUST00000143103	Cdk19os	cyclin-dependent kinase 19, opposite strand [Source:MGI Symbol;Acc:MGI:1914837]	NA	NA
chr10	40350001	40351000	4.69	2.815	1.66607	hyper-methylated	4.1545e-07	1.52152e-05	-	promoter	Intermediate	ICP	ENSMUST00000143103	Cdk19os	cyclin-dependent kinase 19, opposite strand [Source:MGI Symbol;Acc:MGI:1914837]	NA	NA
chr10	40350001	40351000	4.69	2.815	1.66607	hyper-methylated	4.1545e-07	1.52152e-05	-	promoter	Proximal	ICP	ENSMUST00000044774	Cdk19os	cyclin-dependent kinase 19, opposite strand [Source:MGI Symbol;Acc:MGI:1914837]	NA	NA
chr10	40350001	40351000	4.69	2.815	1.66607	hyper-methylated	4.1545e-07	1.52152e-05	-	promoter	Intermediate	ICP	ENSMUST00000044774	Cdk19os	cyclin-dependent kinase 19, opposite strand [Source:MGI Symbol;Acc:MGI:1914837]	NA	NA
chr10	40883001	40884000	1.245	0.14	8.89286	hyper-methylated	4.32066e-18	5.99638e-16	+	promoter	Proximal	HCP	ENSMUST00000019975	Wasf1	WAS protein family, member 1 [Source:MGI Symbol;Acc:MGI:1890563]	GO:0003779(actin binding),GO:0005515(protein binding),GO:0005737(cytoplasm),GO:0005739(mitochondrion),GO:0005741(mitochondrial outer membrane),GO:0005856(cytoskeleton),GO:0005925(focal adhesion),GO:0006898(receptor-mediated endocytosis),GO:0016601(Rac protein signal transduction),GO:0030027(lamellipodium),GO:0030036(actin cytoskeleton organization),GO:0030054(cell junction),GO:0031175(neuron proj…	ko04520(Adherens junction),ko04666(Fc gamma R-mediated phagocytosis),ko04810(Regulation of actin cytoskeleton),ko05100(Bacterial invasion of epithelial cells),ko05132(Salmonella infection),ko05231(Choline metabolism in cancer)
chr10	40883001	40884000	1.245	0.14	8.89286	hyper-methylated	4.32066e-18	5.99638e-16	+	promoter	Intermediate	HCP	ENSMUST00000019975	Wasf1	WAS protein family, member 1 [Source:MGI Symbol;Acc:MGI:1890563]	GO:0003779(actin binding),GO:0005515(protein binding),GO:0005737(cytoplasm),GO:0005739(mitochondrion),GO:0005741(mitochondrial outer membrane),GO:0005856(cytoskeleton),GO:0005925(focal adhesion),GO:0006898(receptor-mediated endocytosis),GO:0016601(Rac protein signal transduction),GO:0030027(lamellipodium),GO:0030036(actin cytoskeleton organization),GO:0030054(cell junction),GO:0031175(neuron proj…	ko04520(Adherens junction),ko04666(Fc gamma R-mediated phagocytosis),ko04810(Regulation of actin cytoskeleton),ko05100(Bacterial invasion of epithelial cells),ko05132(Salmonella infection),ko05231(Choline metabolism in cancer)
chr10	40883001	40884000	1.245	0.14	8.89286	hyper-methylated	4.32066e-18	5.99638e-16	+	promoter	Intermediate	HCP	ENSMUST00000105509	Wasf1	WAS protein family, member 1 [Source:MGI Symbol;Acc:MGI:1890563]	GO:0003779(actin binding),GO:0005515(protein binding),GO:0005737(cytoplasm),GO:0005739(mitochondrion),GO:0005741(mitochondrial outer membrane),GO:0005856(cytoskeleton),GO:0005925(focal adhesion),GO:0006898(receptor-mediated endocytosis),GO:0016601(Rac protein signal transduction),GO:0030027(lamellipodium),GO:0030036(actin cytoskeleton organization),GO:0030054(cell junction),GO:0031175(neuron proj…	ko04520(Adherens junction),ko04666(Fc gamma R-mediated phagocytosis),ko04810(Regulation of actin cytoskeleton),ko05100(Bacterial invasion of epithelial cells),ko05132(Salmonella infection),ko05231(Choline metabolism in cancer)
chr10	40883001	40884000	1.245	0.14	8.89286	hyper-methylated	4.32066e-18	5.99638e-16	-	promoter	Proximal	HCP	ENSMUST00000044166	Cdc40	cell division cycle 40 [Source:MGI Symbol;Acc:MGI:1918963]	GO:0000398(mRNA splicing, via spliceosome),GO:0005515(protein binding),GO:0005634(nucleus),GO:0005654(nucleoplasm),GO:0005681(spliceosomal complex),GO:0006397(mRNA processing),GO:0008380(RNA splicing),GO:0016607(nuclear speck),GO:0071007(U2-type catalytic step 2 spliceosome),GO:0071013(catalytic step 2 spliceosome)	ko03040(Spliceosome)
chr10	40883001	40884000	1.245	0.14	8.89286	hyper-methylated	4.32066e-18	5.99638e-16	-	promoter	Proximal	HCP	ENSMUST00000215625	Cdc40	cell division cycle 40 [Source:MGI Symbol;Acc:MGI:1918963]	GO:0000398(mRNA splicing, via spliceosome),GO:0005515(protein binding),GO:0005634(nucleus),GO:0005654(nucleoplasm),GO:0005681(spliceosomal complex),GO:0006397(mRNA processing),GO:0008380(RNA splicing),GO:0016607(nuclear speck),GO:0071007(U2-type catalytic step 2 spliceosome),GO:0071013(catalytic step 2 spliceosome)	ko03040(Spliceosome)
chr10	40883001	40884000	1.245	0.14	8.89286	hyper-methylated	4.32066e-18	5.99638e-16	-	promoter	Intermediate	HCP	ENSMUST00000215625	Cdc40	cell division cycle 40 [Source:MGI Symbol;Acc:MGI:1918963]	GO:0000398(mRNA splicing, via spliceosome),GO:0005515(protein binding),GO:0005634(nucleus),GO:0005654(nucleoplasm),GO:0005681(spliceosomal complex),GO:0006397(mRNA processing),GO:0008380(RNA splicing),GO:0016607(nuclear speck),GO:0071007(U2-type catalytic step 2 spliceosome),GO:0071013(catalytic step 2 spliceosome)	ko03040(Spliceosome)
chr10	40883001	40884000	1.245	0.14	8.89286	hyper-methylated	4.32066e-18	5.99638e-16	-	promoter	Proximal	HCP	ENSMUST00000215051	Cdc40	cell division cycle 40 [Source:MGI Symbol;Acc:MGI:1918963]	GO:0000398(mRNA splicing, via spliceosome),GO:0005515(protein binding),GO:0005634(nucleus),GO:0005654(nucleoplasm),GO:0005681(spliceosomal complex),GO:0006397(mRNA processing),GO:0008380(RNA splicing),GO:0016607(nuclear speck),GO:0071007(U2-type catalytic step 2 spliceosome),GO:0071013(catalytic step 2 spliceosome)	ko03040(Spliceosome)
chr10	40883001	40884000	1.245	0.14	8.89286	hyper-methylated	4.32066e-18	5.99638e-16	-	promoter	Intermediate	HCP	ENSMUST00000215051	Cdc40	cell division cycle 40 [Source:MGI Symbol;Acc:MGI:1918963]	GO:0000398(mRNA splicing, via spliceosome),GO:0005515(protein binding),GO:0005634(nucleus),GO:0005654(nucleoplasm),GO:0005681(spliceosomal complex),GO:0006397(mRNA processing),GO:0008380(RNA splicing),GO:0016607(nuclear speck),GO:0071007(U2-type catalytic step 2 spliceosome),GO:0071013(catalytic step 2 spliceosome)	ko03040(Spliceosome)
chr10	40883001	40884000	1.245	0.14	8.89286	hyper-methylated	4.32066e-18	5.99638e-16	-	promoter	Proximal	HCP	ENSMUST00000215441	Cdc40	cell division cycle 40 [Source:MGI Symbol;Acc:MGI:1918963]	GO:0000398(mRNA splicing, via spliceosome),GO:0005515(protein binding),GO:0005634(nucleus),GO:0005654(nucleoplasm),GO:0005681(spliceosomal complex),GO:0006397(mRNA processing),GO:0008380(RNA splicing),GO:0016607(nuclear speck),GO:0071007(U2-type catalytic step 2 spliceosome),GO:0071013(catalytic step 2 spliceosome)	ko03040(Spliceosome)
chr10	40883001	40884000	1.245	0.14	8.89286	hyper-methylated	4.32066e-18	5.99638e-16	-	promoter	Intermediate	HCP	ENSMUST00000215441	Cdc40	cell division cycle 40 [Source:MGI Symbol;Acc:MGI:1918963]	GO:0000398(mRNA splicing, via spliceosome),GO:0005515(protein binding),GO:0005634(nucleus),GO:0005654(nucleoplasm),GO:0005681(spliceosomal complex),GO:0006397(mRNA processing),GO:0008380(RNA splicing),GO:0016607(nuclear speck),GO:0071007(U2-type catalytic step 2 spliceosome),GO:0071013(catalytic step 2 spliceosome)	ko03040(Spliceosome)
chr10	40883001	40884000	1.245	0.14	8.89286	hyper-methylated	4.32066e-18	5.99638e-16	+	promoter	Proximal	HCP	ENSMUST00000105509	Wasf1	WAS protein family, member 1 [Source:MGI Symbol;Acc:MGI:1890563]	GO:0003779(actin binding),GO:0005515(protein binding),GO:0005737(cytoplasm),GO:0005739(mitochondrion),GO:0005741(mitochondrial outer membrane),GO:0005856(cytoskeleton),GO:0005925(focal adhesion),GO:0006898(receptor-mediated endocytosis),GO:0016601(Rac protein signal transduction),GO:0030027(lamellipodium),GO:0030036(actin cytoskeleton organization),GO:0030054(cell junction),GO:0031175(neuron proj…	ko04520(Adherens junction),ko04666(Fc gamma R-mediated phagocytosis),ko04810(Regulation of actin cytoskeleton),ko05100(Bacterial invasion of epithelial cells),ko05132(Salmonella infection),ko05231(Choline metabolism in cancer)
chr10	40883001	40884000	1.245	0.14	8.89286	hyper-methylated	4.32066e-18	5.99638e-16	-	promoter	Intermediate	HCP	ENSMUST00000044166	Cdc40	cell division cycle 40 [Source:MGI Symbol;Acc:MGI:1918963]	GO:0000398(mRNA splicing, via spliceosome),GO:0005515(protein binding),GO:0005634(nucleus),GO:0005654(nucleoplasm),GO:0005681(spliceosomal complex),GO:0006397(mRNA processing),GO:0008380(RNA splicing),GO:0016607(nuclear speck),GO:0071007(U2-type catalytic step 2 spliceosome),GO:0071013(catalytic step 2 spliceosome)	ko03040(Spliceosome)
chr10	40883501	40884500	1.25	0.12	10.4167	hyper-methylated	3.87051e-22	7.21085e-20	+	promoter	Proximal	HCP	ENSMUST00000019975	Wasf1	WAS protein family, member 1 [Source:MGI Symbol;Acc:MGI:1890563]	GO:0003779(actin binding),GO:0005515(protein binding),GO:0005737(cytoplasm),GO:0005739(mitochondrion),GO:0005741(mitochondrial outer membrane),GO:0005856(cytoskeleton),GO:0005925(focal adhesion),GO:0006898(receptor-mediated endocytosis),GO:0016601(Rac protein signal transduction),GO:0030027(lamellipodium),GO:0030036(actin cytoskeleton organization),GO:0030054(cell junction),GO:0031175(neuron proj…	ko04520(Adherens junction),ko04666(Fc gamma R-mediated phagocytosis),ko04810(Regulation of actin cytoskeleton),ko05100(Bacterial invasion of epithelial cells),ko05132(Salmonella infection),ko05231(Choline metabolism in cancer)
chr10	40883501	40884500	1.25	0.12	10.4167	hyper-methylated	3.87051e-22	7.21085e-20	+	promoter	Proximal	HCP	ENSMUST00000105509	Wasf1	WAS protein family, member 1 [Source:MGI Symbol;Acc:MGI:1890563]	GO:0003779(actin binding),GO:0005515(protein binding),GO:0005737(cytoplasm),GO:0005739(mitochondrion),GO:0005741(mitochondrial outer membrane),GO:0005856(cytoskeleton),GO:0005925(focal adhesion),GO:0006898(receptor-mediated endocytosis),GO:0016601(Rac protein signal transduction),GO:0030027(lamellipodium),GO:0030036(actin cytoskeleton organization),GO:0030054(cell junction),GO:0031175(neuron proj…	ko04520(Adherens junction),ko04666(Fc gamma R-mediated phagocytosis),ko04810(Regulation of actin cytoskeleton),ko05100(Bacterial invasion of epithelial cells),ko05132(Salmonella infection),ko05231(Choline metabolism in cancer)
chr10	40883501	40884500	1.25	0.12	10.4167	hyper-methylated	3.87051e-22	7.21085e-20	+	promoter	Intermediate	HCP	ENSMUST00000105509	Wasf1	WAS protein family, member 1 [Source:MGI Symbol;Acc:MGI:1890563]	GO:0003779(actin binding),GO:0005515(protein binding),GO:0005737(cytoplasm),GO:0005739(mitochondrion),GO:0005741(mitochondrial outer membrane),GO:0005856(cytoskeleton),GO:0005925(focal adhesion),GO:0006898(receptor-mediated endocytosis),GO:0016601(Rac protein signal transduction),GO:0030027(lamellipodium),GO:0030036(actin cytoskeleton organization),GO:0030054(cell junction),GO:0031175(neuron proj…	ko04520(Adherens junction),ko04666(Fc gamma R-mediated phagocytosis),ko04810(Regulation of actin cytoskeleton),ko05100(Bacterial invasion of epithelial cells),ko05132(Salmonella infection),ko05231(Choline metabolism in cancer)
chr10	40883501	40884500	1.25	0.12	10.4167	hyper-methylated	3.87051e-22	7.21085e-20	-	promoter	Proximal	HCP	ENSMUST00000044166	Cdc40	cell division cycle 40 [Source:MGI Symbol;Acc:MGI:1918963]	GO:0000398(mRNA splicing, via spliceosome),GO:0005515(protein binding),GO:0005634(nucleus),GO:0005654(nucleoplasm),GO:0005681(spliceosomal complex),GO:0006397(mRNA processing),GO:0008380(RNA splicing),GO:0016607(nuclear speck),GO:0071007(U2-type catalytic step 2 spliceosome),GO:0071013(catalytic step 2 spliceosome)	ko03040(Spliceosome)
chr10	40883501	40884500	1.25	0.12	10.4167	hyper-methylated	3.87051e-22	7.21085e-20	-	promoter	Intermediate	HCP	ENSMUST00000044166	Cdc40	cell division cycle 40 [Source:MGI Symbol;Acc:MGI:1918963]	GO:0000398(mRNA splicing, via spliceosome),GO:0005515(protein binding),GO:0005634(nucleus),GO:0005654(nucleoplasm),GO:0005681(spliceosomal complex),GO:0006397(mRNA processing),GO:0008380(RNA splicing),GO:0016607(nuclear speck),GO:0071007(U2-type catalytic step 2 spliceosome),GO:0071013(catalytic step 2 spliceosome)	ko03040(Spliceosome)
chr10	40883501	40884500	1.25	0.12	10.4167	hyper-methylated	3.87051e-22	7.21085e-20	-	promoter	Intermediate	HCP	ENSMUST00000215625	Cdc40	cell division cycle 40 [Source:MGI Symbol;Acc:MGI:1918963]	GO:0000398(mRNA splicing, via spliceosome),GO:0005515(protein binding),GO:0005634(nucleus),GO:0005654(nucleoplasm),GO:0005681(spliceosomal complex),GO:0006397(mRNA processing),GO:0008380(RNA splicing),GO:0016607(nuclear speck),GO:0071007(U2-type catalytic step 2 spliceosome),GO:0071013(catalytic step 2 spliceosome)	ko03040(Spliceosome)
chr10	40883501	40884500	1.25	0.12	10.4167	hyper-methylated	3.87051e-22	7.21085e-20	-	promoter	Intermediate	HCP	ENSMUST00000215051	Cdc40	cell division cycle 40 [Source:MGI Symbol;Acc:MGI:1918963]	GO:0000398(mRNA splicing, via spliceosome),GO:0005515(protein binding),GO:0005634(nucleus),GO:0005654(nucleoplasm),GO:0005681(spliceosomal complex),GO:0006397(mRNA processing),GO:0008380(RNA splicing),GO:0016607(nuclear speck),GO:0071007(U2-type catalytic step 2 spliceosome),GO:0071013(catalytic step 2 spliceosome)	ko03040(Spliceosome)
chr10	40883501	40884500	1.25	0.12	10.4167	hyper-methylated	3.87051e-22	7.21085e-20	-	promoter	Intermediate	HCP	ENSMUST00000215441	Cdc40	cell division cycle 40 [Source:MGI Symbol;Acc:MGI:1918963]	GO:0000398(mRNA splicing, via spliceosome),GO:0005515(protein binding),GO:0005634(nucleus),GO:0005654(nucleoplasm),GO:0005681(spliceosomal complex),GO:0006397(mRNA processing),GO:0008380(RNA splicing),GO:0016607(nuclear speck),GO:0071007(U2-type catalytic step 2 spliceosome),GO:0071013(catalytic step 2 spliceosome)	ko03040(Spliceosome)
chr10	40883501	40884500	1.25	0.12	10.4167	hyper-methylated	3.87051e-22	7.21085e-20	-	promoter	Distal	HCP	ENSMUST00000044166	Cdc40	cell division cycle 40 [Source:MGI Symbol;Acc:MGI:1918963]	GO:0000398(mRNA splicing, via spliceosome),GO:0005515(protein binding),GO:0005634(nucleus),GO:0005654(nucleoplasm),GO:0005681(spliceosomal complex),GO:0006397(mRNA processing),GO:0008380(RNA splicing),GO:0016607(nuclear speck),GO:0071007(U2-type catalytic step 2 spliceosome),GO:0071013(catalytic step 2 spliceosome)	ko03040(Spliceosome)
chr10	40883501	40884500	1.25	0.12	10.4167	hyper-methylated	3.87051e-22	7.21085e-20	-	promoter	Distal	HCP	ENSMUST00000215625	Cdc40	cell division cycle 40 [Source:MGI Symbol;Acc:MGI:1918963]	GO:0000398(mRNA splicing, via spliceosome),GO:0005515(protein binding),GO:0005634(nucleus),GO:0005654(nucleoplasm),GO:0005681(spliceosomal complex),GO:0006397(mRNA processing),GO:0008380(RNA splicing),GO:0016607(nuclear speck),GO:0071007(U2-type catalytic step 2 spliceosome),GO:0071013(catalytic step 2 spliceosome)	ko03040(Spliceosome)
chr10	40883501	40884500	1.25	0.12	10.4167	hyper-methylated	3.87051e-22	7.21085e-20	-	promoter	Distal	HCP	ENSMUST00000215051	Cdc40	cell division cycle 40 [Source:MGI Symbol;Acc:MGI:1918963]	GO:0000398(mRNA splicing, via spliceosome),GO:0005515(protein binding),GO:0005634(nucleus),GO:0005654(nucleoplasm),GO:0005681(spliceosomal complex),GO:0006397(mRNA processing),GO:0008380(RNA splicing),GO:0016607(nuclear speck),GO:0071007(U2-type catalytic step 2 spliceosome),GO:0071013(catalytic step 2 spliceosome)	ko03040(Spliceosome)
chr10	40883501	40884500	1.25	0.12	10.4167	hyper-methylated	3.87051e-22	7.21085e-20	-	promoter	Distal	HCP	ENSMUST00000215441	Cdc40	cell division cycle 40 [Source:MGI Symbol;Acc:MGI:1918963]	GO:0000398(mRNA splicing, via spliceosome),GO:0005515(protein binding),GO:0005634(nucleus),GO:0005654(nucleoplasm),GO:0005681(spliceosomal complex),GO:0006397(mRNA processing),GO:0008380(RNA splicing),GO:0016607(nuclear speck),GO:0071007(U2-type catalytic step 2 spliceosome),GO:0071013(catalytic step 2 spliceosome)	ko03040(Spliceosome)
chr10	41475501	41476500	1.275	0.475	2.68421	hyper-methylated	1.1308e-05	0.000304505	+	promoter	Intermediate	LCP	ENSMUST00000119962	Mical1	microtubule associated monooxygenase, calponin and LIM domain containing 1 [Source:MGI Symbol;Acc:MGI:2385847]	GO:0001933(negative regulation of protein phosphorylation),GO:0003779(actin binding),GO:0004497(monooxygenase activity),GO:0005515(protein binding),GO:0005737(cytoplasm),GO:0005856(cytoskeleton),GO:0016174(NAD(P)H oxidase (H(2)O(2)-forming activity),GO:0016491(oxidoreductase activity),GO:0016709(oxidoreductase activity, acting on paired donors, with incorporation or reduction of molecular oxygen,…	NA
chr10	41475501	41476500	1.275	0.475	2.68421	hyper-methylated	1.1308e-05	0.000304505	+	promoter	Intermediate	LCP	ENSMUST00000019967	Mical1	microtubule associated monooxygenase, calponin and LIM domain containing 1 [Source:MGI Symbol;Acc:MGI:2385847]	GO:0001933(negative regulation of protein phosphorylation),GO:0003779(actin binding),GO:0004497(monooxygenase activity),GO:0005515(protein binding),GO:0005737(cytoplasm),GO:0005856(cytoskeleton),GO:0016174(NAD(P)H oxidase (H(2)O(2)-forming activity),GO:0016491(oxidoreductase activity),GO:0016709(oxidoreductase activity, acting on paired donors, with incorporation or reduction of molecular oxygen,…	NA
chr10	41475501	41476500	1.275	0.475	2.68421	hyper-methylated	1.1308e-05	0.000304505	+	promoter	Intermediate	LCP	ENSMUST00000134010	Mical1	microtubule associated monooxygenase, calponin and LIM domain containing 1 [Source:MGI Symbol;Acc:MGI:2385847]	GO:0001933(negative regulation of protein phosphorylation),GO:0003779(actin binding),GO:0004497(monooxygenase activity),GO:0005515(protein binding),GO:0005737(cytoplasm),GO:0005856(cytoskeleton),GO:0016174(NAD(P)H oxidase (H(2)O(2)-forming activity),GO:0016491(oxidoreductase activity),GO:0016709(oxidoreductase activity, acting on paired donors, with incorporation or reduction of molecular oxygen,…	NA
chr10	41475501	41476500	1.275	0.475	2.68421	hyper-methylated	1.1308e-05	0.000304505	+	promoter	Intermediate	LCP	ENSMUST00000099934	Mical1	microtubule associated monooxygenase, calponin and LIM domain containing 1 [Source:MGI Symbol;Acc:MGI:2385847]	GO:0001933(negative regulation of protein phosphorylation),GO:0003779(actin binding),GO:0004497(monooxygenase activity),GO:0005515(protein binding),GO:0005737(cytoplasm),GO:0005856(cytoskeleton),GO:0016174(NAD(P)H oxidase (H(2)O(2)-forming activity),GO:0016491(oxidoreductase activity),GO:0016709(oxidoreductase activity, acting on paired donors, with incorporation or reduction of molecular oxygen,…	NA
chr10	41475501	41476500	1.275	0.475	2.68421	hyper-methylated	1.1308e-05	0.000304505	+	promoter	Intermediate	LCP	ENSMUST00000126436	Mical1	microtubule associated monooxygenase, calponin and LIM domain containing 1 [Source:MGI Symbol;Acc:MGI:2385847]	GO:0001933(negative regulation of protein phosphorylation),GO:0003779(actin binding),GO:0004497(monooxygenase activity),GO:0005515(protein binding),GO:0005737(cytoplasm),GO:0005856(cytoskeleton),GO:0016174(NAD(P)H oxidase (H(2)O(2)-forming activity),GO:0016491(oxidoreductase activity),GO:0016709(oxidoreductase activity, acting on paired donors, with incorporation or reduction of molecular oxygen,…	NA
chr10	41475501	41476500	1.275	0.475	2.68421	hyper-methylated	1.1308e-05	0.000304505	+	promoter	Distal	LCP	ENSMUST00000151486	Mical1	microtubule associated monooxygenase, calponin and LIM domain containing 1 [Source:MGI Symbol;Acc:MGI:2385847]	GO:0001933(negative regulation of protein phosphorylation),GO:0003779(actin binding),GO:0004497(monooxygenase activity),GO:0005515(protein binding),GO:0005737(cytoplasm),GO:0005856(cytoskeleton),GO:0016174(NAD(P)H oxidase (H(2)O(2)-forming activity),GO:0016491(oxidoreductase activity),GO:0016709(oxidoreductase activity, acting on paired donors, with incorporation or reduction of molecular oxygen,…	NA
chr10	41475501	41476500	1.275	0.475	2.68421	hyper-methylated	1.1308e-05	0.000304505	+	promoter	Proximal	LCP	ENSMUST00000119962	Mical1	microtubule associated monooxygenase, calponin and LIM domain containing 1 [Source:MGI Symbol;Acc:MGI:2385847]	GO:0001933(negative regulation of protein phosphorylation),GO:0003779(actin binding),GO:0004497(monooxygenase activity),GO:0005515(protein binding),GO:0005737(cytoplasm),GO:0005856(cytoskeleton),GO:0016174(NAD(P)H oxidase (H(2)O(2)-forming activity),GO:0016491(oxidoreductase activity),GO:0016709(oxidoreductase activity, acting on paired donors, with incorporation or reduction of molecular oxygen,…	NA
chr10	41475501	41476500	1.275	0.475	2.68421	hyper-methylated	1.1308e-05	0.000304505	+	promoter	Proximal	LCP	ENSMUST00000019967	Mical1	microtubule associated monooxygenase, calponin and LIM domain containing 1 [Source:MGI Symbol;Acc:MGI:2385847]	GO:0001933(negative regulation of protein phosphorylation),GO:0003779(actin binding),GO:0004497(monooxygenase activity),GO:0005515(protein binding),GO:0005737(cytoplasm),GO:0005856(cytoskeleton),GO:0016174(NAD(P)H oxidase (H(2)O(2)-forming activity),GO:0016491(oxidoreductase activity),GO:0016709(oxidoreductase activity, acting on paired donors, with incorporation or reduction of molecular oxygen,…	NA
chr10	41475501	41476500	1.275	0.475	2.68421	hyper-methylated	1.1308e-05	0.000304505	+	promoter	Proximal	LCP	ENSMUST00000134010	Mical1	microtubule associated monooxygenase, calponin and LIM domain containing 1 [Source:MGI Symbol;Acc:MGI:2385847]	GO:0001933(negative regulation of protein phosphorylation),GO:0003779(actin binding),GO:0004497(monooxygenase activity),GO:0005515(protein binding),GO:0005737(cytoplasm),GO:0005856(cytoskeleton),GO:0016174(NAD(P)H oxidase (H(2)O(2)-forming activity),GO:0016491(oxidoreductase activity),GO:0016709(oxidoreductase activity, acting on paired donors, with incorporation or reduction of molecular oxygen,…	NA
chr10	41475501	41476500	1.275	0.475	2.68421	hyper-methylated	1.1308e-05	0.000304505	+	promoter	Proximal	LCP	ENSMUST00000099934	Mical1	microtubule associated monooxygenase, calponin and LIM domain containing 1 [Source:MGI Symbol;Acc:MGI:2385847]	GO:0001933(negative regulation of protein phosphorylation),GO:0003779(actin binding),GO:0004497(monooxygenase activity),GO:0005515(protein binding),GO:0005737(cytoplasm),GO:0005856(cytoskeleton),GO:0016174(NAD(P)H oxidase (H(2)O(2)-forming activity),GO:0016491(oxidoreductase activity),GO:0016709(oxidoreductase activity, acting on paired donors, with incorporation or reduction of molecular oxygen,…	NA
chr10	41475501	41476500	1.275	0.475	2.68421	hyper-methylated	1.1308e-05	0.000304505	+	promoter	Proximal	LCP	ENSMUST00000126436	Mical1	microtubule associated monooxygenase, calponin and LIM domain containing 1 [Source:MGI Symbol;Acc:MGI:2385847]	GO:0001933(negative regulation of protein phosphorylation),GO:0003779(actin binding),GO:0004497(monooxygenase activity),GO:0005515(protein binding),GO:0005737(cytoplasm),GO:0005856(cytoskeleton),GO:0016174(NAD(P)H oxidase (H(2)O(2)-forming activity),GO:0016491(oxidoreductase activity),GO:0016709(oxidoreductase activity, acting on paired donors, with incorporation or reduction of molecular oxygen,…	NA
chr10	41475501	41476500	1.275	0.475	2.68421	hyper-methylated	1.1308e-05	0.000304505	+	promoter	Intermediate	LCP	ENSMUST00000151486	Mical1	microtubule associated monooxygenase, calponin and LIM domain containing 1 [Source:MGI Symbol;Acc:MGI:2385847]	GO:0001933(negative regulation of protein phosphorylation),GO:0003779(actin binding),GO:0004497(monooxygenase activity),GO:0005515(protein binding),GO:0005737(cytoplasm),GO:0005856(cytoskeleton),GO:0016174(NAD(P)H oxidase (H(2)O(2)-forming activity),GO:0016491(oxidoreductase activity),GO:0016709(oxidoreductase activity, acting on paired donors, with incorporation or reduction of molecular oxygen,…	NA
chr10	41475501	41476500	1.275	0.475	2.68421	hyper-methylated	1.1308e-05	0.000304505	+	promoter	Distal	LCP	ENSMUST00000130838	Mical1	microtubule associated monooxygenase, calponin and LIM domain containing 1 [Source:MGI Symbol;Acc:MGI:2385847]	GO:0001933(negative regulation of protein phosphorylation),GO:0003779(actin binding),GO:0004497(monooxygenase activity),GO:0005515(protein binding),GO:0005737(cytoplasm),GO:0005856(cytoskeleton),GO:0016174(NAD(P)H oxidase (H(2)O(2)-forming activity),GO:0016491(oxidoreductase activity),GO:0016709(oxidoreductase activity, acting on paired donors, with incorporation or reduction of molecular oxygen,…	NA
chr10	41476001	41477000	0.97	0.555	1.74775	hyper-methylated	2.10482e-05	0.000525126	+	promoter	Proximal	LCP	ENSMUST00000119962	Mical1	microtubule associated monooxygenase, calponin and LIM domain containing 1 [Source:MGI Symbol;Acc:MGI:2385847]	GO:0001933(negative regulation of protein phosphorylation),GO:0003779(actin binding),GO:0004497(monooxygenase activity),GO:0005515(protein binding),GO:0005737(cytoplasm),GO:0005856(cytoskeleton),GO:0016174(NAD(P)H oxidase (H(2)O(2)-forming activity),GO:0016491(oxidoreductase activity),GO:0016709(oxidoreductase activity, acting on paired donors, with incorporation or reduction of molecular oxygen,…	NA
chr10	41476001	41477000	0.97	0.555	1.74775	hyper-methylated	2.10482e-05	0.000525126	+	promoter	Intermediate	LCP	ENSMUST00000119962	Mical1	microtubule associated monooxygenase, calponin and LIM domain containing 1 [Source:MGI Symbol;Acc:MGI:2385847]	GO:0001933(negative regulation of protein phosphorylation),GO:0003779(actin binding),GO:0004497(monooxygenase activity),GO:0005515(protein binding),GO:0005737(cytoplasm),GO:0005856(cytoskeleton),GO:0016174(NAD(P)H oxidase (H(2)O(2)-forming activity),GO:0016491(oxidoreductase activity),GO:0016709(oxidoreductase activity, acting on paired donors, with incorporation or reduction of molecular oxygen,…	NA
chr10	41476001	41477000	0.97	0.555	1.74775	hyper-methylated	2.10482e-05	0.000525126	+	promoter	Proximal	LCP	ENSMUST00000019967	Mical1	microtubule associated monooxygenase, calponin and LIM domain containing 1 [Source:MGI Symbol;Acc:MGI:2385847]	GO:0001933(negative regulation of protein phosphorylation),GO:0003779(actin binding),GO:0004497(monooxygenase activity),GO:0005515(protein binding),GO:0005737(cytoplasm),GO:0005856(cytoskeleton),GO:0016174(NAD(P)H oxidase (H(2)O(2)-forming activity),GO:0016491(oxidoreductase activity),GO:0016709(oxidoreductase activity, acting on paired donors, with incorporation or reduction of molecular oxygen,…	NA
chr10	41476001	41477000	0.97	0.555	1.74775	hyper-methylated	2.10482e-05	0.000525126	+	promoter	Intermediate	LCP	ENSMUST00000019967	Mical1	microtubule associated monooxygenase, calponin and LIM domain containing 1 [Source:MGI Symbol;Acc:MGI:2385847]	GO:0001933(negative regulation of protein phosphorylation),GO:0003779(actin binding),GO:0004497(monooxygenase activity),GO:0005515(protein binding),GO:0005737(cytoplasm),GO:0005856(cytoskeleton),GO:0016174(NAD(P)H oxidase (H(2)O(2)-forming activity),GO:0016491(oxidoreductase activity),GO:0016709(oxidoreductase activity, acting on paired donors, with incorporation or reduction of molecular oxygen,…	NA
chr10	41476001	41477000	0.97	0.555	1.74775	hyper-methylated	2.10482e-05	0.000525126	+	promoter	Proximal	LCP	ENSMUST00000134010	Mical1	microtubule associated monooxygenase, calponin and LIM domain containing 1 [Source:MGI Symbol;Acc:MGI:2385847]	GO:0001933(negative regulation of protein phosphorylation),GO:0003779(actin binding),GO:0004497(monooxygenase activity),GO:0005515(protein binding),GO:0005737(cytoplasm),GO:0005856(cytoskeleton),GO:0016174(NAD(P)H oxidase (H(2)O(2)-forming activity),GO:0016491(oxidoreductase activity),GO:0016709(oxidoreductase activity, acting on paired donors, with incorporation or reduction of molecular oxygen,…	NA
chr10	41476001	41477000	0.97	0.555	1.74775	hyper-methylated	2.10482e-05	0.000525126	+	promoter	Intermediate	LCP	ENSMUST00000134010	Mical1	microtubule associated monooxygenase, calponin and LIM domain containing 1 [Source:MGI Symbol;Acc:MGI:2385847]	GO:0001933(negative regulation of protein phosphorylation),GO:0003779(actin binding),GO:0004497(monooxygenase activity),GO:0005515(protein binding),GO:0005737(cytoplasm),GO:0005856(cytoskeleton),GO:0016174(NAD(P)H oxidase (H(2)O(2)-forming activity),GO:0016491(oxidoreductase activity),GO:0016709(oxidoreductase activity, acting on paired donors, with incorporation or reduction of molecular oxygen,…	NA
chr10	41476001	41477000	0.97	0.555	1.74775	hyper-methylated	2.10482e-05	0.000525126	+	promoter	Proximal	LCP	ENSMUST00000099934	Mical1	microtubule associated monooxygenase, calponin and LIM domain containing 1 [Source:MGI Symbol;Acc:MGI:2385847]	GO:0001933(negative regulation of protein phosphorylation),GO:0003779(actin binding),GO:0004497(monooxygenase activity),GO:0005515(protein binding),GO:0005737(cytoplasm),GO:0005856(cytoskeleton),GO:0016174(NAD(P)H oxidase (H(2)O(2)-forming activity),GO:0016491(oxidoreductase activity),GO:0016709(oxidoreductase activity, acting on paired donors, with incorporation or reduction of molecular oxygen,…	NA
chr10	41476001	41477000	0.97	0.555	1.74775	hyper-methylated	2.10482e-05	0.000525126	+	promoter	Intermediate	LCP	ENSMUST00000099934	Mical1	microtubule associated monooxygenase, calponin and LIM domain containing 1 [Source:MGI Symbol;Acc:MGI:2385847]	GO:0001933(negative regulation of protein phosphorylation),GO:0003779(actin binding),GO:0004497(monooxygenase activity),GO:0005515(protein binding),GO:0005737(cytoplasm),GO:0005856(cytoskeleton),GO:0016174(NAD(P)H oxidase (H(2)O(2)-forming activity),GO:0016491(oxidoreductase activity),GO:0016709(oxidoreductase activity, acting on paired donors, with incorporation or reduction of molecular oxygen,…	NA
chr10	41476001	41477000	0.97	0.555	1.74775	hyper-methylated	2.10482e-05	0.000525126	+	promoter	Proximal	LCP	ENSMUST00000126436	Mical1	microtubule associated monooxygenase, calponin and LIM domain containing 1 [Source:MGI Symbol;Acc:MGI:2385847]	GO:0001933(negative regulation of protein phosphorylation),GO:0003779(actin binding),GO:0004497(monooxygenase activity),GO:0005515(protein binding),GO:0005737(cytoplasm),GO:0005856(cytoskeleton),GO:0016174(NAD(P)H oxidase (H(2)O(2)-forming activity),GO:0016491(oxidoreductase activity),GO:0016709(oxidoreductase activity, acting on paired donors, with incorporation or reduction of molecular oxygen,…	NA
chr10	41476001	41477000	0.97	0.555	1.74775	hyper-methylated	2.10482e-05	0.000525126	+	promoter	Intermediate	LCP	ENSMUST00000126436	Mical1	microtubule associated monooxygenase, calponin and LIM domain containing 1 [Source:MGI Symbol;Acc:MGI:2385847]	GO:0001933(negative regulation of protein phosphorylation),GO:0003779(actin binding),GO:0004497(monooxygenase activity),GO:0005515(protein binding),GO:0005737(cytoplasm),GO:0005856(cytoskeleton),GO:0016174(NAD(P)H oxidase (H(2)O(2)-forming activity),GO:0016491(oxidoreductase activity),GO:0016709(oxidoreductase activity, acting on paired donors, with incorporation or reduction of molecular oxygen,…	NA
chr10	41476001	41477000	0.97	0.555	1.74775	hyper-methylated	2.10482e-05	0.000525126	+	promoter	Intermediate	LCP	ENSMUST00000151486	Mical1	microtubule associated monooxygenase, calponin and LIM domain containing 1 [Source:MGI Symbol;Acc:MGI:2385847]	GO:0001933(negative regulation of protein phosphorylation),GO:0003779(actin binding),GO:0004497(monooxygenase activity),GO:0005515(protein binding),GO:0005737(cytoplasm),GO:0005856(cytoskeleton),GO:0016174(NAD(P)H oxidase (H(2)O(2)-forming activity),GO:0016491(oxidoreductase activity),GO:0016709(oxidoreductase activity, acting on paired donors, with incorporation or reduction of molecular oxygen,…	NA
chr10	41476001	41477000	0.97	0.555	1.74775	hyper-methylated	2.10482e-05	0.000525126	+	promoter	Distal	LCP	ENSMUST00000151486	Mical1	microtubule associated monooxygenase, calponin and LIM domain containing 1 [Source:MGI Symbol;Acc:MGI:2385847]	GO:0001933(negative regulation of protein phosphorylation),GO:0003779(actin binding),GO:0004497(monooxygenase activity),GO:0005515(protein binding),GO:0005737(cytoplasm),GO:0005856(cytoskeleton),GO:0016174(NAD(P)H oxidase (H(2)O(2)-forming activity),GO:0016491(oxidoreductase activity),GO:0016709(oxidoreductase activity, acting on paired donors, with incorporation or reduction of molecular oxygen,…	NA
chr10	41476001	41477000	0.97	0.555	1.74775	hyper-methylated	2.10482e-05	0.000525126	+	promoter	Distal	LCP	ENSMUST00000130838	Mical1	microtubule associated monooxygenase, calponin and LIM domain containing 1 [Source:MGI Symbol;Acc:MGI:2385847]	GO:0001933(negative regulation of protein phosphorylation),GO:0003779(actin binding),GO:0004497(monooxygenase activity),GO:0005515(protein binding),GO:0005737(cytoplasm),GO:0005856(cytoskeleton),GO:0016174(NAD(P)H oxidase (H(2)O(2)-forming activity),GO:0016491(oxidoreductase activity),GO:0016709(oxidoreductase activity, acting on paired donors, with incorporation or reduction of molecular oxygen,…	NA
chr10	41476001	41477000	0.97	0.555	1.74775	hyper-methylated	2.10482e-05	0.000525126	+	promoter	Proximal	LCP	ENSMUST00000151486	Mical1	microtubule associated monooxygenase, calponin and LIM domain containing 1 [Source:MGI Symbol;Acc:MGI:2385847]	GO:0001933(negative regulation of protein phosphorylation),GO:0003779(actin binding),GO:0004497(monooxygenase activity),GO:0005515(protein binding),GO:0005737(cytoplasm),GO:0005856(cytoskeleton),GO:0016174(NAD(P)H oxidase (H(2)O(2)-forming activity),GO:0016491(oxidoreductase activity),GO:0016709(oxidoreductase activity, acting on paired donors, with incorporation or reduction of molecular oxygen,…	NA
chr10	41490001	41491000	1.35	0.315	4.28571	hyper-methylated	4.0512e-09	2.09779e-07	+	promoter	Proximal	ICP	ENSMUST00000105507	Ppil6	peptidylprolyl isomerase (cyclophilin)-like 6 [Source:MGI Symbol;Acc:MGI:1920325]	GO:0000413(protein peptidyl-prolyl isomerization),GO:0003755(peptidyl-prolyl cis-trans isomerase activity),GO:0016853(isomerase activity)	NA
chr10	41490001	41491000	1.35	0.315	4.28571	hyper-methylated	4.0512e-09	2.09779e-07	+	promoter	Intermediate	ICP	ENSMUST00000105507	Ppil6	peptidylprolyl isomerase (cyclophilin)-like 6 [Source:MGI Symbol;Acc:MGI:1920325]	GO:0000413(protein peptidyl-prolyl isomerization),GO:0003755(peptidyl-prolyl cis-trans isomerase activity),GO:0016853(isomerase activity)	NA
chr10	41490001	41491000	1.35	0.315	4.28571	hyper-methylated	4.0512e-09	2.09779e-07	+	promoter	Proximal	ICP	ENSMUST00000215608	Ppil6	peptidylprolyl isomerase (cyclophilin)-like 6 [Source:MGI Symbol;Acc:MGI:1920325]	GO:0000413(protein peptidyl-prolyl isomerization),GO:0003755(peptidyl-prolyl cis-trans isomerase activity),GO:0016853(isomerase activity)	NA
chr10	41490001	41491000	1.35	0.315	4.28571	hyper-methylated	4.0512e-09	2.09779e-07	+	promoter	Intermediate	ICP	ENSMUST00000215608	Ppil6	peptidylprolyl isomerase (cyclophilin)-like 6 [Source:MGI Symbol;Acc:MGI:1920325]	GO:0000413(protein peptidyl-prolyl isomerization),GO:0003755(peptidyl-prolyl cis-trans isomerase activity),GO:0016853(isomerase activity)	NA
chr10	41490001	41491000	1.35	0.315	4.28571	hyper-methylated	4.0512e-09	2.09779e-07	-	promoter	Proximal	HCP	ENSMUST00000126833	Smpd2	sphingomyelin phosphodiesterase 2, neutral [Source:MGI Symbol;Acc:MGI:1278330]	GO:0004767(sphingomyelin phosphodiesterase activity),GO:0005783(endoplasmic reticulum),GO:0005901(caveola),GO:0006629(lipid metabolic process),GO:0006665(sphingolipid metabolic process),GO:0006684(sphingomyelin metabolic process),GO:0006685(sphingomyelin catabolic process),GO:0009612(response to mechanical stimulus),GO:0016020(membrane),GO:0016021(integral component of membrane),GO:0016787(hydrol…	ko00600(Sphingolipid metabolism),ko04071(Sphingolipid signaling pathway)
chr10	41490001	41491000	1.35	0.315	4.28571	hyper-methylated	4.0512e-09	2.09779e-07	-	promoter	Proximal	HCP	ENSMUST00000143470	Smpd2	sphingomyelin phosphodiesterase 2, neutral [Source:MGI Symbol;Acc:MGI:1278330]	GO:0004767(sphingomyelin phosphodiesterase activity),GO:0005783(endoplasmic reticulum),GO:0005901(caveola),GO:0006629(lipid metabolic process),GO:0006665(sphingolipid metabolic process),GO:0006684(sphingomyelin metabolic process),GO:0006685(sphingomyelin catabolic process),GO:0009612(response to mechanical stimulus),GO:0016020(membrane),GO:0016021(integral component of membrane),GO:0016787(hydrol…	ko00600(Sphingolipid metabolism),ko04071(Sphingolipid signaling pathway)
chr10	41490001	41491000	1.35	0.315	4.28571	hyper-methylated	4.0512e-09	2.09779e-07	-	promoter	Intermediate	HCP	ENSMUST00000143470	Smpd2	sphingomyelin phosphodiesterase 2, neutral [Source:MGI Symbol;Acc:MGI:1278330]	GO:0004767(sphingomyelin phosphodiesterase activity),GO:0005783(endoplasmic reticulum),GO:0005901(caveola),GO:0006629(lipid metabolic process),GO:0006665(sphingolipid metabolic process),GO:0006684(sphingomyelin metabolic process),GO:0006685(sphingomyelin catabolic process),GO:0009612(response to mechanical stimulus),GO:0016020(membrane),GO:0016021(integral component of membrane),GO:0016787(hydrol…	ko00600(Sphingolipid metabolism),ko04071(Sphingolipid signaling pathway)
chr10	41490001	41491000	1.35	0.315	4.28571	hyper-methylated	4.0512e-09	2.09779e-07	-	promoter	Proximal	HCP	ENSMUST00000019965	Smpd2	sphingomyelin phosphodiesterase 2, neutral [Source:MGI Symbol;Acc:MGI:1278330]	GO:0004767(sphingomyelin phosphodiesterase activity),GO:0005783(endoplasmic reticulum),GO:0005901(caveola),GO:0006629(lipid metabolic process),GO:0006665(sphingolipid metabolic process),GO:0006684(sphingomyelin metabolic process),GO:0006685(sphingomyelin catabolic process),GO:0009612(response to mechanical stimulus),GO:0016020(membrane),GO:0016021(integral component of membrane),GO:0016787(hydrol…	ko00600(Sphingolipid metabolism),ko04071(Sphingolipid signaling pathway)
chr10	41490001	41491000	1.35	0.315	4.28571	hyper-methylated	4.0512e-09	2.09779e-07	-	promoter	Proximal	HCP	ENSMUST00000141542	Smpd2	sphingomyelin phosphodiesterase 2, neutral [Source:MGI Symbol;Acc:MGI:1278330]	GO:0004767(sphingomyelin phosphodiesterase activity),GO:0005783(endoplasmic reticulum),GO:0005901(caveola),GO:0006629(lipid metabolic process),GO:0006665(sphingolipid metabolic process),GO:0006684(sphingomyelin metabolic process),GO:0006685(sphingomyelin catabolic process),GO:0009612(response to mechanical stimulus),GO:0016020(membrane),GO:0016021(integral component of membrane),GO:0016787(hydrol…	ko00600(Sphingolipid metabolism),ko04071(Sphingolipid signaling pathway)
chr10	41490001	41491000	1.35	0.315	4.28571	hyper-methylated	4.0512e-09	2.09779e-07	-	promoter	Distal	LCP	ENSMUST00000122997	Smpd2	sphingomyelin phosphodiesterase 2, neutral [Source:MGI Symbol;Acc:MGI:1278330]	GO:0004767(sphingomyelin phosphodiesterase activity),GO:0005783(endoplasmic reticulum),GO:0005901(caveola),GO:0006629(lipid metabolic process),GO:0006665(sphingolipid metabolic process),GO:0006684(sphingomyelin metabolic process),GO:0006685(sphingomyelin catabolic process),GO:0009612(response to mechanical stimulus),GO:0016020(membrane),GO:0016021(integral component of membrane),GO:0016787(hydrol…	ko00600(Sphingolipid metabolism),ko04071(Sphingolipid signaling pathway)
chr10	41490001	41491000	1.35	0.315	4.28571	hyper-methylated	4.0512e-09	2.09779e-07	-	promoter	Proximal	HCP	ENSMUST00000155411	Smpd2	sphingomyelin phosphodiesterase 2, neutral [Source:MGI Symbol;Acc:MGI:1278330]	GO:0004767(sphingomyelin phosphodiesterase activity),GO:0005783(endoplasmic reticulum),GO:0005901(caveola),GO:0006629(lipid metabolic process),GO:0006665(sphingolipid metabolic process),GO:0006684(sphingomyelin metabolic process),GO:0006685(sphingomyelin catabolic process),GO:0009612(response to mechanical stimulus),GO:0016020(membrane),GO:0016021(integral component of membrane),GO:0016787(hydrol…	ko00600(Sphingolipid metabolism),ko04071(Sphingolipid signaling pathway)
chr10	41490001	41491000	1.35	0.315	4.28571	hyper-methylated	4.0512e-09	2.09779e-07	-	promoter	Intermediate	HCP	ENSMUST00000155411	Smpd2	sphingomyelin phosphodiesterase 2, neutral [Source:MGI Symbol;Acc:MGI:1278330]	GO:0004767(sphingomyelin phosphodiesterase activity),GO:0005783(endoplasmic reticulum),GO:0005901(caveola),GO:0006629(lipid metabolic process),GO:0006665(sphingolipid metabolic process),GO:0006684(sphingomyelin metabolic process),GO:0006685(sphingomyelin catabolic process),GO:0009612(response to mechanical stimulus),GO:0016020(membrane),GO:0016021(integral component of membrane),GO:0016787(hydrol…	ko00600(Sphingolipid metabolism),ko04071(Sphingolipid signaling pathway)
chr10	41490001	41491000	1.35	0.315	4.28571	hyper-methylated	4.0512e-09	2.09779e-07	-	promoter	Intermediate	ICP	ENSMUST00000147367	Smpd2	sphingomyelin phosphodiesterase 2, neutral [Source:MGI Symbol;Acc:MGI:1278330]	GO:0004767(sphingomyelin phosphodiesterase activity),GO:0005783(endoplasmic reticulum),GO:0005901(caveola),GO:0006629(lipid metabolic process),GO:0006665(sphingolipid metabolic process),GO:0006684(sphingomyelin metabolic process),GO:0006685(sphingomyelin catabolic process),GO:0009612(response to mechanical stimulus),GO:0016020(membrane),GO:0016021(integral component of membrane),GO:0016787(hydrol…	ko00600(Sphingolipid metabolism),ko04071(Sphingolipid signaling pathway)
chr10	41490001	41491000	1.35	0.315	4.28571	hyper-methylated	4.0512e-09	2.09779e-07	-	promoter	Proximal	HCP	ENSMUST00000132170	Smpd2	sphingomyelin phosphodiesterase 2, neutral [Source:MGI Symbol;Acc:MGI:1278330]	GO:0004767(sphingomyelin phosphodiesterase activity),GO:0005783(endoplasmic reticulum),GO:0005901(caveola),GO:0006629(lipid metabolic process),GO:0006665(sphingolipid metabolic process),GO:0006684(sphingomyelin metabolic process),GO:0006685(sphingomyelin catabolic process),GO:0009612(response to mechanical stimulus),GO:0016020(membrane),GO:0016021(integral component of membrane),GO:0016787(hydrol…	ko00600(Sphingolipid metabolism),ko04071(Sphingolipid signaling pathway)
chr10	41490001	41491000	1.35	0.315	4.28571	hyper-methylated	4.0512e-09	2.09779e-07	-	promoter	Proximal	HCP	ENSMUST00000147738	Smpd2	sphingomyelin phosphodiesterase 2, neutral [Source:MGI Symbol;Acc:MGI:1278330]	GO:0004767(sphingomyelin phosphodiesterase activity),GO:0005783(endoplasmic reticulum),GO:0005901(caveola),GO:0006629(lipid metabolic process),GO:0006665(sphingolipid metabolic process),GO:0006684(sphingomyelin metabolic process),GO:0006685(sphingomyelin catabolic process),GO:0009612(response to mechanical stimulus),GO:0016020(membrane),GO:0016021(integral component of membrane),GO:0016787(hydrol…	ko00600(Sphingolipid metabolism),ko04071(Sphingolipid signaling pathway)
chr10	41490001	41491000	1.35	0.315	4.28571	hyper-methylated	4.0512e-09	2.09779e-07	-	promoter	Intermediate	HCP	ENSMUST00000126833	Smpd2	sphingomyelin phosphodiesterase 2, neutral [Source:MGI Symbol;Acc:MGI:1278330]	GO:0004767(sphingomyelin phosphodiesterase activity),GO:0005783(endoplasmic reticulum),GO:0005901(caveola),GO:0006629(lipid metabolic process),GO:0006665(sphingolipid metabolic process),GO:0006684(sphingomyelin metabolic process),GO:0006685(sphingomyelin catabolic process),GO:0009612(response to mechanical stimulus),GO:0016020(membrane),GO:0016021(integral component of membrane),GO:0016787(hydrol…	ko00600(Sphingolipid metabolism),ko04071(Sphingolipid signaling pathway)
chr10	41490001	41491000	1.35	0.315	4.28571	hyper-methylated	4.0512e-09	2.09779e-07	-	promoter	Intermediate	HCP	ENSMUST00000019965	Smpd2	sphingomyelin phosphodiesterase 2, neutral [Source:MGI Symbol;Acc:MGI:1278330]	GO:0004767(sphingomyelin phosphodiesterase activity),GO:0005783(endoplasmic reticulum),GO:0005901(caveola),GO:0006629(lipid metabolic process),GO:0006665(sphingolipid metabolic process),GO:0006684(sphingomyelin metabolic process),GO:0006685(sphingomyelin catabolic process),GO:0009612(response to mechanical stimulus),GO:0016020(membrane),GO:0016021(integral component of membrane),GO:0016787(hydrol…	ko00600(Sphingolipid metabolism),ko04071(Sphingolipid signaling pathway)
chr10	41490001	41491000	1.35	0.315	4.28571	hyper-methylated	4.0512e-09	2.09779e-07	-	promoter	Intermediate	HCP	ENSMUST00000141542	Smpd2	sphingomyelin phosphodiesterase 2, neutral [Source:MGI Symbol;Acc:MGI:1278330]	GO:0004767(sphingomyelin phosphodiesterase activity),GO:0005783(endoplasmic reticulum),GO:0005901(caveola),GO:0006629(lipid metabolic process),GO:0006665(sphingolipid metabolic process),GO:0006684(sphingomyelin metabolic process),GO:0006685(sphingomyelin catabolic process),GO:0009612(response to mechanical stimulus),GO:0016020(membrane),GO:0016021(integral component of membrane),GO:0016787(hydrol…	ko00600(Sphingolipid metabolism),ko04071(Sphingolipid signaling pathway)
chr10	41490001	41491000	1.35	0.315	4.28571	hyper-methylated	4.0512e-09	2.09779e-07	-	promoter	Distal	ICP	ENSMUST00000147367	Smpd2	sphingomyelin phosphodiesterase 2, neutral [Source:MGI Symbol;Acc:MGI:1278330]	GO:0004767(sphingomyelin phosphodiesterase activity),GO:0005783(endoplasmic reticulum),GO:0005901(caveola),GO:0006629(lipid metabolic process),GO:0006665(sphingolipid metabolic process),GO:0006684(sphingomyelin metabolic process),GO:0006685(sphingomyelin catabolic process),GO:0009612(response to mechanical stimulus),GO:0016020(membrane),GO:0016021(integral component of membrane),GO:0016787(hydrol…	ko00600(Sphingolipid metabolism),ko04071(Sphingolipid signaling pathway)
chr10	41490001	41491000	1.35	0.315	4.28571	hyper-methylated	4.0512e-09	2.09779e-07	-	promoter	Intermediate	HCP	ENSMUST00000132170	Smpd2	sphingomyelin phosphodiesterase 2, neutral [Source:MGI Symbol;Acc:MGI:1278330]	GO:0004767(sphingomyelin phosphodiesterase activity),GO:0005783(endoplasmic reticulum),GO:0005901(caveola),GO:0006629(lipid metabolic process),GO:0006665(sphingolipid metabolic process),GO:0006684(sphingomyelin metabolic process),GO:0006685(sphingomyelin catabolic process),GO:0009612(response to mechanical stimulus),GO:0016020(membrane),GO:0016021(integral component of membrane),GO:0016787(hydrol…	ko00600(Sphingolipid metabolism),ko04071(Sphingolipid signaling pathway)
chr10	41490001	41491000	1.35	0.315	4.28571	hyper-methylated	4.0512e-09	2.09779e-07	-	promoter	Intermediate	HCP	ENSMUST00000147738	Smpd2	sphingomyelin phosphodiesterase 2, neutral [Source:MGI Symbol;Acc:MGI:1278330]	GO:0004767(sphingomyelin phosphodiesterase activity),GO:0005783(endoplasmic reticulum),GO:0005901(caveola),GO:0006629(lipid metabolic process),GO:0006665(sphingolipid metabolic process),GO:0006684(sphingomyelin metabolic process),GO:0006685(sphingomyelin catabolic process),GO:0009612(response to mechanical stimulus),GO:0016020(membrane),GO:0016021(integral component of membrane),GO:0016787(hydrol…	ko00600(Sphingolipid metabolism),ko04071(Sphingolipid signaling pathway)
chr10	41586501	41587500	17.755	10.475	1.69499	hyper-methylated	0.00238006	0.0272141	-	promoter	Proximal	LCP	ENSMUST00000160751	Ccdc162	coiled-coil domain containing 162 [Source:MGI Symbol;Acc:MGI:1923223]	GO:0003674(molecular_function),GO:0005575(cellular_component),GO:0008150(biological_process)	NA
chr10	41587001	41588000	10.66	6.64	1.60542	hyper-methylated	0.000429326	0.00684836	-	promoter	Proximal	LCP	ENSMUST00000160751	Ccdc162	coiled-coil domain containing 162 [Source:MGI Symbol;Acc:MGI:1923223]	GO:0003674(molecular_function),GO:0005575(cellular_component),GO:0008150(biological_process)	NA
chr10	41587001	41588000	10.66	6.64	1.60542	hyper-methylated	0.000429326	0.00684836	-	promoter	Intermediate	LCP	ENSMUST00000160751	Ccdc162	coiled-coil domain containing 162 [Source:MGI Symbol;Acc:MGI:1923223]	GO:0003674(molecular_function),GO:0005575(cellular_component),GO:0008150(biological_process)	NA
chr10	41715501	41716500	7.4	3.94	1.87817	hyper-methylated	0.00210976	0.0249125	-	promoter	Proximal	LCP	ENSMUST00000189488	Ccdc162	coiled-coil domain containing 162 [Source:MGI Symbol;Acc:MGI:1923223]	GO:0003674(molecular_function),GO:0005575(cellular_component),GO:0008150(biological_process)	NA
chr10	42055001	42056000	9.235	5.41	1.70702	hyper-methylated	1.562e-06	5.18343e-05	-	promoter	Proximal	ICP	ENSMUST00000121229	Tdg-ps2	thymine DNA glycosylase, pseudogene 2 [Source:MGI Symbol;Acc:MGI:3704357]	NA	NA
chr10	42055001	42056000	9.235	5.41	1.70702	hyper-methylated	1.562e-06	5.18343e-05	-	promoter	Intermediate	ICP	ENSMUST00000121229	Tdg-ps2	thymine DNA glycosylase, pseudogene 2 [Source:MGI Symbol;Acc:MGI:3704357]	NA	NA
chr10	42275501	42276500	0.885	0.295	3	hyper-methylated	0.00301553	0.0328685	-	promoter	Proximal	HCP	ENSMUST00000105502	Foxo3	forkhead box O3 [Source:MGI Symbol;Acc:MGI:1890081]	GO:0000122(negative regulation of transcription by RNA polymerase II),GO:0000976(transcription regulatory region sequence-specific DNA binding),GO:0000978(RNA polymerase II cis-regulatory region sequence-specific DNA binding),GO:0000981(DNA-binding transcription factor activity, RNA polymerase II-specific),GO:0001221(transcription cofactor binding),GO:0001227(DNA-binding transcription repressor a…	ko01521(EGFR tyrosine kinase inhibitor resistance),ko04062(Chemokine signaling pathway),ko04068(FoxO signaling pathway),ko04137(Mitophagy - animal),ko04151(PI3K-Akt signaling pathway),ko04152(AMPK signaling pathway),ko04211(Longevity regulating pathway),ko04213(Longevity regulating pathway - multiple species),ko04218(Cellular senescence),ko04722(Neurotrophin signaling pathway),ko04917(Prolactin s…
chr10	42275501	42276500	0.885	0.295	3	hyper-methylated	0.00301553	0.0328685	-	promoter	Proximal	HCP	ENSMUST00000056974	Foxo3	forkhead box O3 [Source:MGI Symbol;Acc:MGI:1890081]	GO:0000122(negative regulation of transcription by RNA polymerase II),GO:0000976(transcription regulatory region sequence-specific DNA binding),GO:0000978(RNA polymerase II cis-regulatory region sequence-specific DNA binding),GO:0000981(DNA-binding transcription factor activity, RNA polymerase II-specific),GO:0001221(transcription cofactor binding),GO:0001227(DNA-binding transcription repressor a…	ko01521(EGFR tyrosine kinase inhibitor resistance),ko04062(Chemokine signaling pathway),ko04068(FoxO signaling pathway),ko04137(Mitophagy - animal),ko04151(PI3K-Akt signaling pathway),ko04152(AMPK signaling pathway),ko04211(Longevity regulating pathway),ko04213(Longevity regulating pathway - multiple species),ko04218(Cellular senescence),ko04722(Neurotrophin signaling pathway),ko04917(Prolactin s…
chr10	42275501	42276500	0.885	0.295	3	hyper-methylated	0.00301553	0.0328685	-	promoter	Proximal	HCP	ENSMUST00000175881	Foxo3	forkhead box O3 [Source:MGI Symbol;Acc:MGI:1890081]	GO:0000122(negative regulation of transcription by RNA polymerase II),GO:0000976(transcription regulatory region sequence-specific DNA binding),GO:0000978(RNA polymerase II cis-regulatory region sequence-specific DNA binding),GO:0000981(DNA-binding transcription factor activity, RNA polymerase II-specific),GO:0001221(transcription cofactor binding),GO:0001227(DNA-binding transcription repressor a…	ko01521(EGFR tyrosine kinase inhibitor resistance),ko04062(Chemokine signaling pathway),ko04068(FoxO signaling pathway),ko04137(Mitophagy - animal),ko04151(PI3K-Akt signaling pathway),ko04152(AMPK signaling pathway),ko04211(Longevity regulating pathway),ko04213(Longevity regulating pathway - multiple species),ko04218(Cellular senescence),ko04722(Neurotrophin signaling pathway),ko04917(Prolactin s…
chr10	42275501	42276500	0.885	0.295	3	hyper-methylated	0.00301553	0.0328685	-	promoter	Proximal	HCP	ENSMUST00000105501	Foxo3	forkhead box O3 [Source:MGI Symbol;Acc:MGI:1890081]	GO:0000122(negative regulation of transcription by RNA polymerase II),GO:0000976(transcription regulatory region sequence-specific DNA binding),GO:0000978(RNA polymerase II cis-regulatory region sequence-specific DNA binding),GO:0000981(DNA-binding transcription factor activity, RNA polymerase II-specific),GO:0001221(transcription cofactor binding),GO:0001227(DNA-binding transcription repressor a…	ko01521(EGFR tyrosine kinase inhibitor resistance),ko04062(Chemokine signaling pathway),ko04068(FoxO signaling pathway),ko04137(Mitophagy - animal),ko04151(PI3K-Akt signaling pathway),ko04152(AMPK signaling pathway),ko04211(Longevity regulating pathway),ko04213(Longevity regulating pathway - multiple species),ko04218(Cellular senescence),ko04722(Neurotrophin signaling pathway),ko04917(Prolactin s…
chr10	42583501	42584500	0.535	0.23	2.32609	hyper-methylated	0.000433242	0.00689479	+	promoter	Proximal	HCP	ENSMUST00000147899	Ostm1	osteopetrosis associated transmembrane protein 1 [Source:MGI Symbol;Acc:MGI:2655574]	GO:0005515(protein binding),GO:0005764(lysosome),GO:0005765(lysosomal membrane),GO:0005829(cytosol),GO:0016020(membrane),GO:0016021(integral component of membrane),GO:0030316(osteoclast differentiation)	NA
chr10	42583501	42584500	0.535	0.23	2.32609	hyper-methylated	0.000433242	0.00689479	+	promoter	Intermediate	HCP	ENSMUST00000147899	Ostm1	osteopetrosis associated transmembrane protein 1 [Source:MGI Symbol;Acc:MGI:2655574]	GO:0005515(protein binding),GO:0005764(lysosome),GO:0005765(lysosomal membrane),GO:0005829(cytosol),GO:0016020(membrane),GO:0016021(integral component of membrane),GO:0030316(osteoclast differentiation)	NA
chr10	42583501	42584500	0.535	0.23	2.32609	hyper-methylated	0.000433242	0.00689479	+	promoter	Proximal	HCP	ENSMUST00000105497	Ostm1	osteopetrosis associated transmembrane protein 1 [Source:MGI Symbol;Acc:MGI:2655574]	GO:0005515(protein binding),GO:0005764(lysosome),GO:0005765(lysosomal membrane),GO:0005829(cytosol),GO:0016020(membrane),GO:0016021(integral component of membrane),GO:0030316(osteoclast differentiation)	NA
chr10	42583501	42584500	0.535	0.23	2.32609	hyper-methylated	0.000433242	0.00689479	+	promoter	Intermediate	HCP	ENSMUST00000105497	Ostm1	osteopetrosis associated transmembrane protein 1 [Source:MGI Symbol;Acc:MGI:2655574]	GO:0005515(protein binding),GO:0005764(lysosome),GO:0005765(lysosomal membrane),GO:0005829(cytosol),GO:0016020(membrane),GO:0016021(integral component of membrane),GO:0030316(osteoclast differentiation)	NA
chr10	42583501	42584500	0.535	0.23	2.32609	hyper-methylated	0.000433242	0.00689479	+	promoter	Proximal	HCP	ENSMUST00000144806	Ostm1	osteopetrosis associated transmembrane protein 1 [Source:MGI Symbol;Acc:MGI:2655574]	GO:0005515(protein binding),GO:0005764(lysosome),GO:0005765(lysosomal membrane),GO:0005829(cytosol),GO:0016020(membrane),GO:0016021(integral component of membrane),GO:0030316(osteoclast differentiation)	NA
chr10	42583501	42584500	0.535	0.23	2.32609	hyper-methylated	0.000433242	0.00689479	+	promoter	Intermediate	HCP	ENSMUST00000144806	Ostm1	osteopetrosis associated transmembrane protein 1 [Source:MGI Symbol;Acc:MGI:2655574]	GO:0005515(protein binding),GO:0005764(lysosome),GO:0005765(lysosomal membrane),GO:0005829(cytosol),GO:0016020(membrane),GO:0016021(integral component of membrane),GO:0030316(osteoclast differentiation)	NA
chr10	42583501	42584500	0.535	0.23	2.32609	hyper-methylated	0.000433242	0.00689479	-	promoter	Proximal	ICP	ENSMUST00000019938	Nr2e1	nuclear receptor subfamily 2, group E, member 1 [Source:MGI Symbol;Acc:MGI:1100526]	GO:0000122(negative regulation of transcription by RNA polymerase II),GO:0000977(RNA polymerase II regulatory region sequence-specific DNA binding),GO:0000978(RNA polymerase II cis-regulatory region sequence-specific DNA binding),GO:0001227(DNA-binding transcription repressor activity, RNA polymerase II-specific),GO:0001228(DNA-binding transcription activator activity, RNA polymerase II-specific)…	NA
chr10	42583501	42584500	0.535	0.23	2.32609	hyper-methylated	0.000433242	0.00689479	-	promoter	Intermediate	ICP	ENSMUST00000019938	Nr2e1	nuclear receptor subfamily 2, group E, member 1 [Source:MGI Symbol;Acc:MGI:1100526]	GO:0000122(negative regulation of transcription by RNA polymerase II),GO:0000977(RNA polymerase II regulatory region sequence-specific DNA binding),GO:0000978(RNA polymerase II cis-regulatory region sequence-specific DNA binding),GO:0001227(DNA-binding transcription repressor activity, RNA polymerase II-specific),GO:0001228(DNA-binding transcription activator activity, RNA polymerase II-specific)…	NA
chr10	42584001	42585000	0.845	0.51	1.65686	hyper-methylated	0.000280971	0.0047966	+	promoter	Proximal	HCP	ENSMUST00000147899	Ostm1	osteopetrosis associated transmembrane protein 1 [Source:MGI Symbol;Acc:MGI:2655574]	GO:0005515(protein binding),GO:0005764(lysosome),GO:0005765(lysosomal membrane),GO:0005829(cytosol),GO:0016020(membrane),GO:0016021(integral component of membrane),GO:0030316(osteoclast differentiation)	NA
chr10	42584001	42585000	0.845	0.51	1.65686	hyper-methylated	0.000280971	0.0047966	+	promoter	Proximal	HCP	ENSMUST00000105497	Ostm1	osteopetrosis associated transmembrane protein 1 [Source:MGI Symbol;Acc:MGI:2655574]	GO:0005515(protein binding),GO:0005764(lysosome),GO:0005765(lysosomal membrane),GO:0005829(cytosol),GO:0016020(membrane),GO:0016021(integral component of membrane),GO:0030316(osteoclast differentiation)	NA
chr10	42584001	42585000	0.845	0.51	1.65686	hyper-methylated	0.000280971	0.0047966	+	promoter	Proximal	HCP	ENSMUST00000144806	Ostm1	osteopetrosis associated transmembrane protein 1 [Source:MGI Symbol;Acc:MGI:2655574]	GO:0005515(protein binding),GO:0005764(lysosome),GO:0005765(lysosomal membrane),GO:0005829(cytosol),GO:0016020(membrane),GO:0016021(integral component of membrane),GO:0030316(osteoclast differentiation)	NA
chr10	42584001	42585000	0.845	0.51	1.65686	hyper-methylated	0.000280971	0.0047966	-	promoter	Intermediate	ICP	ENSMUST00000019938	Nr2e1	nuclear receptor subfamily 2, group E, member 1 [Source:MGI Symbol;Acc:MGI:1100526]	GO:0000122(negative regulation of transcription by RNA polymerase II),GO:0000977(RNA polymerase II regulatory region sequence-specific DNA binding),GO:0000978(RNA polymerase II cis-regulatory region sequence-specific DNA binding),GO:0001227(DNA-binding transcription repressor activity, RNA polymerase II-specific),GO:0001228(DNA-binding transcription activator activity, RNA polymerase II-specific)…	NA
chr10	42584001	42585000	0.845	0.51	1.65686	hyper-methylated	0.000280971	0.0047966	-	promoter	Distal	ICP	ENSMUST00000019938	Nr2e1	nuclear receptor subfamily 2, group E, member 1 [Source:MGI Symbol;Acc:MGI:1100526]	GO:0000122(negative regulation of transcription by RNA polymerase II),GO:0000977(RNA polymerase II regulatory region sequence-specific DNA binding),GO:0000978(RNA polymerase II cis-regulatory region sequence-specific DNA binding),GO:0001227(DNA-binding transcription repressor activity, RNA polymerase II-specific),GO:0001228(DNA-binding transcription activator activity, RNA polymerase II-specific)…	NA
chr10	42761501	42762500	1.125	0.325	3.46154	hyper-methylated	2.39193e-13	2.12421e-11	+	promoter	Proximal	HCP	ENSMUST00000019937	Sec63	SEC63-like (S. cerevisiae) [Source:MGI Symbol;Acc:MGI:2155302]	GO:0001889(liver development),GO:0003723(RNA binding),GO:0005783(endoplasmic reticulum),GO:0005789(endoplasmic reticulum membrane),GO:0006614(SRP-dependent cotranslational protein targeting to membrane),GO:0006620(posttranslational protein targeting to endoplasmic reticulum membrane),GO:0006807(nitrogen compound metabolic process),GO:0008320(protein transmembrane transporter activity),GO:0010259(…	ko03060(Protein export),ko04141(Protein processing in endoplasmic reticulum)
chr10	42761501	42762500	1.125	0.325	3.46154	hyper-methylated	2.39193e-13	2.12421e-11	+	promoter	Proximal	HCP	ENSMUST00000155410	Sec63	SEC63-like (S. cerevisiae) [Source:MGI Symbol;Acc:MGI:2155302]	GO:0001889(liver development),GO:0003723(RNA binding),GO:0005783(endoplasmic reticulum),GO:0005789(endoplasmic reticulum membrane),GO:0006614(SRP-dependent cotranslational protein targeting to membrane),GO:0006620(posttranslational protein targeting to endoplasmic reticulum membrane),GO:0006807(nitrogen compound metabolic process),GO:0008320(protein transmembrane transporter activity),GO:0010259(…	ko03060(Protein export),ko04141(Protein processing in endoplasmic reticulum)
chr10	42761501	42762500	1.125	0.325	3.46154	hyper-methylated	2.39193e-13	2.12421e-11	+	promoter	Proximal	HCP	ENSMUST00000144228	Sec63	SEC63-like (S. cerevisiae) [Source:MGI Symbol;Acc:MGI:2155302]	GO:0001889(liver development),GO:0003723(RNA binding),GO:0005783(endoplasmic reticulum),GO:0005789(endoplasmic reticulum membrane),GO:0006614(SRP-dependent cotranslational protein targeting to membrane),GO:0006620(posttranslational protein targeting to endoplasmic reticulum membrane),GO:0006807(nitrogen compound metabolic process),GO:0008320(protein transmembrane transporter activity),GO:0010259(…	ko03060(Protein export),ko04141(Protein processing in endoplasmic reticulum)
chr10	42761501	42762500	1.125	0.325	3.46154	hyper-methylated	2.39193e-13	2.12421e-11	+	promoter	Intermediate	HCP	ENSMUST00000144228	Sec63	SEC63-like (S. cerevisiae) [Source:MGI Symbol;Acc:MGI:2155302]	GO:0001889(liver development),GO:0003723(RNA binding),GO:0005783(endoplasmic reticulum),GO:0005789(endoplasmic reticulum membrane),GO:0006614(SRP-dependent cotranslational protein targeting to membrane),GO:0006620(posttranslational protein targeting to endoplasmic reticulum membrane),GO:0006807(nitrogen compound metabolic process),GO:0008320(protein transmembrane transporter activity),GO:0010259(…	ko03060(Protein export),ko04141(Protein processing in endoplasmic reticulum)
chr10	42762001	42763000	0.745	0.425	1.75294	hyper-methylated	4.86914e-05	0.00108951	+	promoter	Proximal	HCP	ENSMUST00000155410	Sec63	SEC63-like (S. cerevisiae) [Source:MGI Symbol;Acc:MGI:2155302]	GO:0001889(liver development),GO:0003723(RNA binding),GO:0005783(endoplasmic reticulum),GO:0005789(endoplasmic reticulum membrane),GO:0006614(SRP-dependent cotranslational protein targeting to membrane),GO:0006620(posttranslational protein targeting to endoplasmic reticulum membrane),GO:0006807(nitrogen compound metabolic process),GO:0008320(protein transmembrane transporter activity),GO:0010259(…	ko03060(Protein export),ko04141(Protein processing in endoplasmic reticulum)
chr10	42762001	42763000	0.745	0.425	1.75294	hyper-methylated	4.86914e-05	0.00108951	+	promoter	Proximal	HCP	ENSMUST00000144228	Sec63	SEC63-like (S. cerevisiae) [Source:MGI Symbol;Acc:MGI:2155302]	GO:0001889(liver development),GO:0003723(RNA binding),GO:0005783(endoplasmic reticulum),GO:0005789(endoplasmic reticulum membrane),GO:0006614(SRP-dependent cotranslational protein targeting to membrane),GO:0006620(posttranslational protein targeting to endoplasmic reticulum membrane),GO:0006807(nitrogen compound metabolic process),GO:0008320(protein transmembrane transporter activity),GO:0010259(…	ko03060(Protein export),ko04141(Protein processing in endoplasmic reticulum)
chr10	43173501	43174500	0.63	0.245	2.57143	hyper-methylated	0.000299069	0.0050403	+	promoter	Intermediate	HCP	ENSMUST00000238274	9030612E09Rik	RIKEN cDNA 9030612E09 gene [Source:MGI Symbol;Acc:MGI:1921780]	NA	NA
chr10	43173501	43174500	0.63	0.245	2.57143	hyper-methylated	0.000299069	0.0050403	+	promoter	Distal	HCP	ENSMUST00000238274	9030612E09Rik	RIKEN cDNA 9030612E09 gene [Source:MGI Symbol;Acc:MGI:1921780]	NA	NA
chr10	43173501	43174500	0.63	0.245	2.57143	hyper-methylated	0.000299069	0.0050403	+	promoter	Intermediate	HCP	ENSMUST00000053792	9030612E09Rik	RIKEN cDNA 9030612E09 gene [Source:MGI Symbol;Acc:MGI:1921780]	NA	NA
chr10	43173501	43174500	0.63	0.245	2.57143	hyper-methylated	0.000299069	0.0050403	+	promoter	Distal	HCP	ENSMUST00000053792	9030612E09Rik	RIKEN cDNA 9030612E09 gene [Source:MGI Symbol;Acc:MGI:1921780]	NA	NA
chr10	43173501	43174500	0.63	0.245	2.57143	hyper-methylated	0.000299069	0.0050403	+	promoter	Proximal	HCP	ENSMUST00000238274	9030612E09Rik	RIKEN cDNA 9030612E09 gene [Source:MGI Symbol;Acc:MGI:1921780]	NA	NA
chr10	43173501	43174500	0.63	0.245	2.57143	hyper-methylated	0.000299069	0.0050403	-	promoter	Proximal	ICP	ENSMUST00000040275	Sobp	sine oculis binding protein [Source:MGI Symbol;Acc:MGI:1924427]	GO:0005634(nucleus),GO:0007605(sensory perception of sound),GO:0007626(locomotory behavior),GO:0032184(SUMO polymer binding),GO:0042472(inner ear morphogenesis),GO:0046872(metal ion binding),GO:0050890(cognition),GO:0090102(cochlea development)	NA
chr10	43173501	43174500	0.63	0.245	2.57143	hyper-methylated	0.000299069	0.0050403	-	promoter	Proximal	ICP	ENSMUST00000189987	Sobp	sine oculis binding protein [Source:MGI Symbol;Acc:MGI:1924427]	GO:0005634(nucleus),GO:0007605(sensory perception of sound),GO:0007626(locomotory behavior),GO:0032184(SUMO polymer binding),GO:0042472(inner ear morphogenesis),GO:0046872(metal ion binding),GO:0050890(cognition),GO:0090102(cochlea development)	NA
chr10	43220501	43221500	0.935	0.25	3.74	hyper-methylated	2.02781e-10	1.22381e-08	+	promoter	Intermediate	HCP	ENSMUST00000160823	Pdss2	prenyl (solanesyl) diphosphate synthase, subunit 2 [Source:MGI Symbol;Acc:MGI:1918615]	GO:0000010(trans-hexaprenyltranstransferase activity),GO:0004659(prenyltransferase activity),GO:0005515(protein binding),GO:0005739(mitochondrion),GO:0005829(cytosol),GO:0006744(ubiquinone biosynthetic process),GO:0008299(isoprenoid biosynthetic process),GO:0016740(transferase activity),GO:0046982(protein heterodimerization activity),GO:0050347(trans-octaprenyltranstransferase activity),GO:005087…	ko00900(Terpenoid backbone biosynthesis)
chr10	43220501	43221500	0.935	0.25	3.74	hyper-methylated	2.02781e-10	1.22381e-08	+	promoter	Intermediate	HCP	ENSMUST00000095725	Pdss2	prenyl (solanesyl) diphosphate synthase, subunit 2 [Source:MGI Symbol;Acc:MGI:1918615]	GO:0000010(trans-hexaprenyltranstransferase activity),GO:0004659(prenyltransferase activity),GO:0005515(protein binding),GO:0005739(mitochondrion),GO:0005829(cytosol),GO:0006744(ubiquinone biosynthetic process),GO:0008299(isoprenoid biosynthetic process),GO:0016740(transferase activity),GO:0046982(protein heterodimerization activity),GO:0050347(trans-octaprenyltranstransferase activity),GO:005087…	ko00900(Terpenoid backbone biosynthesis)
chr10	43220501	43221500	0.935	0.25	3.74	hyper-methylated	2.02781e-10	1.22381e-08	+	promoter	Intermediate	HCP	ENSMUST00000160108	Pdss2	prenyl (solanesyl) diphosphate synthase, subunit 2 [Source:MGI Symbol;Acc:MGI:1918615]	GO:0000010(trans-hexaprenyltranstransferase activity),GO:0004659(prenyltransferase activity),GO:0005515(protein binding),GO:0005739(mitochondrion),GO:0005829(cytosol),GO:0006744(ubiquinone biosynthetic process),GO:0008299(isoprenoid biosynthetic process),GO:0016740(transferase activity),GO:0046982(protein heterodimerization activity),GO:0050347(trans-octaprenyltranstransferase activity),GO:005087…	ko00900(Terpenoid backbone biosynthesis)
chr10	43220501	43221500	0.935	0.25	3.74	hyper-methylated	2.02781e-10	1.22381e-08	+	promoter	Distal	HCP	ENSMUST00000160108	Pdss2	prenyl (solanesyl) diphosphate synthase, subunit 2 [Source:MGI Symbol;Acc:MGI:1918615]	GO:0000010(trans-hexaprenyltranstransferase activity),GO:0004659(prenyltransferase activity),GO:0005515(protein binding),GO:0005739(mitochondrion),GO:0005829(cytosol),GO:0006744(ubiquinone biosynthetic process),GO:0008299(isoprenoid biosynthetic process),GO:0016740(transferase activity),GO:0046982(protein heterodimerization activity),GO:0050347(trans-octaprenyltranstransferase activity),GO:005087…	ko00900(Terpenoid backbone biosynthesis)
chr10	43220501	43221500	0.935	0.25	3.74	hyper-methylated	2.02781e-10	1.22381e-08	+	promoter	Intermediate	HCP	ENSMUST00000159139	Pdss2	prenyl (solanesyl) diphosphate synthase, subunit 2 [Source:MGI Symbol;Acc:MGI:1918615]	GO:0000010(trans-hexaprenyltranstransferase activity),GO:0004659(prenyltransferase activity),GO:0005515(protein binding),GO:0005739(mitochondrion),GO:0005829(cytosol),GO:0006744(ubiquinone biosynthetic process),GO:0008299(isoprenoid biosynthetic process),GO:0016740(transferase activity),GO:0046982(protein heterodimerization activity),GO:0050347(trans-octaprenyltranstransferase activity),GO:005087…	ko00900(Terpenoid backbone biosynthesis)
chr10	43220501	43221500	0.935	0.25	3.74	hyper-methylated	2.02781e-10	1.22381e-08	+	promoter	Distal	HCP	ENSMUST00000159139	Pdss2	prenyl (solanesyl) diphosphate synthase, subunit 2 [Source:MGI Symbol;Acc:MGI:1918615]	GO:0000010(trans-hexaprenyltranstransferase activity),GO:0004659(prenyltransferase activity),GO:0005515(protein binding),GO:0005739(mitochondrion),GO:0005829(cytosol),GO:0006744(ubiquinone biosynthetic process),GO:0008299(isoprenoid biosynthetic process),GO:0016740(transferase activity),GO:0046982(protein heterodimerization activity),GO:0050347(trans-octaprenyltranstransferase activity),GO:005087…	ko00900(Terpenoid backbone biosynthesis)
chr10	43220501	43221500	0.935	0.25	3.74	hyper-methylated	2.02781e-10	1.22381e-08	+	promoter	Intermediate	HCP	ENSMUST00000162758	Pdss2	prenyl (solanesyl) diphosphate synthase, subunit 2 [Source:MGI Symbol;Acc:MGI:1918615]	GO:0000010(trans-hexaprenyltranstransferase activity),GO:0004659(prenyltransferase activity),GO:0005515(protein binding),GO:0005739(mitochondrion),GO:0005829(cytosol),GO:0006744(ubiquinone biosynthetic process),GO:0008299(isoprenoid biosynthetic process),GO:0016740(transferase activity),GO:0046982(protein heterodimerization activity),GO:0050347(trans-octaprenyltranstransferase activity),GO:005087…	ko00900(Terpenoid backbone biosynthesis)
chr10	43220501	43221500	0.935	0.25	3.74	hyper-methylated	2.02781e-10	1.22381e-08	+	promoter	Distal	HCP	ENSMUST00000162758	Pdss2	prenyl (solanesyl) diphosphate synthase, subunit 2 [Source:MGI Symbol;Acc:MGI:1918615]	GO:0000010(trans-hexaprenyltranstransferase activity),GO:0004659(prenyltransferase activity),GO:0005515(protein binding),GO:0005739(mitochondrion),GO:0005829(cytosol),GO:0006744(ubiquinone biosynthetic process),GO:0008299(isoprenoid biosynthetic process),GO:0016740(transferase activity),GO:0046982(protein heterodimerization activity),GO:0050347(trans-octaprenyltranstransferase activity),GO:005087…	ko00900(Terpenoid backbone biosynthesis)
chr10	43220501	43221500	0.935	0.25	3.74	hyper-methylated	2.02781e-10	1.22381e-08	+	promoter	Proximal	HCP	ENSMUST00000160823	Pdss2	prenyl (solanesyl) diphosphate synthase, subunit 2 [Source:MGI Symbol;Acc:MGI:1918615]	GO:0000010(trans-hexaprenyltranstransferase activity),GO:0004659(prenyltransferase activity),GO:0005515(protein binding),GO:0005739(mitochondrion),GO:0005829(cytosol),GO:0006744(ubiquinone biosynthetic process),GO:0008299(isoprenoid biosynthetic process),GO:0016740(transferase activity),GO:0046982(protein heterodimerization activity),GO:0050347(trans-octaprenyltranstransferase activity),GO:005087…	ko00900(Terpenoid backbone biosynthesis)
chr10	43220501	43221500	0.935	0.25	3.74	hyper-methylated	2.02781e-10	1.22381e-08	+	promoter	Proximal	HCP	ENSMUST00000095725	Pdss2	prenyl (solanesyl) diphosphate synthase, subunit 2 [Source:MGI Symbol;Acc:MGI:1918615]	GO:0000010(trans-hexaprenyltranstransferase activity),GO:0004659(prenyltransferase activity),GO:0005515(protein binding),GO:0005739(mitochondrion),GO:0005829(cytosol),GO:0006744(ubiquinone biosynthetic process),GO:0008299(isoprenoid biosynthetic process),GO:0016740(transferase activity),GO:0046982(protein heterodimerization activity),GO:0050347(trans-octaprenyltranstransferase activity),GO:005087…	ko00900(Terpenoid backbone biosynthesis)
chr10	43220501	43221500	0.935	0.25	3.74	hyper-methylated	2.02781e-10	1.22381e-08	+	promoter	Proximal	HCP	ENSMUST00000160108	Pdss2	prenyl (solanesyl) diphosphate synthase, subunit 2 [Source:MGI Symbol;Acc:MGI:1918615]	GO:0000010(trans-hexaprenyltranstransferase activity),GO:0004659(prenyltransferase activity),GO:0005515(protein binding),GO:0005739(mitochondrion),GO:0005829(cytosol),GO:0006744(ubiquinone biosynthetic process),GO:0008299(isoprenoid biosynthetic process),GO:0016740(transferase activity),GO:0046982(protein heterodimerization activity),GO:0050347(trans-octaprenyltranstransferase activity),GO:005087…	ko00900(Terpenoid backbone biosynthesis)
chr10	43220501	43221500	0.935	0.25	3.74	hyper-methylated	2.02781e-10	1.22381e-08	+	promoter	Proximal	HCP	ENSMUST00000159139	Pdss2	prenyl (solanesyl) diphosphate synthase, subunit 2 [Source:MGI Symbol;Acc:MGI:1918615]	GO:0000010(trans-hexaprenyltranstransferase activity),GO:0004659(prenyltransferase activity),GO:0005515(protein binding),GO:0005739(mitochondrion),GO:0005829(cytosol),GO:0006744(ubiquinone biosynthetic process),GO:0008299(isoprenoid biosynthetic process),GO:0016740(transferase activity),GO:0046982(protein heterodimerization activity),GO:0050347(trans-octaprenyltranstransferase activity),GO:005087…	ko00900(Terpenoid backbone biosynthesis)
chr10	43221001	43222000	1.27	0.34	3.73529	hyper-methylated	5.54153e-17	7.00965e-15	+	promoter	Proximal	HCP	ENSMUST00000160823	Pdss2	prenyl (solanesyl) diphosphate synthase, subunit 2 [Source:MGI Symbol;Acc:MGI:1918615]	GO:0000010(trans-hexaprenyltranstransferase activity),GO:0004659(prenyltransferase activity),GO:0005515(protein binding),GO:0005739(mitochondrion),GO:0005829(cytosol),GO:0006744(ubiquinone biosynthetic process),GO:0008299(isoprenoid biosynthetic process),GO:0016740(transferase activity),GO:0046982(protein heterodimerization activity),GO:0050347(trans-octaprenyltranstransferase activity),GO:005087…	ko00900(Terpenoid backbone biosynthesis)
chr10	43221001	43222000	1.27	0.34	3.73529	hyper-methylated	5.54153e-17	7.00965e-15	+	promoter	Intermediate	HCP	ENSMUST00000160823	Pdss2	prenyl (solanesyl) diphosphate synthase, subunit 2 [Source:MGI Symbol;Acc:MGI:1918615]	GO:0000010(trans-hexaprenyltranstransferase activity),GO:0004659(prenyltransferase activity),GO:0005515(protein binding),GO:0005739(mitochondrion),GO:0005829(cytosol),GO:0006744(ubiquinone biosynthetic process),GO:0008299(isoprenoid biosynthetic process),GO:0016740(transferase activity),GO:0046982(protein heterodimerization activity),GO:0050347(trans-octaprenyltranstransferase activity),GO:005087…	ko00900(Terpenoid backbone biosynthesis)
chr10	43221001	43222000	1.27	0.34	3.73529	hyper-methylated	5.54153e-17	7.00965e-15	+	promoter	Proximal	HCP	ENSMUST00000095725	Pdss2	prenyl (solanesyl) diphosphate synthase, subunit 2 [Source:MGI Symbol;Acc:MGI:1918615]	GO:0000010(trans-hexaprenyltranstransferase activity),GO:0004659(prenyltransferase activity),GO:0005515(protein binding),GO:0005739(mitochondrion),GO:0005829(cytosol),GO:0006744(ubiquinone biosynthetic process),GO:0008299(isoprenoid biosynthetic process),GO:0016740(transferase activity),GO:0046982(protein heterodimerization activity),GO:0050347(trans-octaprenyltranstransferase activity),GO:005087…	ko00900(Terpenoid backbone biosynthesis)
chr10	43221001	43222000	1.27	0.34	3.73529	hyper-methylated	5.54153e-17	7.00965e-15	+	promoter	Intermediate	HCP	ENSMUST00000095725	Pdss2	prenyl (solanesyl) diphosphate synthase, subunit 2 [Source:MGI Symbol;Acc:MGI:1918615]	GO:0000010(trans-hexaprenyltranstransferase activity),GO:0004659(prenyltransferase activity),GO:0005515(protein binding),GO:0005739(mitochondrion),GO:0005829(cytosol),GO:0006744(ubiquinone biosynthetic process),GO:0008299(isoprenoid biosynthetic process),GO:0016740(transferase activity),GO:0046982(protein heterodimerization activity),GO:0050347(trans-octaprenyltranstransferase activity),GO:005087…	ko00900(Terpenoid backbone biosynthesis)
chr10	43221001	43222000	1.27	0.34	3.73529	hyper-methylated	5.54153e-17	7.00965e-15	+	promoter	Proximal	HCP	ENSMUST00000160108	Pdss2	prenyl (solanesyl) diphosphate synthase, subunit 2 [Source:MGI Symbol;Acc:MGI:1918615]	GO:0000010(trans-hexaprenyltranstransferase activity),GO:0004659(prenyltransferase activity),GO:0005515(protein binding),GO:0005739(mitochondrion),GO:0005829(cytosol),GO:0006744(ubiquinone biosynthetic process),GO:0008299(isoprenoid biosynthetic process),GO:0016740(transferase activity),GO:0046982(protein heterodimerization activity),GO:0050347(trans-octaprenyltranstransferase activity),GO:005087…	ko00900(Terpenoid backbone biosynthesis)
chr10	43221001	43222000	1.27	0.34	3.73529	hyper-methylated	5.54153e-17	7.00965e-15	+	promoter	Intermediate	HCP	ENSMUST00000160108	Pdss2	prenyl (solanesyl) diphosphate synthase, subunit 2 [Source:MGI Symbol;Acc:MGI:1918615]	GO:0000010(trans-hexaprenyltranstransferase activity),GO:0004659(prenyltransferase activity),GO:0005515(protein binding),GO:0005739(mitochondrion),GO:0005829(cytosol),GO:0006744(ubiquinone biosynthetic process),GO:0008299(isoprenoid biosynthetic process),GO:0016740(transferase activity),GO:0046982(protein heterodimerization activity),GO:0050347(trans-octaprenyltranstransferase activity),GO:005087…	ko00900(Terpenoid backbone biosynthesis)
chr10	43221001	43222000	1.27	0.34	3.73529	hyper-methylated	5.54153e-17	7.00965e-15	+	promoter	Proximal	HCP	ENSMUST00000159139	Pdss2	prenyl (solanesyl) diphosphate synthase, subunit 2 [Source:MGI Symbol;Acc:MGI:1918615]	GO:0000010(trans-hexaprenyltranstransferase activity),GO:0004659(prenyltransferase activity),GO:0005515(protein binding),GO:0005739(mitochondrion),GO:0005829(cytosol),GO:0006744(ubiquinone biosynthetic process),GO:0008299(isoprenoid biosynthetic process),GO:0016740(transferase activity),GO:0046982(protein heterodimerization activity),GO:0050347(trans-octaprenyltranstransferase activity),GO:005087…	ko00900(Terpenoid backbone biosynthesis)
chr10	43221001	43222000	1.27	0.34	3.73529	hyper-methylated	5.54153e-17	7.00965e-15	+	promoter	Intermediate	HCP	ENSMUST00000159139	Pdss2	prenyl (solanesyl) diphosphate synthase, subunit 2 [Source:MGI Symbol;Acc:MGI:1918615]	GO:0000010(trans-hexaprenyltranstransferase activity),GO:0004659(prenyltransferase activity),GO:0005515(protein binding),GO:0005739(mitochondrion),GO:0005829(cytosol),GO:0006744(ubiquinone biosynthetic process),GO:0008299(isoprenoid biosynthetic process),GO:0016740(transferase activity),GO:0046982(protein heterodimerization activity),GO:0050347(trans-octaprenyltranstransferase activity),GO:005087…	ko00900(Terpenoid backbone biosynthesis)
chr10	43221001	43222000	1.27	0.34	3.73529	hyper-methylated	5.54153e-17	7.00965e-15	+	promoter	Intermediate	HCP	ENSMUST00000162758	Pdss2	prenyl (solanesyl) diphosphate synthase, subunit 2 [Source:MGI Symbol;Acc:MGI:1918615]	GO:0000010(trans-hexaprenyltranstransferase activity),GO:0004659(prenyltransferase activity),GO:0005515(protein binding),GO:0005739(mitochondrion),GO:0005829(cytosol),GO:0006744(ubiquinone biosynthetic process),GO:0008299(isoprenoid biosynthetic process),GO:0016740(transferase activity),GO:0046982(protein heterodimerization activity),GO:0050347(trans-octaprenyltranstransferase activity),GO:005087…	ko00900(Terpenoid backbone biosynthesis)
chr10	43221001	43222000	1.27	0.34	3.73529	hyper-methylated	5.54153e-17	7.00965e-15	+	promoter	Proximal	HCP	ENSMUST00000162758	Pdss2	prenyl (solanesyl) diphosphate synthase, subunit 2 [Source:MGI Symbol;Acc:MGI:1918615]	GO:0000010(trans-hexaprenyltranstransferase activity),GO:0004659(prenyltransferase activity),GO:0005515(protein binding),GO:0005739(mitochondrion),GO:0005829(cytosol),GO:0006744(ubiquinone biosynthetic process),GO:0008299(isoprenoid biosynthetic process),GO:0016740(transferase activity),GO:0046982(protein heterodimerization activity),GO:0050347(trans-octaprenyltranstransferase activity),GO:005087…	ko00900(Terpenoid backbone biosynthesis)
chr10	43579001	43580000	2.365	0.575	4.11304	hyper-methylated	4.7229e-21	8.17674e-19	+	promoter	Proximal	HCP	ENSMUST00000058714	Cd24a	CD24a antigen [Source:MGI Symbol;Acc:MGI:88323]	GO:0001666(response to hypoxia),GO:0001775(cell activation),GO:0001959(regulation of cytokine-mediated signaling pathway),GO:0002237(response to molecule of bacterial origin),GO:0002329(pre-B cell differentiation),GO:0002376(immune system process),GO:0002523(leukocyte migration involved in inflammatory response),GO:0002842(positive regulation of T cell mediated immune response to tumor cell),GO:0…	ko04640(Hematopoietic cell lineage)
chr10	43579001	43580000	2.365	0.575	4.11304	hyper-methylated	4.7229e-21	8.17674e-19	+	promoter	Intermediate	HCP	ENSMUST00000214476	Cd24a	CD24a antigen [Source:MGI Symbol;Acc:MGI:88323]	GO:0001666(response to hypoxia),GO:0001775(cell activation),GO:0001959(regulation of cytokine-mediated signaling pathway),GO:0002237(response to molecule of bacterial origin),GO:0002329(pre-B cell differentiation),GO:0002376(immune system process),GO:0002523(leukocyte migration involved in inflammatory response),GO:0002842(positive regulation of T cell mediated immune response to tumor cell),GO:0…	ko04640(Hematopoietic cell lineage)
chr10	43579001	43580000	2.365	0.575	4.11304	hyper-methylated	4.7229e-21	8.17674e-19	+	promoter	Proximal	HCP	ENSMUST00000214476	Cd24a	CD24a antigen [Source:MGI Symbol;Acc:MGI:88323]	GO:0001666(response to hypoxia),GO:0001775(cell activation),GO:0001959(regulation of cytokine-mediated signaling pathway),GO:0002237(response to molecule of bacterial origin),GO:0002329(pre-B cell differentiation),GO:0002376(immune system process),GO:0002523(leukocyte migration involved in inflammatory response),GO:0002842(positive regulation of T cell mediated immune response to tumor cell),GO:0…	ko04640(Hematopoietic cell lineage)
chr10	43579501	43580500	1.305	0.455	2.86813	hyper-methylated	5.53994e-20	8.83289e-18	+	promoter	Proximal	HCP	ENSMUST00000058714	Cd24a	CD24a antigen [Source:MGI Symbol;Acc:MGI:88323]	GO:0001666(response to hypoxia),GO:0001775(cell activation),GO:0001959(regulation of cytokine-mediated signaling pathway),GO:0002237(response to molecule of bacterial origin),GO:0002329(pre-B cell differentiation),GO:0002376(immune system process),GO:0002523(leukocyte migration involved in inflammatory response),GO:0002842(positive regulation of T cell mediated immune response to tumor cell),GO:0…	ko04640(Hematopoietic cell lineage)
chr10	43579501	43580500	1.305	0.455	2.86813	hyper-methylated	5.53994e-20	8.83289e-18	+	promoter	Proximal	HCP	ENSMUST00000214476	Cd24a	CD24a antigen [Source:MGI Symbol;Acc:MGI:88323]	GO:0001666(response to hypoxia),GO:0001775(cell activation),GO:0001959(regulation of cytokine-mediated signaling pathway),GO:0002237(response to molecule of bacterial origin),GO:0002329(pre-B cell differentiation),GO:0002376(immune system process),GO:0002523(leukocyte migration involved in inflammatory response),GO:0002842(positive regulation of T cell mediated immune response to tumor cell),GO:0…	ko04640(Hematopoietic cell lineage)
chr10	43579501	43580500	1.305	0.455	2.86813	hyper-methylated	5.53994e-20	8.83289e-18	+	promoter	Intermediate	HCP	ENSMUST00000214476	Cd24a	CD24a antigen [Source:MGI Symbol;Acc:MGI:88323]	GO:0001666(response to hypoxia),GO:0001775(cell activation),GO:0001959(regulation of cytokine-mediated signaling pathway),GO:0002237(response to molecule of bacterial origin),GO:0002329(pre-B cell differentiation),GO:0002376(immune system process),GO:0002523(leukocyte migration involved in inflammatory response),GO:0002842(positive regulation of T cell mediated immune response to tumor cell),GO:0…	ko04640(Hematopoietic cell lineage)
chr10	43901001	43902000	2.175	0.18	12.0833	hyper-methylated	2.56447e-09	1.3693e-07	+	promoter	Intermediate	LCP	ENSMUST00000054418	Rtn4ip1	reticulon 4 interacting protein 1 [Source:MGI Symbol;Acc:MGI:2178759]	GO:0005739(mitochondrion),GO:0005741(mitochondrial outer membrane),GO:0008270(zinc ion binding),GO:0016491(oxidoreductase activity),GO:0055114(oxidation-reduction process)	NA
chr10	43901001	43902000	2.175	0.18	12.0833	hyper-methylated	2.56447e-09	1.3693e-07	-	promoter	Proximal	HCP	ENSMUST00000020012	Qrsl1	glutaminyl-tRNA synthase (glutamine-hydrolyzing)-like 1 [Source:MGI Symbol;Acc:MGI:1923813]	GO:0000166(nucleotide binding),GO:0004040(amidase activity),GO:0005524(ATP binding),GO:0005739(mitochondrion),GO:0006412(translation),GO:0016787(hydrolase activity),GO:0016874(ligase activity),GO:0016884(carbon-nitrogen ligase activity, with glutamine as amido-N-donor),GO:0030956(glutamyl-tRNA(Gln) amidotransferase complex),GO:0031647(regulation of protein stability),GO:0032543(mitochondrial tran…	ko00970(Aminoacyl-tRNA biosynthesis)
chr10	43901001	43902000	2.175	0.18	12.0833	hyper-methylated	2.56447e-09	1.3693e-07	-	promoter	Proximal	HCP	ENSMUST00000154405	Qrsl1	glutaminyl-tRNA synthase (glutamine-hydrolyzing)-like 1 [Source:MGI Symbol;Acc:MGI:1923813]	GO:0000166(nucleotide binding),GO:0004040(amidase activity),GO:0005524(ATP binding),GO:0005739(mitochondrion),GO:0006412(translation),GO:0016787(hydrolase activity),GO:0016874(ligase activity),GO:0016884(carbon-nitrogen ligase activity, with glutamine as amido-N-donor),GO:0030956(glutamyl-tRNA(Gln) amidotransferase complex),GO:0031647(regulation of protein stability),GO:0032543(mitochondrial tran…	ko00970(Aminoacyl-tRNA biosynthesis)
chr10	43901001	43902000	2.175	0.18	12.0833	hyper-methylated	2.56447e-09	1.3693e-07	-	promoter	Proximal	HCP	ENSMUST00000216786	Qrsl1	glutaminyl-tRNA synthase (glutamine-hydrolyzing)-like 1 [Source:MGI Symbol;Acc:MGI:1923813]	GO:0000166(nucleotide binding),GO:0004040(amidase activity),GO:0005524(ATP binding),GO:0005739(mitochondrion),GO:0006412(translation),GO:0016787(hydrolase activity),GO:0016874(ligase activity),GO:0016884(carbon-nitrogen ligase activity, with glutamine as amido-N-donor),GO:0030956(glutamyl-tRNA(Gln) amidotransferase complex),GO:0031647(regulation of protein stability),GO:0032543(mitochondrial tran…	ko00970(Aminoacyl-tRNA biosynthesis)
chr10	43901001	43902000	2.175	0.18	12.0833	hyper-methylated	2.56447e-09	1.3693e-07	+	promoter	Proximal	LCP	ENSMUST00000054418	Rtn4ip1	reticulon 4 interacting protein 1 [Source:MGI Symbol;Acc:MGI:2178759]	GO:0005739(mitochondrion),GO:0005741(mitochondrial outer membrane),GO:0008270(zinc ion binding),GO:0016491(oxidoreductase activity),GO:0055114(oxidation-reduction process)	NA
chr10	43901001	43902000	2.175	0.18	12.0833	hyper-methylated	2.56447e-09	1.3693e-07	-	promoter	Intermediate	HCP	ENSMUST00000020012	Qrsl1	glutaminyl-tRNA synthase (glutamine-hydrolyzing)-like 1 [Source:MGI Symbol;Acc:MGI:1923813]	GO:0000166(nucleotide binding),GO:0004040(amidase activity),GO:0005524(ATP binding),GO:0005739(mitochondrion),GO:0006412(translation),GO:0016787(hydrolase activity),GO:0016874(ligase activity),GO:0016884(carbon-nitrogen ligase activity, with glutamine as amido-N-donor),GO:0030956(glutamyl-tRNA(Gln) amidotransferase complex),GO:0031647(regulation of protein stability),GO:0032543(mitochondrial tran…	ko00970(Aminoacyl-tRNA biosynthesis)
chr10	43901001	43902000	2.175	0.18	12.0833	hyper-methylated	2.56447e-09	1.3693e-07	-	promoter	Intermediate	HCP	ENSMUST00000154405	Qrsl1	glutaminyl-tRNA synthase (glutamine-hydrolyzing)-like 1 [Source:MGI Symbol;Acc:MGI:1923813]	GO:0000166(nucleotide binding),GO:0004040(amidase activity),GO:0005524(ATP binding),GO:0005739(mitochondrion),GO:0006412(translation),GO:0016787(hydrolase activity),GO:0016874(ligase activity),GO:0016884(carbon-nitrogen ligase activity, with glutamine as amido-N-donor),GO:0030956(glutamyl-tRNA(Gln) amidotransferase complex),GO:0031647(regulation of protein stability),GO:0032543(mitochondrial tran…	ko00970(Aminoacyl-tRNA biosynthesis)
chr10	43901001	43902000	2.175	0.18	12.0833	hyper-methylated	2.56447e-09	1.3693e-07	-	promoter	Intermediate	HCP	ENSMUST00000216786	Qrsl1	glutaminyl-tRNA synthase (glutamine-hydrolyzing)-like 1 [Source:MGI Symbol;Acc:MGI:1923813]	GO:0000166(nucleotide binding),GO:0004040(amidase activity),GO:0005524(ATP binding),GO:0005739(mitochondrion),GO:0006412(translation),GO:0016787(hydrolase activity),GO:0016874(ligase activity),GO:0016884(carbon-nitrogen ligase activity, with glutamine as amido-N-donor),GO:0030956(glutamyl-tRNA(Gln) amidotransferase complex),GO:0031647(regulation of protein stability),GO:0032543(mitochondrial tran…	ko00970(Aminoacyl-tRNA biosynthesis)
chr10	44148001	44149000	2.275	1.355	1.67897	hyper-methylated	0.000165289	0.00308466	-	promoter	Proximal	ICP	ENSMUST00000200401	Crybg1	crystallin beta-gamma domain containing 1 [Source:MGI Symbol;Acc:MGI:109544]	GO:0003674(molecular_function),GO:0005575(cellular_component),GO:0008150(biological_process),GO:0030246(carbohydrate binding)	NA
chr10	44148501	44149500	2.03	1.205	1.68465	hyper-methylated	4.85444e-05	0.00108764	-	promoter	Proximal	ICP	ENSMUST00000200401	Crybg1	crystallin beta-gamma domain containing 1 [Source:MGI Symbol;Acc:MGI:109544]	GO:0003674(molecular_function),GO:0005575(cellular_component),GO:0008150(biological_process),GO:0030246(carbohydrate binding)	NA
chr10	44148501	44149500	2.03	1.205	1.68465	hyper-methylated	4.85444e-05	0.00108764	-	promoter	Intermediate	ICP	ENSMUST00000200401	Crybg1	crystallin beta-gamma domain containing 1 [Source:MGI Symbol;Acc:MGI:109544]	GO:0003674(molecular_function),GO:0005575(cellular_component),GO:0008150(biological_process),GO:0030246(carbohydrate binding)	NA
chr10	44460501	44461500	2.775	0.945	2.93651	hyper-methylated	1.47091e-07	5.91811e-06	-	promoter	Distal	ICP	ENSMUST00000039174	Prdm1	PR domain containing 1, with ZNF domain [Source:MGI Symbol;Acc:MGI:99655]	GO:0000122(negative regulation of transcription by RNA polymerase II),GO:0000978(RNA polymerase II cis-regulatory region sequence-specific DNA binding),GO:0001227(DNA-binding transcription repressor activity, RNA polymerase II-specific),GO:0001701(in utero embryonic development),GO:0001763(morphogenesis of a branching structure),GO:0001822(kidney development),GO:0001892(embryonic placenta develop…	NA
chr10	44460501	44461500	2.775	0.945	2.93651	hyper-methylated	1.47091e-07	5.91811e-06	-	promoter	Distal	ICP	ENSMUST00000105490	Prdm1	PR domain containing 1, with ZNF domain [Source:MGI Symbol;Acc:MGI:99655]	GO:0000122(negative regulation of transcription by RNA polymerase II),GO:0000978(RNA polymerase II cis-regulatory region sequence-specific DNA binding),GO:0001227(DNA-binding transcription repressor activity, RNA polymerase II-specific),GO:0001701(in utero embryonic development),GO:0001763(morphogenesis of a branching structure),GO:0001822(kidney development),GO:0001892(embryonic placenta develop…	NA
chr10	45335001	45336000	1.5	0.39	3.84615	hyper-methylated	2.97069e-07	1.12276e-05	+	promoter	Intermediate	LCP	ENSMUST00000095715	Bves	blood vessel epicardial substance [Source:MGI Symbol;Acc:MGI:1346013]	GO:0000166(nucleotide binding),GO:0001921(positive regulation of receptor recycling),GO:0002027(regulation of heart rate),GO:0002244(hematopoietic progenitor cell differentiation),GO:0002931(response to ischemia),GO:0005198(structural molecule activity),GO:0005515(protein binding),GO:0005886(plasma membrane),GO:0005901(caveola),GO:0005923(bicellular tight junction),GO:0007155(cell adhesion),GO:00…	ko04530(Tight junction)
chr10	45335001	45336000	1.5	0.39	3.84615	hyper-methylated	2.97069e-07	1.12276e-05	+	promoter	Proximal	LCP	ENSMUST00000095715	Bves	blood vessel epicardial substance [Source:MGI Symbol;Acc:MGI:1346013]	GO:0000166(nucleotide binding),GO:0001921(positive regulation of receptor recycling),GO:0002027(regulation of heart rate),GO:0002244(hematopoietic progenitor cell differentiation),GO:0002931(response to ischemia),GO:0005198(structural molecule activity),GO:0005515(protein binding),GO:0005886(plasma membrane),GO:0005901(caveola),GO:0005923(bicellular tight junction),GO:0007155(cell adhesion),GO:00…	ko04530(Tight junction)
chr10	45335501	45336500	1.305	0.735	1.77551	hyper-methylated	0.00126948	0.0165402	+	promoter	Proximal	LCP	ENSMUST00000095715	Bves	blood vessel epicardial substance [Source:MGI Symbol;Acc:MGI:1346013]	GO:0000166(nucleotide binding),GO:0001921(positive regulation of receptor recycling),GO:0002027(regulation of heart rate),GO:0002244(hematopoietic progenitor cell differentiation),GO:0002931(response to ischemia),GO:0005198(structural molecule activity),GO:0005515(protein binding),GO:0005886(plasma membrane),GO:0005901(caveola),GO:0005923(bicellular tight junction),GO:0007155(cell adhesion),GO:00…	ko04530(Tight junction)
chr10	45335501	45336500	1.305	0.735	1.77551	hyper-methylated	0.00126948	0.0165402	+	promoter	Intermediate	LCP	ENSMUST00000095715	Bves	blood vessel epicardial substance [Source:MGI Symbol;Acc:MGI:1346013]	GO:0000166(nucleotide binding),GO:0001921(positive regulation of receptor recycling),GO:0002027(regulation of heart rate),GO:0002244(hematopoietic progenitor cell differentiation),GO:0002931(response to ischemia),GO:0005198(structural molecule activity),GO:0005515(protein binding),GO:0005886(plasma membrane),GO:0005901(caveola),GO:0005923(bicellular tight junction),GO:0007155(cell adhesion),GO:00…	ko04530(Tight junction)
chr10	45485001	45486000	1.405	0.78	1.80128	hyper-methylated	5.12871e-10	2.95479e-08	-	promoter	Proximal	LCP	ENSMUST00000214555	Lin28b	lin-28 homolog B (C. elegans) [Source:MGI Symbol;Acc:MGI:3584032]	GO:0003676(nucleic acid binding),GO:0003723(RNA binding),GO:0005634(nucleus),GO:0005654(nucleoplasm),GO:0005730(nucleolus),GO:0005829(cytosol),GO:0008270(zinc ion binding),GO:0010587(miRNA catabolic process),GO:0031047(gene silencing by RNA),GO:0031054(pre-miRNA processing),GO:0031123(RNA 3'-end processing),GO:0046872(metal ion binding),GO:0050779(RNA destabilization),GO:1990837(sequence-specific…	NA
chr10	45485001	45486000	1.405	0.78	1.80128	hyper-methylated	5.12871e-10	2.95479e-08	-	promoter	Proximal	LCP	ENSMUST00000215708	Lin28b	lin-28 homolog B (C. elegans) [Source:MGI Symbol;Acc:MGI:3584032]	GO:0003676(nucleic acid binding),GO:0003723(RNA binding),GO:0005634(nucleus),GO:0005654(nucleoplasm),GO:0005730(nucleolus),GO:0005829(cytosol),GO:0008270(zinc ion binding),GO:0010587(miRNA catabolic process),GO:0031047(gene silencing by RNA),GO:0031054(pre-miRNA processing),GO:0031123(RNA 3'-end processing),GO:0046872(metal ion binding),GO:0050779(RNA destabilization),GO:1990837(sequence-specific…	NA
chr10	45485001	45486000	1.405	0.78	1.80128	hyper-methylated	5.12871e-10	2.95479e-08	-	promoter	Intermediate	LCP	ENSMUST00000214555	Lin28b	lin-28 homolog B (C. elegans) [Source:MGI Symbol;Acc:MGI:3584032]	GO:0003676(nucleic acid binding),GO:0003723(RNA binding),GO:0005634(nucleus),GO:0005654(nucleoplasm),GO:0005730(nucleolus),GO:0005829(cytosol),GO:0008270(zinc ion binding),GO:0010587(miRNA catabolic process),GO:0031047(gene silencing by RNA),GO:0031054(pre-miRNA processing),GO:0031123(RNA 3'-end processing),GO:0046872(metal ion binding),GO:0050779(RNA destabilization),GO:1990837(sequence-specific…	NA
chr10	45485501	45486500	1.25	0.575	2.17391	hyper-methylated	7.223e-10	4.09937e-08	-	promoter	Proximal	LCP	ENSMUST00000215708	Lin28b	lin-28 homolog B (C. elegans) [Source:MGI Symbol;Acc:MGI:3584032]	GO:0003676(nucleic acid binding),GO:0003723(RNA binding),GO:0005634(nucleus),GO:0005654(nucleoplasm),GO:0005730(nucleolus),GO:0005829(cytosol),GO:0008270(zinc ion binding),GO:0010587(miRNA catabolic process),GO:0031047(gene silencing by RNA),GO:0031054(pre-miRNA processing),GO:0031123(RNA 3'-end processing),GO:0046872(metal ion binding),GO:0050779(RNA destabilization),GO:1990837(sequence-specific…	NA
chr10	45485501	45486500	1.25	0.575	2.17391	hyper-methylated	7.223e-10	4.09937e-08	-	promoter	Proximal	LCP	ENSMUST00000214555	Lin28b	lin-28 homolog B (C. elegans) [Source:MGI Symbol;Acc:MGI:3584032]	GO:0003676(nucleic acid binding),GO:0003723(RNA binding),GO:0005634(nucleus),GO:0005654(nucleoplasm),GO:0005730(nucleolus),GO:0005829(cytosol),GO:0008270(zinc ion binding),GO:0010587(miRNA catabolic process),GO:0031047(gene silencing by RNA),GO:0031054(pre-miRNA processing),GO:0031123(RNA 3'-end processing),GO:0046872(metal ion binding),GO:0050779(RNA destabilization),GO:1990837(sequence-specific…	NA
chr10	45485501	45486500	1.25	0.575	2.17391	hyper-methylated	7.223e-10	4.09937e-08	-	promoter	Intermediate	LCP	ENSMUST00000214555	Lin28b	lin-28 homolog B (C. elegans) [Source:MGI Symbol;Acc:MGI:3584032]	GO:0003676(nucleic acid binding),GO:0003723(RNA binding),GO:0005634(nucleus),GO:0005654(nucleoplasm),GO:0005730(nucleolus),GO:0005829(cytosol),GO:0008270(zinc ion binding),GO:0010587(miRNA catabolic process),GO:0031047(gene silencing by RNA),GO:0031054(pre-miRNA processing),GO:0031123(RNA 3'-end processing),GO:0046872(metal ion binding),GO:0050779(RNA destabilization),GO:1990837(sequence-specific…	NA
chr10	45577501	45578500	2.3	0.225	10.2222	hyper-methylated	1.98513e-15	2.1068e-13	+	promoter	Proximal	LCP	ENSMUST00000037044	Hace1	HECT domain and ankyrin repeat containing, E3 ubiquitin protein ligase 1 [Source:MGI Symbol;Acc:MGI:2446110]	GO:0000139(Golgi membrane),GO:0000209(protein polyubiquitination),GO:0004842(ubiquitin-protein transferase activity),GO:0005515(protein binding),GO:0005634(nucleus),GO:0005737(cytoplasm),GO:0005783(endoplasmic reticulum),GO:0005794(Golgi apparatus),GO:0006511(ubiquitin-dependent protein catabolic process),GO:0007030(Golgi organization),GO:0007049(cell cycle),GO:0016020(membrane),GO:0016567(protei…	NA
chr10	45577501	45578500	2.3	0.225	10.2222	hyper-methylated	1.98513e-15	2.1068e-13	+	promoter	Intermediate	LCP	ENSMUST00000037044	Hace1	HECT domain and ankyrin repeat containing, E3 ubiquitin protein ligase 1 [Source:MGI Symbol;Acc:MGI:2446110]	GO:0000139(Golgi membrane),GO:0000209(protein polyubiquitination),GO:0004842(ubiquitin-protein transferase activity),GO:0005515(protein binding),GO:0005634(nucleus),GO:0005737(cytoplasm),GO:0005783(endoplasmic reticulum),GO:0005794(Golgi apparatus),GO:0006511(ubiquitin-dependent protein catabolic process),GO:0007030(Golgi organization),GO:0007049(cell cycle),GO:0016020(membrane),GO:0016567(protei…	NA
chr10	45577501	45578500	2.3	0.225	10.2222	hyper-methylated	1.98513e-15	2.1068e-13	+	promoter	Proximal	LCP	ENSMUST00000131568	Hace1	HECT domain and ankyrin repeat containing, E3 ubiquitin protein ligase 1 [Source:MGI Symbol;Acc:MGI:2446110]	GO:0000139(Golgi membrane),GO:0000209(protein polyubiquitination),GO:0004842(ubiquitin-protein transferase activity),GO:0005515(protein binding),GO:0005634(nucleus),GO:0005737(cytoplasm),GO:0005783(endoplasmic reticulum),GO:0005794(Golgi apparatus),GO:0006511(ubiquitin-dependent protein catabolic process),GO:0007030(Golgi organization),GO:0007049(cell cycle),GO:0016020(membrane),GO:0016567(protei…	NA
chr10	45577501	45578500	2.3	0.225	10.2222	hyper-methylated	1.98513e-15	2.1068e-13	+	promoter	Intermediate	LCP	ENSMUST00000131568	Hace1	HECT domain and ankyrin repeat containing, E3 ubiquitin protein ligase 1 [Source:MGI Symbol;Acc:MGI:2446110]	GO:0000139(Golgi membrane),GO:0000209(protein polyubiquitination),GO:0004842(ubiquitin-protein transferase activity),GO:0005515(protein binding),GO:0005634(nucleus),GO:0005737(cytoplasm),GO:0005783(endoplasmic reticulum),GO:0005794(Golgi apparatus),GO:0006511(ubiquitin-dependent protein catabolic process),GO:0007030(Golgi organization),GO:0007049(cell cycle),GO:0016020(membrane),GO:0016567(protei…	NA
chr10	45577501	45578500	2.3	0.225	10.2222	hyper-methylated	1.98513e-15	2.1068e-13	+	promoter	Intermediate	LCP	ENSMUST00000136905	Hace1	HECT domain and ankyrin repeat containing, E3 ubiquitin protein ligase 1 [Source:MGI Symbol;Acc:MGI:2446110]	GO:0000139(Golgi membrane),GO:0000209(protein polyubiquitination),GO:0004842(ubiquitin-protein transferase activity),GO:0005515(protein binding),GO:0005634(nucleus),GO:0005737(cytoplasm),GO:0005783(endoplasmic reticulum),GO:0005794(Golgi apparatus),GO:0006511(ubiquitin-dependent protein catabolic process),GO:0007030(Golgi organization),GO:0007049(cell cycle),GO:0016020(membrane),GO:0016567(protei…	NA
chr10	45577501	45578500	2.3	0.225	10.2222	hyper-methylated	1.98513e-15	2.1068e-13	+	promoter	Proximal	LCP	ENSMUST00000136905	Hace1	HECT domain and ankyrin repeat containing, E3 ubiquitin protein ligase 1 [Source:MGI Symbol;Acc:MGI:2446110]	GO:0000139(Golgi membrane),GO:0000209(protein polyubiquitination),GO:0004842(ubiquitin-protein transferase activity),GO:0005515(protein binding),GO:0005634(nucleus),GO:0005737(cytoplasm),GO:0005783(endoplasmic reticulum),GO:0005794(Golgi apparatus),GO:0006511(ubiquitin-dependent protein catabolic process),GO:0007030(Golgi organization),GO:0007049(cell cycle),GO:0016020(membrane),GO:0016567(protei…	NA
chr10	45578001	45579000	2.82	0.21	13.4286	hyper-methylated	3.22913e-21	5.70585e-19	+	promoter	Proximal	LCP	ENSMUST00000037044	Hace1	HECT domain and ankyrin repeat containing, E3 ubiquitin protein ligase 1 [Source:MGI Symbol;Acc:MGI:2446110]	GO:0000139(Golgi membrane),GO:0000209(protein polyubiquitination),GO:0004842(ubiquitin-protein transferase activity),GO:0005515(protein binding),GO:0005634(nucleus),GO:0005737(cytoplasm),GO:0005783(endoplasmic reticulum),GO:0005794(Golgi apparatus),GO:0006511(ubiquitin-dependent protein catabolic process),GO:0007030(Golgi organization),GO:0007049(cell cycle),GO:0016020(membrane),GO:0016567(protei…	NA
chr10	45578001	45579000	2.82	0.21	13.4286	hyper-methylated	3.22913e-21	5.70585e-19	+	promoter	Proximal	LCP	ENSMUST00000131568	Hace1	HECT domain and ankyrin repeat containing, E3 ubiquitin protein ligase 1 [Source:MGI Symbol;Acc:MGI:2446110]	GO:0000139(Golgi membrane),GO:0000209(protein polyubiquitination),GO:0004842(ubiquitin-protein transferase activity),GO:0005515(protein binding),GO:0005634(nucleus),GO:0005737(cytoplasm),GO:0005783(endoplasmic reticulum),GO:0005794(Golgi apparatus),GO:0006511(ubiquitin-dependent protein catabolic process),GO:0007030(Golgi organization),GO:0007049(cell cycle),GO:0016020(membrane),GO:0016567(protei…	NA
chr10	45578001	45579000	2.82	0.21	13.4286	hyper-methylated	3.22913e-21	5.70585e-19	+	promoter	Proximal	LCP	ENSMUST00000136905	Hace1	HECT domain and ankyrin repeat containing, E3 ubiquitin protein ligase 1 [Source:MGI Symbol;Acc:MGI:2446110]	GO:0000139(Golgi membrane),GO:0000209(protein polyubiquitination),GO:0004842(ubiquitin-protein transferase activity),GO:0005515(protein binding),GO:0005634(nucleus),GO:0005737(cytoplasm),GO:0005783(endoplasmic reticulum),GO:0005794(Golgi apparatus),GO:0006511(ubiquitin-dependent protein catabolic process),GO:0007030(Golgi organization),GO:0007049(cell cycle),GO:0016020(membrane),GO:0016567(protei…	NA
chr10	45578001	45579000	2.82	0.21	13.4286	hyper-methylated	3.22913e-21	5.70585e-19	+	promoter	Intermediate	LCP	ENSMUST00000136905	Hace1	HECT domain and ankyrin repeat containing, E3 ubiquitin protein ligase 1 [Source:MGI Symbol;Acc:MGI:2446110]	GO:0000139(Golgi membrane),GO:0000209(protein polyubiquitination),GO:0004842(ubiquitin-protein transferase activity),GO:0005515(protein binding),GO:0005634(nucleus),GO:0005737(cytoplasm),GO:0005783(endoplasmic reticulum),GO:0005794(Golgi apparatus),GO:0006511(ubiquitin-dependent protein catabolic process),GO:0007030(Golgi organization),GO:0007049(cell cycle),GO:0016020(membrane),GO:0016567(protei…	NA
chr10	45578501	45579500	13.38	0.745	17.9597	hyper-methylated	3.3599e-08	1.51548e-06	+	promoter	Proximal	LCP	ENSMUST00000131568	Hace1	HECT domain and ankyrin repeat containing, E3 ubiquitin protein ligase 1 [Source:MGI Symbol;Acc:MGI:2446110]	GO:0000139(Golgi membrane),GO:0000209(protein polyubiquitination),GO:0004842(ubiquitin-protein transferase activity),GO:0005515(protein binding),GO:0005634(nucleus),GO:0005737(cytoplasm),GO:0005783(endoplasmic reticulum),GO:0005794(Golgi apparatus),GO:0006511(ubiquitin-dependent protein catabolic process),GO:0007030(Golgi organization),GO:0007049(cell cycle),GO:0016020(membrane),GO:0016567(protei…	NA
chr10	45578501	45579500	13.38	0.745	17.9597	hyper-methylated	3.3599e-08	1.51548e-06	+	promoter	Proximal	LCP	ENSMUST00000136905	Hace1	HECT domain and ankyrin repeat containing, E3 ubiquitin protein ligase 1 [Source:MGI Symbol;Acc:MGI:2446110]	GO:0000139(Golgi membrane),GO:0000209(protein polyubiquitination),GO:0004842(ubiquitin-protein transferase activity),GO:0005515(protein binding),GO:0005634(nucleus),GO:0005737(cytoplasm),GO:0005783(endoplasmic reticulum),GO:0005794(Golgi apparatus),GO:0006511(ubiquitin-dependent protein catabolic process),GO:0007030(Golgi organization),GO:0007049(cell cycle),GO:0016020(membrane),GO:0016567(protei…	NA
chr10	49782501	49783500	0.555	0.36	1.54167	hyper-methylated	4.67361e-05	0.00105401	-	promoter	Proximal	LCP	ENSMUST00000105484	Grik2	glutamate receptor, ionotropic, kainate 2 (beta 2) [Source:MGI Symbol;Acc:MGI:95815]	GO:0001662(behavioral fear response),GO:0004970(ionotropic glutamate receptor activity),GO:0005216(ion channel activity),GO:0005234(extracellularly glutamate-gated ion channel activity),GO:0005515(protein binding),GO:0005886(plasma membrane),GO:0005887(integral component of plasma membrane),GO:0006811(ion transport),GO:0006874(cellular calcium ion homeostasis),GO:0007268(chemical synaptic transmi…	ko04080(Neuroactive ligand-receptor interaction),ko04724(Glutamatergic synapse)
chr10	49782501	49783500	0.555	0.36	1.54167	hyper-methylated	4.67361e-05	0.00105401	-	promoter	Proximal	LCP	ENSMUST00000218598	Grik2	glutamate receptor, ionotropic, kainate 2 (beta 2) [Source:MGI Symbol;Acc:MGI:95815]	GO:0001662(behavioral fear response),GO:0004970(ionotropic glutamate receptor activity),GO:0005216(ion channel activity),GO:0005234(extracellularly glutamate-gated ion channel activity),GO:0005515(protein binding),GO:0005886(plasma membrane),GO:0005887(integral component of plasma membrane),GO:0006811(ion transport),GO:0006874(cellular calcium ion homeostasis),GO:0007268(chemical synaptic transmi…	ko04080(Neuroactive ligand-receptor interaction),ko04724(Glutamatergic synapse)
chr10	49782501	49783500	0.555	0.36	1.54167	hyper-methylated	4.67361e-05	0.00105401	-	promoter	Proximal	LCP	ENSMUST00000218441	Grik2	glutamate receptor, ionotropic, kainate 2 (beta 2) [Source:MGI Symbol;Acc:MGI:95815]	GO:0001662(behavioral fear response),GO:0004970(ionotropic glutamate receptor activity),GO:0005216(ion channel activity),GO:0005234(extracellularly glutamate-gated ion channel activity),GO:0005515(protein binding),GO:0005886(plasma membrane),GO:0005887(integral component of plasma membrane),GO:0006811(ion transport),GO:0006874(cellular calcium ion homeostasis),GO:0007268(chemical synaptic transmi…	ko04080(Neuroactive ligand-receptor interaction),ko04724(Glutamatergic synapse)
chr10	49782501	49783500	0.555	0.36	1.54167	hyper-methylated	4.67361e-05	0.00105401	-	promoter	Proximal	LCP	ENSMUST00000079751	Grik2	glutamate receptor, ionotropic, kainate 2 (beta 2) [Source:MGI Symbol;Acc:MGI:95815]	GO:0001662(behavioral fear response),GO:0004970(ionotropic glutamate receptor activity),GO:0005216(ion channel activity),GO:0005234(extracellularly glutamate-gated ion channel activity),GO:0005515(protein binding),GO:0005886(plasma membrane),GO:0005887(integral component of plasma membrane),GO:0006811(ion transport),GO:0006874(cellular calcium ion homeostasis),GO:0007268(chemical synaptic transmi…	ko04080(Neuroactive ligand-receptor interaction),ko04724(Glutamatergic synapse)
chr10	49782501	49783500	0.555	0.36	1.54167	hyper-methylated	4.67361e-05	0.00105401	-	promoter	Intermediate	LCP	ENSMUST00000105484	Grik2	glutamate receptor, ionotropic, kainate 2 (beta 2) [Source:MGI Symbol;Acc:MGI:95815]	GO:0001662(behavioral fear response),GO:0004970(ionotropic glutamate receptor activity),GO:0005216(ion channel activity),GO:0005234(extracellularly glutamate-gated ion channel activity),GO:0005515(protein binding),GO:0005886(plasma membrane),GO:0005887(integral component of plasma membrane),GO:0006811(ion transport),GO:0006874(cellular calcium ion homeostasis),GO:0007268(chemical synaptic transmi…	ko04080(Neuroactive ligand-receptor interaction),ko04724(Glutamatergic synapse)
chr10	49782501	49783500	0.555	0.36	1.54167	hyper-methylated	4.67361e-05	0.00105401	-	promoter	Intermediate	LCP	ENSMUST00000218598	Grik2	glutamate receptor, ionotropic, kainate 2 (beta 2) [Source:MGI Symbol;Acc:MGI:95815]	GO:0001662(behavioral fear response),GO:0004970(ionotropic glutamate receptor activity),GO:0005216(ion channel activity),GO:0005234(extracellularly glutamate-gated ion channel activity),GO:0005515(protein binding),GO:0005886(plasma membrane),GO:0005887(integral component of plasma membrane),GO:0006811(ion transport),GO:0006874(cellular calcium ion homeostasis),GO:0007268(chemical synaptic transmi…	ko04080(Neuroactive ligand-receptor interaction),ko04724(Glutamatergic synapse)
chr10	49782501	49783500	0.555	0.36	1.54167	hyper-methylated	4.67361e-05	0.00105401	-	promoter	Intermediate	LCP	ENSMUST00000079751	Grik2	glutamate receptor, ionotropic, kainate 2 (beta 2) [Source:MGI Symbol;Acc:MGI:95815]	GO:0001662(behavioral fear response),GO:0004970(ionotropic glutamate receptor activity),GO:0005216(ion channel activity),GO:0005234(extracellularly glutamate-gated ion channel activity),GO:0005515(protein binding),GO:0005886(plasma membrane),GO:0005887(integral component of plasma membrane),GO:0006811(ion transport),GO:0006874(cellular calcium ion homeostasis),GO:0007268(chemical synaptic transmi…	ko04080(Neuroactive ligand-receptor interaction),ko04724(Glutamatergic synapse)
chr10	49783001	49784000	0.895	0.28	3.19643	hyper-methylated	4.32882e-07	1.5803e-05	-	promoter	Proximal	LCP	ENSMUST00000105484	Grik2	glutamate receptor, ionotropic, kainate 2 (beta 2) [Source:MGI Symbol;Acc:MGI:95815]	GO:0001662(behavioral fear response),GO:0004970(ionotropic glutamate receptor activity),GO:0005216(ion channel activity),GO:0005234(extracellularly glutamate-gated ion channel activity),GO:0005515(protein binding),GO:0005886(plasma membrane),GO:0005887(integral component of plasma membrane),GO:0006811(ion transport),GO:0006874(cellular calcium ion homeostasis),GO:0007268(chemical synaptic transmi…	ko04080(Neuroactive ligand-receptor interaction),ko04724(Glutamatergic synapse)
chr10	49783001	49784000	0.895	0.28	3.19643	hyper-methylated	4.32882e-07	1.5803e-05	-	promoter	Intermediate	LCP	ENSMUST00000105484	Grik2	glutamate receptor, ionotropic, kainate 2 (beta 2) [Source:MGI Symbol;Acc:MGI:95815]	GO:0001662(behavioral fear response),GO:0004970(ionotropic glutamate receptor activity),GO:0005216(ion channel activity),GO:0005234(extracellularly glutamate-gated ion channel activity),GO:0005515(protein binding),GO:0005886(plasma membrane),GO:0005887(integral component of plasma membrane),GO:0006811(ion transport),GO:0006874(cellular calcium ion homeostasis),GO:0007268(chemical synaptic transmi…	ko04080(Neuroactive ligand-receptor interaction),ko04724(Glutamatergic synapse)
chr10	49783001	49784000	0.895	0.28	3.19643	hyper-methylated	4.32882e-07	1.5803e-05	-	promoter	Proximal	LCP	ENSMUST00000218598	Grik2	glutamate receptor, ionotropic, kainate 2 (beta 2) [Source:MGI Symbol;Acc:MGI:95815]	GO:0001662(behavioral fear response),GO:0004970(ionotropic glutamate receptor activity),GO:0005216(ion channel activity),GO:0005234(extracellularly glutamate-gated ion channel activity),GO:0005515(protein binding),GO:0005886(plasma membrane),GO:0005887(integral component of plasma membrane),GO:0006811(ion transport),GO:0006874(cellular calcium ion homeostasis),GO:0007268(chemical synaptic transmi…	ko04080(Neuroactive ligand-receptor interaction),ko04724(Glutamatergic synapse)
chr10	49783001	49784000	0.895	0.28	3.19643	hyper-methylated	4.32882e-07	1.5803e-05	-	promoter	Intermediate	LCP	ENSMUST00000218598	Grik2	glutamate receptor, ionotropic, kainate 2 (beta 2) [Source:MGI Symbol;Acc:MGI:95815]	GO:0001662(behavioral fear response),GO:0004970(ionotropic glutamate receptor activity),GO:0005216(ion channel activity),GO:0005234(extracellularly glutamate-gated ion channel activity),GO:0005515(protein binding),GO:0005886(plasma membrane),GO:0005887(integral component of plasma membrane),GO:0006811(ion transport),GO:0006874(cellular calcium ion homeostasis),GO:0007268(chemical synaptic transmi…	ko04080(Neuroactive ligand-receptor interaction),ko04724(Glutamatergic synapse)
chr10	49783001	49784000	0.895	0.28	3.19643	hyper-methylated	4.32882e-07	1.5803e-05	-	promoter	Proximal	LCP	ENSMUST00000218441	Grik2	glutamate receptor, ionotropic, kainate 2 (beta 2) [Source:MGI Symbol;Acc:MGI:95815]	GO:0001662(behavioral fear response),GO:0004970(ionotropic glutamate receptor activity),GO:0005216(ion channel activity),GO:0005234(extracellularly glutamate-gated ion channel activity),GO:0005515(protein binding),GO:0005886(plasma membrane),GO:0005887(integral component of plasma membrane),GO:0006811(ion transport),GO:0006874(cellular calcium ion homeostasis),GO:0007268(chemical synaptic transmi…	ko04080(Neuroactive ligand-receptor interaction),ko04724(Glutamatergic synapse)
chr10	49783001	49784000	0.895	0.28	3.19643	hyper-methylated	4.32882e-07	1.5803e-05	-	promoter	Proximal	LCP	ENSMUST00000079751	Grik2	glutamate receptor, ionotropic, kainate 2 (beta 2) [Source:MGI Symbol;Acc:MGI:95815]	GO:0001662(behavioral fear response),GO:0004970(ionotropic glutamate receptor activity),GO:0005216(ion channel activity),GO:0005234(extracellularly glutamate-gated ion channel activity),GO:0005515(protein binding),GO:0005886(plasma membrane),GO:0005887(integral component of plasma membrane),GO:0006811(ion transport),GO:0006874(cellular calcium ion homeostasis),GO:0007268(chemical synaptic transmi…	ko04080(Neuroactive ligand-receptor interaction),ko04724(Glutamatergic synapse)
chr10	49783001	49784000	0.895	0.28	3.19643	hyper-methylated	4.32882e-07	1.5803e-05	-	promoter	Intermediate	LCP	ENSMUST00000079751	Grik2	glutamate receptor, ionotropic, kainate 2 (beta 2) [Source:MGI Symbol;Acc:MGI:95815]	GO:0001662(behavioral fear response),GO:0004970(ionotropic glutamate receptor activity),GO:0005216(ion channel activity),GO:0005234(extracellularly glutamate-gated ion channel activity),GO:0005515(protein binding),GO:0005886(plasma membrane),GO:0005887(integral component of plasma membrane),GO:0006811(ion transport),GO:0006874(cellular calcium ion homeostasis),GO:0007268(chemical synaptic transmi…	ko04080(Neuroactive ligand-receptor interaction),ko04724(Glutamatergic synapse)
chr10	49783001	49784000	0.895	0.28	3.19643	hyper-methylated	4.32882e-07	1.5803e-05	-	promoter	Intermediate	LCP	ENSMUST00000218441	Grik2	glutamate receptor, ionotropic, kainate 2 (beta 2) [Source:MGI Symbol;Acc:MGI:95815]	GO:0001662(behavioral fear response),GO:0004970(ionotropic glutamate receptor activity),GO:0005216(ion channel activity),GO:0005234(extracellularly glutamate-gated ion channel activity),GO:0005515(protein binding),GO:0005886(plasma membrane),GO:0005887(integral component of plasma membrane),GO:0006811(ion transport),GO:0006874(cellular calcium ion homeostasis),GO:0007268(chemical synaptic transmi…	ko04080(Neuroactive ligand-receptor interaction),ko04724(Glutamatergic synapse)
chr10	50894001	50895000	0.885	0.545	1.62385	hyper-methylated	0.000204866	0.00370593	+	promoter	Intermediate	ICP	ENSMUST00000219436	Sim1	single-minded family bHLH transcription factor 1 [Source:MGI Symbol;Acc:MGI:98306]	GO:0000981(DNA-binding transcription factor activity, RNA polymerase II-specific),GO:0001657(ureteric bud development),GO:0003677(DNA binding),GO:0003700(DNA-binding transcription factor activity),GO:0005515(protein binding),GO:0005634(nucleus),GO:0006355(regulation of transcription, DNA-templated),GO:0006357(regulation of transcription by RNA polymerase II),GO:0007275(multicellular organism deve…	NA
chr10	50894001	50895000	0.885	0.545	1.62385	hyper-methylated	0.000204866	0.00370593	+	promoter	Distal	HCP	ENSMUST00000020071	Sim1	single-minded family bHLH transcription factor 1 [Source:MGI Symbol;Acc:MGI:98306]	GO:0000981(DNA-binding transcription factor activity, RNA polymerase II-specific),GO:0001657(ureteric bud development),GO:0003677(DNA binding),GO:0003700(DNA-binding transcription factor activity),GO:0005515(protein binding),GO:0005634(nucleus),GO:0006355(regulation of transcription, DNA-templated),GO:0006357(regulation of transcription by RNA polymerase II),GO:0007275(multicellular organism deve…	NA
chr10	50894001	50895000	0.885	0.545	1.62385	hyper-methylated	0.000204866	0.00370593	+	promoter	Proximal	ICP	ENSMUST00000219436	Sim1	single-minded family bHLH transcription factor 1 [Source:MGI Symbol;Acc:MGI:98306]	GO:0000981(DNA-binding transcription factor activity, RNA polymerase II-specific),GO:0001657(ureteric bud development),GO:0003677(DNA binding),GO:0003700(DNA-binding transcription factor activity),GO:0005515(protein binding),GO:0005634(nucleus),GO:0006355(regulation of transcription, DNA-templated),GO:0006357(regulation of transcription by RNA polymerase II),GO:0007275(multicellular organism deve…	NA
chr10	50894001	50895000	0.885	0.545	1.62385	hyper-methylated	0.000204866	0.00370593	+	promoter	Intermediate	HCP	ENSMUST00000020071	Sim1	single-minded family bHLH transcription factor 1 [Source:MGI Symbol;Acc:MGI:98306]	GO:0000981(DNA-binding transcription factor activity, RNA polymerase II-specific),GO:0001657(ureteric bud development),GO:0003677(DNA binding),GO:0003700(DNA-binding transcription factor activity),GO:0005515(protein binding),GO:0005634(nucleus),GO:0006355(regulation of transcription, DNA-templated),GO:0006357(regulation of transcription by RNA polymerase II),GO:0007275(multicellular organism deve…	NA
chr10	50894501	50895500	1.33	0.695	1.91367	hyper-methylated	6.23766e-11	4.13587e-09	+	promoter	Proximal	ICP	ENSMUST00000219436	Sim1	single-minded family bHLH transcription factor 1 [Source:MGI Symbol;Acc:MGI:98306]	GO:0000981(DNA-binding transcription factor activity, RNA polymerase II-specific),GO:0001657(ureteric bud development),GO:0003677(DNA binding),GO:0003700(DNA-binding transcription factor activity),GO:0005515(protein binding),GO:0005634(nucleus),GO:0006355(regulation of transcription, DNA-templated),GO:0006357(regulation of transcription by RNA polymerase II),GO:0007275(multicellular organism deve…	NA
chr10	50894501	50895500	1.33	0.695	1.91367	hyper-methylated	6.23766e-11	4.13587e-09	+	promoter	Intermediate	ICP	ENSMUST00000219436	Sim1	single-minded family bHLH transcription factor 1 [Source:MGI Symbol;Acc:MGI:98306]	GO:0000981(DNA-binding transcription factor activity, RNA polymerase II-specific),GO:0001657(ureteric bud development),GO:0003677(DNA binding),GO:0003700(DNA-binding transcription factor activity),GO:0005515(protein binding),GO:0005634(nucleus),GO:0006355(regulation of transcription, DNA-templated),GO:0006357(regulation of transcription by RNA polymerase II),GO:0007275(multicellular organism deve…	NA
chr10	50894501	50895500	1.33	0.695	1.91367	hyper-methylated	6.23766e-11	4.13587e-09	+	promoter	Intermediate	HCP	ENSMUST00000020071	Sim1	single-minded family bHLH transcription factor 1 [Source:MGI Symbol;Acc:MGI:98306]	GO:0000981(DNA-binding transcription factor activity, RNA polymerase II-specific),GO:0001657(ureteric bud development),GO:0003677(DNA binding),GO:0003700(DNA-binding transcription factor activity),GO:0005515(protein binding),GO:0005634(nucleus),GO:0006355(regulation of transcription, DNA-templated),GO:0006357(regulation of transcription by RNA polymerase II),GO:0007275(multicellular organism deve…	NA
chr10	50894501	50895500	1.33	0.695	1.91367	hyper-methylated	6.23766e-11	4.13587e-09	+	promoter	Distal	HCP	ENSMUST00000020071	Sim1	single-minded family bHLH transcription factor 1 [Source:MGI Symbol;Acc:MGI:98306]	GO:0000981(DNA-binding transcription factor activity, RNA polymerase II-specific),GO:0001657(ureteric bud development),GO:0003677(DNA binding),GO:0003700(DNA-binding transcription factor activity),GO:0005515(protein binding),GO:0005634(nucleus),GO:0006355(regulation of transcription, DNA-templated),GO:0006357(regulation of transcription by RNA polymerase II),GO:0007275(multicellular organism deve…	NA
chr10	50894501	50895500	1.33	0.695	1.91367	hyper-methylated	6.23766e-11	4.13587e-09	+	promoter	Proximal	HCP	ENSMUST00000020071	Sim1	single-minded family bHLH transcription factor 1 [Source:MGI Symbol;Acc:MGI:98306]	GO:0000981(DNA-binding transcription factor activity, RNA polymerase II-specific),GO:0001657(ureteric bud development),GO:0003677(DNA binding),GO:0003700(DNA-binding transcription factor activity),GO:0005515(protein binding),GO:0005634(nucleus),GO:0006355(regulation of transcription, DNA-templated),GO:0006357(regulation of transcription by RNA polymerase II),GO:0007275(multicellular organism deve…	NA
chr10	50895001	50896000	1.64	0.85	1.92941	hyper-methylated	6.9338e-11	4.55341e-09	+	promoter	Proximal	ICP	ENSMUST00000219436	Sim1	single-minded family bHLH transcription factor 1 [Source:MGI Symbol;Acc:MGI:98306]	GO:0000981(DNA-binding transcription factor activity, RNA polymerase II-specific),GO:0001657(ureteric bud development),GO:0003677(DNA binding),GO:0003700(DNA-binding transcription factor activity),GO:0005515(protein binding),GO:0005634(nucleus),GO:0006355(regulation of transcription, DNA-templated),GO:0006357(regulation of transcription by RNA polymerase II),GO:0007275(multicellular organism deve…	NA
chr10	50895001	50896000	1.64	0.85	1.92941	hyper-methylated	6.9338e-11	4.55341e-09	+	promoter	Proximal	HCP	ENSMUST00000020071	Sim1	single-minded family bHLH transcription factor 1 [Source:MGI Symbol;Acc:MGI:98306]	GO:0000981(DNA-binding transcription factor activity, RNA polymerase II-specific),GO:0001657(ureteric bud development),GO:0003677(DNA binding),GO:0003700(DNA-binding transcription factor activity),GO:0005515(protein binding),GO:0005634(nucleus),GO:0006355(regulation of transcription, DNA-templated),GO:0006357(regulation of transcription by RNA polymerase II),GO:0007275(multicellular organism deve…	NA
chr10	50895001	50896000	1.64	0.85	1.92941	hyper-methylated	6.9338e-11	4.55341e-09	+	promoter	Intermediate	HCP	ENSMUST00000020071	Sim1	single-minded family bHLH transcription factor 1 [Source:MGI Symbol;Acc:MGI:98306]	GO:0000981(DNA-binding transcription factor activity, RNA polymerase II-specific),GO:0001657(ureteric bud development),GO:0003677(DNA binding),GO:0003700(DNA-binding transcription factor activity),GO:0005515(protein binding),GO:0005634(nucleus),GO:0006355(regulation of transcription, DNA-templated),GO:0006357(regulation of transcription by RNA polymerase II),GO:0007275(multicellular organism deve…	NA
chr10	52690501	52691500	1.02	0.305	3.34426	hyper-methylated	4.10111e-09	2.12043e-07	+	promoter	Proximal	ICP	ENSMUST00000105473	Slc35f1	solute carrier family 35, member F1 [Source:MGI Symbol;Acc:MGI:2139810]	GO:0003674(molecular_function),GO:0005575(cellular_component),GO:0008150(biological_process),GO:0016020(membrane),GO:0016021(integral component of membrane),GO:0022857(transmembrane transporter activity),GO:0055085(transmembrane transport)	NA
chr10	52691001	52692000	1.09	0.24	4.54167	hyper-methylated	1.01423e-10	6.49859e-09	+	promoter	Proximal	ICP	ENSMUST00000105473	Slc35f1	solute carrier family 35, member F1 [Source:MGI Symbol;Acc:MGI:2139810]	GO:0003674(molecular_function),GO:0005575(cellular_component),GO:0008150(biological_process),GO:0016020(membrane),GO:0016021(integral component of membrane),GO:0022857(transmembrane transporter activity),GO:0055085(transmembrane transport)	NA
chr10	52691001	52692000	1.09	0.24	4.54167	hyper-methylated	1.01423e-10	6.49859e-09	+	promoter	Distal	LCP	ENSMUST00000220050	Gm47624	predicted gene, 47624 [Source:MGI Symbol;Acc:MGI:6096690]	NA	NA
chr10	52691501	52692500	1.795	0.165	10.8788	hyper-methylated	7.64785e-07	2.67243e-05	+	promoter	Distal	LCP	ENSMUST00000220050	Gm47624	predicted gene, 47624 [Source:MGI Symbol;Acc:MGI:6096690]	NA	NA
chr10	57794501	57795500	1.2	0.43	2.7907	hyper-methylated	5.59552e-15	5.76014e-13	+	promoter	Proximal	ICP	ENSMUST00000151623	Smpdl3a	sphingomyelin phosphodiesterase, acid-like 3A [Source:MGI Symbol;Acc:MGI:1931437]	GO:0004767(sphingomyelin phosphodiesterase activity),GO:0005576(extracellular region),GO:0005615(extracellular space),GO:0006685(sphingomyelin catabolic process),GO:0008081(phosphoric diester hydrolase activity),GO:0008150(biological_process),GO:0008270(zinc ion binding),GO:0009143(nucleoside triphosphate catabolic process),GO:0016787(hydrolase activity),GO:0046872(metal ion binding)	NA
chr10	57794501	57795500	1.2	0.43	2.7907	hyper-methylated	5.59552e-15	5.76014e-13	+	promoter	Proximal	ICP	ENSMUST00000020022	Smpdl3a	sphingomyelin phosphodiesterase, acid-like 3A [Source:MGI Symbol;Acc:MGI:1931437]	GO:0004767(sphingomyelin phosphodiesterase activity),GO:0005576(extracellular region),GO:0005615(extracellular space),GO:0006685(sphingomyelin catabolic process),GO:0008081(phosphoric diester hydrolase activity),GO:0008150(biological_process),GO:0008270(zinc ion binding),GO:0009143(nucleoside triphosphate catabolic process),GO:0016787(hydrolase activity),GO:0046872(metal ion binding)	NA
chr10	57794501	57795500	1.2	0.43	2.7907	hyper-methylated	5.59552e-15	5.76014e-13	+	promoter	Proximal	ICP	ENSMUST00000125076	Smpdl3a	sphingomyelin phosphodiesterase, acid-like 3A [Source:MGI Symbol;Acc:MGI:1931437]	GO:0004767(sphingomyelin phosphodiesterase activity),GO:0005576(extracellular region),GO:0005615(extracellular space),GO:0006685(sphingomyelin catabolic process),GO:0008081(phosphoric diester hydrolase activity),GO:0008150(biological_process),GO:0008270(zinc ion binding),GO:0009143(nucleoside triphosphate catabolic process),GO:0016787(hydrolase activity),GO:0046872(metal ion binding)	NA
chr10	57795001	57796000	1.735	1.03	1.68447	hyper-methylated	2.43475e-08	1.12635e-06	+	promoter	Proximal	ICP	ENSMUST00000125076	Smpdl3a	sphingomyelin phosphodiesterase, acid-like 3A [Source:MGI Symbol;Acc:MGI:1931437]	GO:0004767(sphingomyelin phosphodiesterase activity),GO:0005576(extracellular region),GO:0005615(extracellular space),GO:0006685(sphingomyelin catabolic process),GO:0008081(phosphoric diester hydrolase activity),GO:0008150(biological_process),GO:0008270(zinc ion binding),GO:0009143(nucleoside triphosphate catabolic process),GO:0016787(hydrolase activity),GO:0046872(metal ion binding)	NA
chr10	58224501	58225500	13.61	7.07	1.92504	hyper-methylated	1.08172e-08	5.31245e-07	-	promoter	Proximal	LCP	ENSMUST00000204003	AW822073	expressed sequence AW822073 [Source:MGI Symbol;Acc:MGI:3034577]	GO:0000977(RNA polymerase II regulatory region sequence-specific DNA binding),GO:0003677(DNA binding),GO:0003700(DNA-binding transcription factor activity),GO:0005634(nucleus),GO:0006357(regulation of transcription by RNA polymerase II)	NA
chr10	58224501	58225500	13.61	7.07	1.92504	hyper-methylated	1.08172e-08	5.31245e-07	-	promoter	Intermediate	HCP	ENSMUST00000075305	AW822073	expressed sequence AW822073 [Source:MGI Symbol;Acc:MGI:3034577]	GO:0000977(RNA polymerase II regulatory region sequence-specific DNA binding),GO:0003677(DNA binding),GO:0003700(DNA-binding transcription factor activity),GO:0005634(nucleus),GO:0006357(regulation of transcription by RNA polymerase II)	NA
chr10	58224501	58225500	13.61	7.07	1.92504	hyper-methylated	1.08172e-08	5.31245e-07	-	promoter	Distal	HCP	ENSMUST00000075305	AW822073	expressed sequence AW822073 [Source:MGI Symbol;Acc:MGI:3034577]	GO:0000977(RNA polymerase II regulatory region sequence-specific DNA binding),GO:0003677(DNA binding),GO:0003700(DNA-binding transcription factor activity),GO:0005634(nucleus),GO:0006357(regulation of transcription by RNA polymerase II)	NA
chr10	58224501	58225500	13.61	7.07	1.92504	hyper-methylated	1.08172e-08	5.31245e-07	-	promoter	Intermediate	LCP	ENSMUST00000204003	AW822073	expressed sequence AW822073 [Source:MGI Symbol;Acc:MGI:3034577]	GO:0000977(RNA polymerase II regulatory region sequence-specific DNA binding),GO:0003677(DNA binding),GO:0003700(DNA-binding transcription factor activity),GO:0005634(nucleus),GO:0006357(regulation of transcription by RNA polymerase II)	NA
chr10	58225001	58226000	7.41	4.345	1.70541	hyper-methylated	0.000679679	0.00994416	-	promoter	Proximal	LCP	ENSMUST00000204003	AW822073	expressed sequence AW822073 [Source:MGI Symbol;Acc:MGI:3034577]	GO:0000977(RNA polymerase II regulatory region sequence-specific DNA binding),GO:0003677(DNA binding),GO:0003700(DNA-binding transcription factor activity),GO:0005634(nucleus),GO:0006357(regulation of transcription by RNA polymerase II)	NA
chr10	58225001	58226000	7.41	4.345	1.70541	hyper-methylated	0.000679679	0.00994416	-	promoter	Intermediate	LCP	ENSMUST00000204003	AW822073	expressed sequence AW822073 [Source:MGI Symbol;Acc:MGI:3034577]	GO:0000977(RNA polymerase II regulatory region sequence-specific DNA binding),GO:0003677(DNA binding),GO:0003700(DNA-binding transcription factor activity),GO:0005634(nucleus),GO:0006357(regulation of transcription by RNA polymerase II)	NA
chr10	58225001	58226000	7.41	4.345	1.70541	hyper-methylated	0.000679679	0.00994416	-	promoter	Distal	HCP	ENSMUST00000075305	AW822073	expressed sequence AW822073 [Source:MGI Symbol;Acc:MGI:3034577]	GO:0000977(RNA polymerase II regulatory region sequence-specific DNA binding),GO:0003677(DNA binding),GO:0003700(DNA-binding transcription factor activity),GO:0005634(nucleus),GO:0006357(regulation of transcription by RNA polymerase II)	NA
chr10	58225001	58226000	7.41	4.345	1.70541	hyper-methylated	0.000679679	0.00994416	-	promoter	Distal	LCP	ENSMUST00000204003	AW822073	expressed sequence AW822073 [Source:MGI Symbol;Acc:MGI:3034577]	GO:0000977(RNA polymerase II regulatory region sequence-specific DNA binding),GO:0003677(DNA binding),GO:0003700(DNA-binding transcription factor activity),GO:0005634(nucleus),GO:0006357(regulation of transcription by RNA polymerase II)	NA
chr10	58240501	58241500	3.775	1.185	3.18565	hyper-methylated	1.95259e-05	0.00049072	-	promoter	Proximal	LCP	ENSMUST00000176240	Gm19459	predicted gene, 19459 [Source:MGI Symbol;Acc:MGI:5011644]	NA	NA
chr10	58240501	58241500	3.775	1.185	3.18565	hyper-methylated	1.95259e-05	0.00049072	-	promoter	Intermediate	LCP	ENSMUST00000176240	Gm19459	predicted gene, 19459 [Source:MGI Symbol;Acc:MGI:5011644]	NA	NA
chr10	58675001	58676000	6.975	1.7	4.10294	hyper-methylated	8.01556e-10	4.51183e-08	-	promoter	Proximal	LCP	ENSMUST00000003312	Edar	ectodysplasin-A receptor [Source:MGI Symbol;Acc:MGI:1343498]	GO:0001942(hair follicle development),GO:0004888(transmembrane signaling receptor activity),GO:0005886(plasma membrane),GO:0006915(apoptotic process),GO:0007275(multicellular organism development),GO:0010628(positive regulation of gene expression),GO:0016020(membrane),GO:0016021(integral component of membrane),GO:0030154(cell differentiation),GO:0038023(signaling receptor activity),GO:0042475(odo…	ko04060(Cytokine-cytokine receptor interaction)
chr10	58675001	58676000	6.975	1.7	4.10294	hyper-methylated	8.01556e-10	4.51183e-08	-	promoter	Intermediate	LCP	ENSMUST00000003312	Edar	ectodysplasin-A receptor [Source:MGI Symbol;Acc:MGI:1343498]	GO:0001942(hair follicle development),GO:0004888(transmembrane signaling receptor activity),GO:0005886(plasma membrane),GO:0006915(apoptotic process),GO:0007275(multicellular organism development),GO:0010628(positive regulation of gene expression),GO:0016020(membrane),GO:0016021(integral component of membrane),GO:0030154(cell differentiation),GO:0038023(signaling receptor activity),GO:0042475(odo…	ko04060(Cytokine-cytokine receptor interaction)
chr10	58675501	58676500	3.64	1.305	2.78927	hyper-methylated	0.000900253	0.0124638	-	promoter	Proximal	LCP	ENSMUST00000003312	Edar	ectodysplasin-A receptor [Source:MGI Symbol;Acc:MGI:1343498]	GO:0001942(hair follicle development),GO:0004888(transmembrane signaling receptor activity),GO:0005886(plasma membrane),GO:0006915(apoptotic process),GO:0007275(multicellular organism development),GO:0010628(positive regulation of gene expression),GO:0016020(membrane),GO:0016021(integral component of membrane),GO:0030154(cell differentiation),GO:0038023(signaling receptor activity),GO:0042475(odo…	ko04060(Cytokine-cytokine receptor interaction)
chr10	58675501	58676500	3.64	1.305	2.78927	hyper-methylated	0.000900253	0.0124638	-	promoter	Intermediate	LCP	ENSMUST00000003312	Edar	ectodysplasin-A receptor [Source:MGI Symbol;Acc:MGI:1343498]	GO:0001942(hair follicle development),GO:0004888(transmembrane signaling receptor activity),GO:0005886(plasma membrane),GO:0006915(apoptotic process),GO:0007275(multicellular organism development),GO:0010628(positive regulation of gene expression),GO:0016020(membrane),GO:0016021(integral component of membrane),GO:0030154(cell differentiation),GO:0038023(signaling receptor activity),GO:0042475(odo…	ko04060(Cytokine-cytokine receptor interaction)
chr10	58811501	58812500	2.275	0.75	3.03333	hyper-methylated	7.82342e-10	4.41092e-08	+	promoter	Distal	HCP	ENSMUST00000135526	Sh3rf3	SH3 domain containing ring finger 3 [Source:MGI Symbol;Acc:MGI:2444637]	GO:0005515(protein binding),GO:0005575(cellular_component),GO:0006915(apoptotic process),GO:0016567(protein ubiquitination),GO:0016740(transferase activity),GO:0046328(regulation of JNK cascade),GO:0046330(positive regulation of JNK cascade),GO:0046872(metal ion binding),GO:0051865(protein autoubiquitination),GO:0061630(ubiquitin protein ligase activity)	NA
chr10	58811501	58812500	2.275	0.75	3.03333	hyper-methylated	7.82342e-10	4.41092e-08	+	promoter	Distal	HCP	ENSMUST00000153031	Sh3rf3	SH3 domain containing ring finger 3 [Source:MGI Symbol;Acc:MGI:2444637]	GO:0005515(protein binding),GO:0005575(cellular_component),GO:0006915(apoptotic process),GO:0016567(protein ubiquitination),GO:0016740(transferase activity),GO:0046328(regulation of JNK cascade),GO:0046330(positive regulation of JNK cascade),GO:0046872(metal ion binding),GO:0051865(protein autoubiquitination),GO:0061630(ubiquitin protein ligase activity)	NA
chr10	58811501	58812500	2.275	0.75	3.03333	hyper-methylated	7.82342e-10	4.41092e-08	+	promoter	Distal	HCP	ENSMUST00000133151	Sh3rf3	SH3 domain containing ring finger 3 [Source:MGI Symbol;Acc:MGI:2444637]	GO:0005515(protein binding),GO:0005575(cellular_component),GO:0006915(apoptotic process),GO:0016567(protein ubiquitination),GO:0016740(transferase activity),GO:0046328(regulation of JNK cascade),GO:0046330(positive regulation of JNK cascade),GO:0046872(metal ion binding),GO:0051865(protein autoubiquitination),GO:0061630(ubiquitin protein ligase activity)	NA
chr10	58811501	58812500	2.275	0.75	3.03333	hyper-methylated	7.82342e-10	4.41092e-08	+	promoter	Intermediate	HCP	ENSMUST00000135526	Sh3rf3	SH3 domain containing ring finger 3 [Source:MGI Symbol;Acc:MGI:2444637]	GO:0005515(protein binding),GO:0005575(cellular_component),GO:0006915(apoptotic process),GO:0016567(protein ubiquitination),GO:0016740(transferase activity),GO:0046328(regulation of JNK cascade),GO:0046330(positive regulation of JNK cascade),GO:0046872(metal ion binding),GO:0051865(protein autoubiquitination),GO:0061630(ubiquitin protein ligase activity)	NA
chr10	58811501	58812500	2.275	0.75	3.03333	hyper-methylated	7.82342e-10	4.41092e-08	+	promoter	Intermediate	HCP	ENSMUST00000153031	Sh3rf3	SH3 domain containing ring finger 3 [Source:MGI Symbol;Acc:MGI:2444637]	GO:0005515(protein binding),GO:0005575(cellular_component),GO:0006915(apoptotic process),GO:0016567(protein ubiquitination),GO:0016740(transferase activity),GO:0046328(regulation of JNK cascade),GO:0046330(positive regulation of JNK cascade),GO:0046872(metal ion binding),GO:0051865(protein autoubiquitination),GO:0061630(ubiquitin protein ligase activity)	NA
chr10	58812001	58813000	0.95	0.34	2.79412	hyper-methylated	5.03232e-07	1.82161e-05	+	promoter	Intermediate	HCP	ENSMUST00000135526	Sh3rf3	SH3 domain containing ring finger 3 [Source:MGI Symbol;Acc:MGI:2444637]	GO:0005515(protein binding),GO:0005575(cellular_component),GO:0006915(apoptotic process),GO:0016567(protein ubiquitination),GO:0016740(transferase activity),GO:0046328(regulation of JNK cascade),GO:0046330(positive regulation of JNK cascade),GO:0046872(metal ion binding),GO:0051865(protein autoubiquitination),GO:0061630(ubiquitin protein ligase activity)	NA
chr10	58812001	58813000	0.95	0.34	2.79412	hyper-methylated	5.03232e-07	1.82161e-05	+	promoter	Distal	HCP	ENSMUST00000135526	Sh3rf3	SH3 domain containing ring finger 3 [Source:MGI Symbol;Acc:MGI:2444637]	GO:0005515(protein binding),GO:0005575(cellular_component),GO:0006915(apoptotic process),GO:0016567(protein ubiquitination),GO:0016740(transferase activity),GO:0046328(regulation of JNK cascade),GO:0046330(positive regulation of JNK cascade),GO:0046872(metal ion binding),GO:0051865(protein autoubiquitination),GO:0061630(ubiquitin protein ligase activity)	NA
chr10	58812001	58813000	0.95	0.34	2.79412	hyper-methylated	5.03232e-07	1.82161e-05	+	promoter	Intermediate	HCP	ENSMUST00000153031	Sh3rf3	SH3 domain containing ring finger 3 [Source:MGI Symbol;Acc:MGI:2444637]	GO:0005515(protein binding),GO:0005575(cellular_component),GO:0006915(apoptotic process),GO:0016567(protein ubiquitination),GO:0016740(transferase activity),GO:0046328(regulation of JNK cascade),GO:0046330(positive regulation of JNK cascade),GO:0046872(metal ion binding),GO:0051865(protein autoubiquitination),GO:0061630(ubiquitin protein ligase activity)	NA
chr10	58812001	58813000	0.95	0.34	2.79412	hyper-methylated	5.03232e-07	1.82161e-05	+	promoter	Distal	HCP	ENSMUST00000153031	Sh3rf3	SH3 domain containing ring finger 3 [Source:MGI Symbol;Acc:MGI:2444637]	GO:0005515(protein binding),GO:0005575(cellular_component),GO:0006915(apoptotic process),GO:0016567(protein ubiquitination),GO:0016740(transferase activity),GO:0046328(regulation of JNK cascade),GO:0046330(positive regulation of JNK cascade),GO:0046872(metal ion binding),GO:0051865(protein autoubiquitination),GO:0061630(ubiquitin protein ligase activity)	NA
chr10	58812001	58813000	0.95	0.34	2.79412	hyper-methylated	5.03232e-07	1.82161e-05	+	promoter	Distal	HCP	ENSMUST00000133151	Sh3rf3	SH3 domain containing ring finger 3 [Source:MGI Symbol;Acc:MGI:2444637]	GO:0005515(protein binding),GO:0005575(cellular_component),GO:0006915(apoptotic process),GO:0016567(protein ubiquitination),GO:0016740(transferase activity),GO:0046328(regulation of JNK cascade),GO:0046330(positive regulation of JNK cascade),GO:0046872(metal ion binding),GO:0051865(protein autoubiquitination),GO:0061630(ubiquitin protein ligase activity)	NA
chr10	58812001	58813000	0.95	0.34	2.79412	hyper-methylated	5.03232e-07	1.82161e-05	-	promoter	Proximal	HCP	ENSMUST00000069768	Gm9987	predicted gene 9987 [Source:MGI Symbol;Acc:MGI:3708536]	NA	NA
chr10	58813501	58814500	1.47	0.565	2.60177	hyper-methylated	0.00157122	0.0196999	+	promoter	Proximal	HCP	ENSMUST00000135526	Sh3rf3	SH3 domain containing ring finger 3 [Source:MGI Symbol;Acc:MGI:2444637]	GO:0005515(protein binding),GO:0005575(cellular_component),GO:0006915(apoptotic process),GO:0016567(protein ubiquitination),GO:0016740(transferase activity),GO:0046328(regulation of JNK cascade),GO:0046330(positive regulation of JNK cascade),GO:0046872(metal ion binding),GO:0051865(protein autoubiquitination),GO:0061630(ubiquitin protein ligase activity)	NA
chr10	58813501	58814500	1.47	0.565	2.60177	hyper-methylated	0.00157122	0.0196999	+	promoter	Proximal	HCP	ENSMUST00000153031	Sh3rf3	SH3 domain containing ring finger 3 [Source:MGI Symbol;Acc:MGI:2444637]	GO:0005515(protein binding),GO:0005575(cellular_component),GO:0006915(apoptotic process),GO:0016567(protein ubiquitination),GO:0016740(transferase activity),GO:0046328(regulation of JNK cascade),GO:0046330(positive regulation of JNK cascade),GO:0046872(metal ion binding),GO:0051865(protein autoubiquitination),GO:0061630(ubiquitin protein ligase activity)	NA
chr10	58813501	58814500	1.47	0.565	2.60177	hyper-methylated	0.00157122	0.0196999	+	promoter	Proximal	HCP	ENSMUST00000133151	Sh3rf3	SH3 domain containing ring finger 3 [Source:MGI Symbol;Acc:MGI:2444637]	GO:0005515(protein binding),GO:0005575(cellular_component),GO:0006915(apoptotic process),GO:0016567(protein ubiquitination),GO:0016740(transferase activity),GO:0046328(regulation of JNK cascade),GO:0046330(positive regulation of JNK cascade),GO:0046872(metal ion binding),GO:0051865(protein autoubiquitination),GO:0061630(ubiquitin protein ligase activity)	NA
chr10	58813501	58814500	1.47	0.565	2.60177	hyper-methylated	0.00157122	0.0196999	+	promoter	Intermediate	HCP	ENSMUST00000133151	Sh3rf3	SH3 domain containing ring finger 3 [Source:MGI Symbol;Acc:MGI:2444637]	GO:0005515(protein binding),GO:0005575(cellular_component),GO:0006915(apoptotic process),GO:0016567(protein ubiquitination),GO:0016740(transferase activity),GO:0046328(regulation of JNK cascade),GO:0046330(positive regulation of JNK cascade),GO:0046872(metal ion binding),GO:0051865(protein autoubiquitination),GO:0061630(ubiquitin protein ligase activity)	NA
chr10	58813501	58814500	1.47	0.565	2.60177	hyper-methylated	0.00157122	0.0196999	-	promoter	Intermediate	HCP	ENSMUST00000069768	Gm9987	predicted gene 9987 [Source:MGI Symbol;Acc:MGI:3708536]	NA	NA
chr10	58813501	58814500	1.47	0.565	2.60177	hyper-methylated	0.00157122	0.0196999	-	promoter	Distal	HCP	ENSMUST00000069768	Gm9987	predicted gene 9987 [Source:MGI Symbol;Acc:MGI:3708536]	NA	NA
chr10	58815001	58816000	12.84	4.53	2.83444	hyper-methylated	0.00331077	0.0354493	-	promoter	Distal	HCP	ENSMUST00000069768	Gm9987	predicted gene 9987 [Source:MGI Symbol;Acc:MGI:3708536]	NA	NA
chr10	59077501	59078500	5.23	1.94	2.69588	hyper-methylated	3.76644e-17	4.87215e-15	+	promoter	Distal	LCP	ENSMUST00000152924	Sh3rf3	SH3 domain containing ring finger 3 [Source:MGI Symbol;Acc:MGI:2444637]	GO:0005515(protein binding),GO:0005575(cellular_component),GO:0006915(apoptotic process),GO:0016567(protein ubiquitination),GO:0016740(transferase activity),GO:0046328(regulation of JNK cascade),GO:0046330(positive regulation of JNK cascade),GO:0046872(metal ion binding),GO:0051865(protein autoubiquitination),GO:0061630(ubiquitin protein ligase activity)	NA
chr10	59078001	59079000	6.435	3.6	1.7875	hyper-methylated	4.05699e-14	3.91753e-12	+	promoter	Distal	LCP	ENSMUST00000152924	Sh3rf3	SH3 domain containing ring finger 3 [Source:MGI Symbol;Acc:MGI:2444637]	GO:0005515(protein binding),GO:0005575(cellular_component),GO:0006915(apoptotic process),GO:0016567(protein ubiquitination),GO:0016740(transferase activity),GO:0046328(regulation of JNK cascade),GO:0046330(positive regulation of JNK cascade),GO:0046872(metal ion binding),GO:0051865(protein autoubiquitination),GO:0061630(ubiquitin protein ligase activity)	NA
chr10	59430001	59431000	1.1	0.395	2.78481	hyper-methylated	5.6564e-05	0.00123503	-	promoter	Proximal	LCP	ENSMUST00000162493	Oit3	oncoprotein induced transcript 3 [Source:MGI Symbol;Acc:MGI:1201782]	GO:0005201(extracellular matrix structural constituent),GO:0005509(calcium ion binding),GO:0005615(extracellular space),GO:0005634(nucleus),GO:0005635(nuclear envelope),GO:0009986(cell surface),GO:1903118(urate homeostasis)	NA
chr10	59430501	59431500	1.725	0.7	2.46429	hyper-methylated	1.0415e-07	4.26042e-06	-	promoter	Proximal	LCP	ENSMUST00000162493	Oit3	oncoprotein induced transcript 3 [Source:MGI Symbol;Acc:MGI:1201782]	GO:0005201(extracellular matrix structural constituent),GO:0005509(calcium ion binding),GO:0005615(extracellular space),GO:0005634(nucleus),GO:0005635(nuclear envelope),GO:0009986(cell surface),GO:1903118(urate homeostasis)	NA
chr10	59430501	59431500	1.725	0.7	2.46429	hyper-methylated	1.0415e-07	4.26042e-06	-	promoter	Intermediate	LCP	ENSMUST00000162493	Oit3	oncoprotein induced transcript 3 [Source:MGI Symbol;Acc:MGI:1201782]	GO:0005201(extracellular matrix structural constituent),GO:0005509(calcium ion binding),GO:0005615(extracellular space),GO:0005634(nucleus),GO:0005635(nuclear envelope),GO:0009986(cell surface),GO:1903118(urate homeostasis)	NA
chr10	60218501	60219500	1.075	0.45	2.38889	hyper-methylated	2.89216e-05	0.000693258	-	promoter	Proximal	HCP	ENSMUST00000135158	Chst3	carbohydrate sulfotransferase 3 [Source:MGI Symbol;Acc:MGI:1858224]	GO:0000139(Golgi membrane),GO:0001517(N-acetylglucosamine 6-O-sulfotransferase activity),GO:0005794(Golgi apparatus),GO:0005802(trans-Golgi network),GO:0005975(carbohydrate metabolic process),GO:0006044(N-acetylglucosamine metabolic process),GO:0006790(sulfur compound metabolic process),GO:0008146(sulfotransferase activity),GO:0008459(chondroitin 6-sulfotransferase activity),GO:0016020(membrane),…	ko00532(Glycosaminoglycan biosynthesis - chondroitin sulfate / dermatan sulfate)
chr10	60218501	60219500	1.075	0.45	2.38889	hyper-methylated	2.89216e-05	0.000693258	-	promoter	Intermediate	HCP	ENSMUST00000135158	Chst3	carbohydrate sulfotransferase 3 [Source:MGI Symbol;Acc:MGI:1858224]	GO:0000139(Golgi membrane),GO:0001517(N-acetylglucosamine 6-O-sulfotransferase activity),GO:0005794(Golgi apparatus),GO:0005802(trans-Golgi network),GO:0005975(carbohydrate metabolic process),GO:0006044(N-acetylglucosamine metabolic process),GO:0006790(sulfur compound metabolic process),GO:0008146(sulfotransferase activity),GO:0008459(chondroitin 6-sulfotransferase activity),GO:0016020(membrane),…	ko00532(Glycosaminoglycan biosynthesis - chondroitin sulfate / dermatan sulfate)
chr10	60751501	60752500	1.715	0.06	28.5833	hyper-methylated	2.71017e-08	1.24369e-06	-	promoter	Proximal	ICP	ENSMUST00000117513	Slc29a3	solute carrier family 29 (nucleoside transporters), member 3 [Source:MGI Symbol;Acc:MGI:1918529]	GO:0005337(nucleoside transmembrane transporter activity),GO:0005764(lysosome),GO:0005765(lysosomal membrane),GO:0005768(endosome),GO:0005794(Golgi apparatus),GO:0005886(plasma membrane),GO:0015858(nucleoside transport),GO:0016020(membrane),GO:0016021(integral component of membrane),GO:0031902(late endosome membrane),GO:0043231(intracellular membrane-bounded organelle),GO:1901642(nucleoside trans…	NA
chr10	60751501	60752500	1.715	0.06	28.5833	hyper-methylated	2.71017e-08	1.24369e-06	-	promoter	Proximal	ICP	ENSMUST00000119595	Slc29a3	solute carrier family 29 (nucleoside transporters), member 3 [Source:MGI Symbol;Acc:MGI:1918529]	GO:0005337(nucleoside transmembrane transporter activity),GO:0005764(lysosome),GO:0005765(lysosomal membrane),GO:0005768(endosome),GO:0005794(Golgi apparatus),GO:0005886(plasma membrane),GO:0015858(nucleoside transport),GO:0016020(membrane),GO:0016021(integral component of membrane),GO:0031902(late endosome membrane),GO:0043231(intracellular membrane-bounded organelle),GO:1901642(nucleoside trans…	NA
chr10	60751501	60752500	1.715	0.06	28.5833	hyper-methylated	2.71017e-08	1.24369e-06	-	promoter	Proximal	ICP	ENSMUST00000150845	Slc29a3	solute carrier family 29 (nucleoside transporters), member 3 [Source:MGI Symbol;Acc:MGI:1918529]	GO:0005337(nucleoside transmembrane transporter activity),GO:0005764(lysosome),GO:0005765(lysosomal membrane),GO:0005768(endosome),GO:0005794(Golgi apparatus),GO:0005886(plasma membrane),GO:0015858(nucleoside transport),GO:0016020(membrane),GO:0016021(integral component of membrane),GO:0031902(late endosome membrane),GO:0043231(intracellular membrane-bounded organelle),GO:1901642(nucleoside trans…	NA
chr10	60751501	60752500	1.715	0.06	28.5833	hyper-methylated	2.71017e-08	1.24369e-06	-	promoter	Proximal	ICP	ENSMUST00000144989	Slc29a3	solute carrier family 29 (nucleoside transporters), member 3 [Source:MGI Symbol;Acc:MGI:1918529]	GO:0005337(nucleoside transmembrane transporter activity),GO:0005764(lysosome),GO:0005765(lysosomal membrane),GO:0005768(endosome),GO:0005794(Golgi apparatus),GO:0005886(plasma membrane),GO:0015858(nucleoside transport),GO:0016020(membrane),GO:0016021(integral component of membrane),GO:0031902(late endosome membrane),GO:0043231(intracellular membrane-bounded organelle),GO:1901642(nucleoside trans…	NA
chr10	60752001	60753000	0.99	0.105	9.42857	hyper-methylated	9.36678e-11	6.03553e-09	-	promoter	Proximal	ICP	ENSMUST00000117513	Slc29a3	solute carrier family 29 (nucleoside transporters), member 3 [Source:MGI Symbol;Acc:MGI:1918529]	GO:0005337(nucleoside transmembrane transporter activity),GO:0005764(lysosome),GO:0005765(lysosomal membrane),GO:0005768(endosome),GO:0005794(Golgi apparatus),GO:0005886(plasma membrane),GO:0015858(nucleoside transport),GO:0016020(membrane),GO:0016021(integral component of membrane),GO:0031902(late endosome membrane),GO:0043231(intracellular membrane-bounded organelle),GO:1901642(nucleoside trans…	NA
chr10	60752001	60753000	0.99	0.105	9.42857	hyper-methylated	9.36678e-11	6.03553e-09	-	promoter	Proximal	ICP	ENSMUST00000119595	Slc29a3	solute carrier family 29 (nucleoside transporters), member 3 [Source:MGI Symbol;Acc:MGI:1918529]	GO:0005337(nucleoside transmembrane transporter activity),GO:0005764(lysosome),GO:0005765(lysosomal membrane),GO:0005768(endosome),GO:0005794(Golgi apparatus),GO:0005886(plasma membrane),GO:0015858(nucleoside transport),GO:0016020(membrane),GO:0016021(integral component of membrane),GO:0031902(late endosome membrane),GO:0043231(intracellular membrane-bounded organelle),GO:1901642(nucleoside trans…	NA
chr10	60752001	60753000	0.99	0.105	9.42857	hyper-methylated	9.36678e-11	6.03553e-09	-	promoter	Proximal	ICP	ENSMUST00000150845	Slc29a3	solute carrier family 29 (nucleoside transporters), member 3 [Source:MGI Symbol;Acc:MGI:1918529]	GO:0005337(nucleoside transmembrane transporter activity),GO:0005764(lysosome),GO:0005765(lysosomal membrane),GO:0005768(endosome),GO:0005794(Golgi apparatus),GO:0005886(plasma membrane),GO:0015858(nucleoside transport),GO:0016020(membrane),GO:0016021(integral component of membrane),GO:0031902(late endosome membrane),GO:0043231(intracellular membrane-bounded organelle),GO:1901642(nucleoside trans…	NA
chr10	60752001	60753000	0.99	0.105	9.42857	hyper-methylated	9.36678e-11	6.03553e-09	-	promoter	Proximal	ICP	ENSMUST00000144989	Slc29a3	solute carrier family 29 (nucleoside transporters), member 3 [Source:MGI Symbol;Acc:MGI:1918529]	GO:0005337(nucleoside transmembrane transporter activity),GO:0005764(lysosome),GO:0005765(lysosomal membrane),GO:0005768(endosome),GO:0005794(Golgi apparatus),GO:0005886(plasma membrane),GO:0015858(nucleoside transport),GO:0016020(membrane),GO:0016021(integral component of membrane),GO:0031902(late endosome membrane),GO:0043231(intracellular membrane-bounded organelle),GO:1901642(nucleoside trans…	NA
chr10	60752001	60753000	0.99	0.105	9.42857	hyper-methylated	9.36678e-11	6.03553e-09	-	promoter	Intermediate	ICP	ENSMUST00000117513	Slc29a3	solute carrier family 29 (nucleoside transporters), member 3 [Source:MGI Symbol;Acc:MGI:1918529]	GO:0005337(nucleoside transmembrane transporter activity),GO:0005764(lysosome),GO:0005765(lysosomal membrane),GO:0005768(endosome),GO:0005794(Golgi apparatus),GO:0005886(plasma membrane),GO:0015858(nucleoside transport),GO:0016020(membrane),GO:0016021(integral component of membrane),GO:0031902(late endosome membrane),GO:0043231(intracellular membrane-bounded organelle),GO:1901642(nucleoside trans…	NA
chr10	60752001	60753000	0.99	0.105	9.42857	hyper-methylated	9.36678e-11	6.03553e-09	-	promoter	Intermediate	ICP	ENSMUST00000119595	Slc29a3	solute carrier family 29 (nucleoside transporters), member 3 [Source:MGI Symbol;Acc:MGI:1918529]	GO:0005337(nucleoside transmembrane transporter activity),GO:0005764(lysosome),GO:0005765(lysosomal membrane),GO:0005768(endosome),GO:0005794(Golgi apparatus),GO:0005886(plasma membrane),GO:0015858(nucleoside transport),GO:0016020(membrane),GO:0016021(integral component of membrane),GO:0031902(late endosome membrane),GO:0043231(intracellular membrane-bounded organelle),GO:1901642(nucleoside trans…	NA
chr10	60752001	60753000	0.99	0.105	9.42857	hyper-methylated	9.36678e-11	6.03553e-09	-	promoter	Intermediate	ICP	ENSMUST00000150845	Slc29a3	solute carrier family 29 (nucleoside transporters), member 3 [Source:MGI Symbol;Acc:MGI:1918529]	GO:0005337(nucleoside transmembrane transporter activity),GO:0005764(lysosome),GO:0005765(lysosomal membrane),GO:0005768(endosome),GO:0005794(Golgi apparatus),GO:0005886(plasma membrane),GO:0015858(nucleoside transport),GO:0016020(membrane),GO:0016021(integral component of membrane),GO:0031902(late endosome membrane),GO:0043231(intracellular membrane-bounded organelle),GO:1901642(nucleoside trans…	NA
chr10	60752001	60753000	0.99	0.105	9.42857	hyper-methylated	9.36678e-11	6.03553e-09	-	promoter	Intermediate	ICP	ENSMUST00000144989	Slc29a3	solute carrier family 29 (nucleoside transporters), member 3 [Source:MGI Symbol;Acc:MGI:1918529]	GO:0005337(nucleoside transmembrane transporter activity),GO:0005764(lysosome),GO:0005765(lysosomal membrane),GO:0005768(endosome),GO:0005794(Golgi apparatus),GO:0005886(plasma membrane),GO:0015858(nucleoside transport),GO:0016020(membrane),GO:0016021(integral component of membrane),GO:0031902(late endosome membrane),GO:0043231(intracellular membrane-bounded organelle),GO:1901642(nucleoside trans…	NA
chr10	60752501	60753500	0.725	0.125	5.8	hyper-methylated	0.000115077	0.00225159	-	promoter	Proximal	ICP	ENSMUST00000117513	Slc29a3	solute carrier family 29 (nucleoside transporters), member 3 [Source:MGI Symbol;Acc:MGI:1918529]	GO:0005337(nucleoside transmembrane transporter activity),GO:0005764(lysosome),GO:0005765(lysosomal membrane),GO:0005768(endosome),GO:0005794(Golgi apparatus),GO:0005886(plasma membrane),GO:0015858(nucleoside transport),GO:0016020(membrane),GO:0016021(integral component of membrane),GO:0031902(late endosome membrane),GO:0043231(intracellular membrane-bounded organelle),GO:1901642(nucleoside trans…	NA
chr10	60752501	60753500	0.725	0.125	5.8	hyper-methylated	0.000115077	0.00225159	-	promoter	Intermediate	ICP	ENSMUST00000117513	Slc29a3	solute carrier family 29 (nucleoside transporters), member 3 [Source:MGI Symbol;Acc:MGI:1918529]	GO:0005337(nucleoside transmembrane transporter activity),GO:0005764(lysosome),GO:0005765(lysosomal membrane),GO:0005768(endosome),GO:0005794(Golgi apparatus),GO:0005886(plasma membrane),GO:0015858(nucleoside transport),GO:0016020(membrane),GO:0016021(integral component of membrane),GO:0031902(late endosome membrane),GO:0043231(intracellular membrane-bounded organelle),GO:1901642(nucleoside trans…	NA
chr10	60752501	60753500	0.725	0.125	5.8	hyper-methylated	0.000115077	0.00225159	-	promoter	Proximal	ICP	ENSMUST00000119595	Slc29a3	solute carrier family 29 (nucleoside transporters), member 3 [Source:MGI Symbol;Acc:MGI:1918529]	GO:0005337(nucleoside transmembrane transporter activity),GO:0005764(lysosome),GO:0005765(lysosomal membrane),GO:0005768(endosome),GO:0005794(Golgi apparatus),GO:0005886(plasma membrane),GO:0015858(nucleoside transport),GO:0016020(membrane),GO:0016021(integral component of membrane),GO:0031902(late endosome membrane),GO:0043231(intracellular membrane-bounded organelle),GO:1901642(nucleoside trans…	NA
chr10	60752501	60753500	0.725	0.125	5.8	hyper-methylated	0.000115077	0.00225159	-	promoter	Intermediate	ICP	ENSMUST00000119595	Slc29a3	solute carrier family 29 (nucleoside transporters), member 3 [Source:MGI Symbol;Acc:MGI:1918529]	GO:0005337(nucleoside transmembrane transporter activity),GO:0005764(lysosome),GO:0005765(lysosomal membrane),GO:0005768(endosome),GO:0005794(Golgi apparatus),GO:0005886(plasma membrane),GO:0015858(nucleoside transport),GO:0016020(membrane),GO:0016021(integral component of membrane),GO:0031902(late endosome membrane),GO:0043231(intracellular membrane-bounded organelle),GO:1901642(nucleoside trans…	NA
chr10	60752501	60753500	0.725	0.125	5.8	hyper-methylated	0.000115077	0.00225159	-	promoter	Proximal	ICP	ENSMUST00000150845	Slc29a3	solute carrier family 29 (nucleoside transporters), member 3 [Source:MGI Symbol;Acc:MGI:1918529]	GO:0005337(nucleoside transmembrane transporter activity),GO:0005764(lysosome),GO:0005765(lysosomal membrane),GO:0005768(endosome),GO:0005794(Golgi apparatus),GO:0005886(plasma membrane),GO:0015858(nucleoside transport),GO:0016020(membrane),GO:0016021(integral component of membrane),GO:0031902(late endosome membrane),GO:0043231(intracellular membrane-bounded organelle),GO:1901642(nucleoside trans…	NA
chr10	60752501	60753500	0.725	0.125	5.8	hyper-methylated	0.000115077	0.00225159	-	promoter	Intermediate	ICP	ENSMUST00000150845	Slc29a3	solute carrier family 29 (nucleoside transporters), member 3 [Source:MGI Symbol;Acc:MGI:1918529]	GO:0005337(nucleoside transmembrane transporter activity),GO:0005764(lysosome),GO:0005765(lysosomal membrane),GO:0005768(endosome),GO:0005794(Golgi apparatus),GO:0005886(plasma membrane),GO:0015858(nucleoside transport),GO:0016020(membrane),GO:0016021(integral component of membrane),GO:0031902(late endosome membrane),GO:0043231(intracellular membrane-bounded organelle),GO:1901642(nucleoside trans…	NA
chr10	60752501	60753500	0.725	0.125	5.8	hyper-methylated	0.000115077	0.00225159	-	promoter	Proximal	ICP	ENSMUST00000144989	Slc29a3	solute carrier family 29 (nucleoside transporters), member 3 [Source:MGI Symbol;Acc:MGI:1918529]	GO:0005337(nucleoside transmembrane transporter activity),GO:0005764(lysosome),GO:0005765(lysosomal membrane),GO:0005768(endosome),GO:0005794(Golgi apparatus),GO:0005886(plasma membrane),GO:0015858(nucleoside transport),GO:0016020(membrane),GO:0016021(integral component of membrane),GO:0031902(late endosome membrane),GO:0043231(intracellular membrane-bounded organelle),GO:1901642(nucleoside trans…	NA
chr10	60752501	60753500	0.725	0.125	5.8	hyper-methylated	0.000115077	0.00225159	-	promoter	Intermediate	ICP	ENSMUST00000144989	Slc29a3	solute carrier family 29 (nucleoside transporters), member 3 [Source:MGI Symbol;Acc:MGI:1918529]	GO:0005337(nucleoside transmembrane transporter activity),GO:0005764(lysosome),GO:0005765(lysosomal membrane),GO:0005768(endosome),GO:0005794(Golgi apparatus),GO:0005886(plasma membrane),GO:0015858(nucleoside transport),GO:0016020(membrane),GO:0016021(integral component of membrane),GO:0031902(late endosome membrane),GO:0043231(intracellular membrane-bounded organelle),GO:1901642(nucleoside trans…	NA
chr10	60831501	60832500	0.76	0.275	2.76364	hyper-methylated	7.41691e-07	2.59703e-05	-	promoter	Proximal	ICP	ENSMUST00000077925	Unc5b	unc-5 netrin receptor B [Source:MGI Symbol;Acc:MGI:894703]	GO:0001525(angiogenesis),GO:0005042(netrin receptor activity),GO:0005515(protein binding),GO:0005829(cytosol),GO:0005886(plasma membrane),GO:0006915(apoptotic process),GO:0007165(signal transduction),GO:0007275(multicellular organism development),GO:0007411(axon guidance),GO:0014068(positive regulation of phosphatidylinositol 3-kinase signaling),GO:0016020(membrane),GO:0016021(integral component …	ko04360(Axon guidance)
chr10	60831501	60832500	0.76	0.275	2.76364	hyper-methylated	7.41691e-07	2.59703e-05	-	promoter	Intermediate	ICP	ENSMUST00000077925	Unc5b	unc-5 netrin receptor B [Source:MGI Symbol;Acc:MGI:894703]	GO:0001525(angiogenesis),GO:0005042(netrin receptor activity),GO:0005515(protein binding),GO:0005829(cytosol),GO:0005886(plasma membrane),GO:0006915(apoptotic process),GO:0007165(signal transduction),GO:0007275(multicellular organism development),GO:0007411(axon guidance),GO:0014068(positive regulation of phosphatidylinositol 3-kinase signaling),GO:0016020(membrane),GO:0016021(integral component …	ko04360(Axon guidance)
chr10	60831501	60832500	0.76	0.275	2.76364	hyper-methylated	7.41691e-07	2.59703e-05	-	promoter	Proximal	ICP	ENSMUST00000218637	Unc5b	unc-5 netrin receptor B [Source:MGI Symbol;Acc:MGI:894703]	GO:0001525(angiogenesis),GO:0005042(netrin receptor activity),GO:0005515(protein binding),GO:0005829(cytosol),GO:0005886(plasma membrane),GO:0006915(apoptotic process),GO:0007165(signal transduction),GO:0007275(multicellular organism development),GO:0007411(axon guidance),GO:0014068(positive regulation of phosphatidylinositol 3-kinase signaling),GO:0016020(membrane),GO:0016021(integral component …	ko04360(Axon guidance)
chr10	60831501	60832500	0.76	0.275	2.76364	hyper-methylated	7.41691e-07	2.59703e-05	-	promoter	Intermediate	ICP	ENSMUST00000218637	Unc5b	unc-5 netrin receptor B [Source:MGI Symbol;Acc:MGI:894703]	GO:0001525(angiogenesis),GO:0005042(netrin receptor activity),GO:0005515(protein binding),GO:0005829(cytosol),GO:0005886(plasma membrane),GO:0006915(apoptotic process),GO:0007165(signal transduction),GO:0007275(multicellular organism development),GO:0007411(axon guidance),GO:0014068(positive regulation of phosphatidylinositol 3-kinase signaling),GO:0016020(membrane),GO:0016021(integral component …	ko04360(Axon guidance)
chr10	60831501	60832500	0.76	0.275	2.76364	hyper-methylated	7.41691e-07	2.59703e-05	-	promoter	Distal	ICP	ENSMUST00000218637	Unc5b	unc-5 netrin receptor B [Source:MGI Symbol;Acc:MGI:894703]	GO:0001525(angiogenesis),GO:0005042(netrin receptor activity),GO:0005515(protein binding),GO:0005829(cytosol),GO:0005886(plasma membrane),GO:0006915(apoptotic process),GO:0007165(signal transduction),GO:0007275(multicellular organism development),GO:0007411(axon guidance),GO:0014068(positive regulation of phosphatidylinositol 3-kinase signaling),GO:0016020(membrane),GO:0016021(integral component …	ko04360(Axon guidance)
chr10	60832001	60833000	1.93	0.29	6.65517	hyper-methylated	1.48956e-08	7.16149e-07	-	promoter	Intermediate	ICP	ENSMUST00000077925	Unc5b	unc-5 netrin receptor B [Source:MGI Symbol;Acc:MGI:894703]	GO:0001525(angiogenesis),GO:0005042(netrin receptor activity),GO:0005515(protein binding),GO:0005829(cytosol),GO:0005886(plasma membrane),GO:0006915(apoptotic process),GO:0007165(signal transduction),GO:0007275(multicellular organism development),GO:0007411(axon guidance),GO:0014068(positive regulation of phosphatidylinositol 3-kinase signaling),GO:0016020(membrane),GO:0016021(integral component …	ko04360(Axon guidance)
chr10	60832001	60833000	1.93	0.29	6.65517	hyper-methylated	1.48956e-08	7.16149e-07	-	promoter	Intermediate	ICP	ENSMUST00000218637	Unc5b	unc-5 netrin receptor B [Source:MGI Symbol;Acc:MGI:894703]	GO:0001525(angiogenesis),GO:0005042(netrin receptor activity),GO:0005515(protein binding),GO:0005829(cytosol),GO:0005886(plasma membrane),GO:0006915(apoptotic process),GO:0007165(signal transduction),GO:0007275(multicellular organism development),GO:0007411(axon guidance),GO:0014068(positive regulation of phosphatidylinositol 3-kinase signaling),GO:0016020(membrane),GO:0016021(integral component …	ko04360(Axon guidance)
chr10	60832001	60833000	1.93	0.29	6.65517	hyper-methylated	1.48956e-08	7.16149e-07	-	promoter	Distal	ICP	ENSMUST00000218637	Unc5b	unc-5 netrin receptor B [Source:MGI Symbol;Acc:MGI:894703]	GO:0001525(angiogenesis),GO:0005042(netrin receptor activity),GO:0005515(protein binding),GO:0005829(cytosol),GO:0005886(plasma membrane),GO:0006915(apoptotic process),GO:0007165(signal transduction),GO:0007275(multicellular organism development),GO:0007411(axon guidance),GO:0014068(positive regulation of phosphatidylinositol 3-kinase signaling),GO:0016020(membrane),GO:0016021(integral component …	ko04360(Axon guidance)
chr10	60832001	60833000	1.93	0.29	6.65517	hyper-methylated	1.48956e-08	7.16149e-07	-	promoter	Distal	ICP	ENSMUST00000077925	Unc5b	unc-5 netrin receptor B [Source:MGI Symbol;Acc:MGI:894703]	GO:0001525(angiogenesis),GO:0005042(netrin receptor activity),GO:0005515(protein binding),GO:0005829(cytosol),GO:0005886(plasma membrane),GO:0006915(apoptotic process),GO:0007165(signal transduction),GO:0007275(multicellular organism development),GO:0007411(axon guidance),GO:0014068(positive regulation of phosphatidylinositol 3-kinase signaling),GO:0016020(membrane),GO:0016021(integral component …	ko04360(Axon guidance)
chr10	61272501	61273500	2.93	0.445	6.58427	hyper-methylated	3.85889e-16	4.42412e-14	-	promoter	Proximal	LCP	ENSMUST00000092486	Adamts14	a disintegrin-like and metallopeptidase (reprolysin type) with thrombospondin type 1 motif, 14 [Source:MGI Symbol;Acc:MGI:2179942]	GO:0004222(metalloendopeptidase activity),GO:0005576(extracellular region),GO:0006508(proteolysis),GO:0007229(integrin-mediated signaling pathway),GO:0008233(peptidase activity),GO:0008237(metallopeptidase activity),GO:0016787(hydrolase activity),GO:0030198(extracellular matrix organization),GO:0030199(collagen fibril organization),GO:0031012(extracellular matrix),GO:0046872(metal ion binding)	NA
chr10	61272501	61273500	2.93	0.445	6.58427	hyper-methylated	3.85889e-16	4.42412e-14	-	promoter	Proximal	LCP	ENSMUST00000120336	Adamts14	a disintegrin-like and metallopeptidase (reprolysin type) with thrombospondin type 1 motif, 14 [Source:MGI Symbol;Acc:MGI:2179942]	GO:0004222(metalloendopeptidase activity),GO:0005576(extracellular region),GO:0006508(proteolysis),GO:0007229(integrin-mediated signaling pathway),GO:0008233(peptidase activity),GO:0008237(metallopeptidase activity),GO:0016787(hydrolase activity),GO:0030198(extracellular matrix organization),GO:0030199(collagen fibril organization),GO:0031012(extracellular matrix),GO:0046872(metal ion binding)	NA
chr10	61272501	61273500	2.93	0.445	6.58427	hyper-methylated	3.85889e-16	4.42412e-14	-	promoter	Intermediate	LCP	ENSMUST00000120336	Adamts14	a disintegrin-like and metallopeptidase (reprolysin type) with thrombospondin type 1 motif, 14 [Source:MGI Symbol;Acc:MGI:2179942]	GO:0004222(metalloendopeptidase activity),GO:0005576(extracellular region),GO:0006508(proteolysis),GO:0007229(integrin-mediated signaling pathway),GO:0008233(peptidase activity),GO:0008237(metallopeptidase activity),GO:0016787(hydrolase activity),GO:0030198(extracellular matrix organization),GO:0030199(collagen fibril organization),GO:0031012(extracellular matrix),GO:0046872(metal ion binding)	NA
chr10	61273001	61274000	2.19	0.39	5.61538	hyper-methylated	1.08188e-12	8.83015e-11	-	promoter	Proximal	LCP	ENSMUST00000092486	Adamts14	a disintegrin-like and metallopeptidase (reprolysin type) with thrombospondin type 1 motif, 14 [Source:MGI Symbol;Acc:MGI:2179942]	GO:0004222(metalloendopeptidase activity),GO:0005576(extracellular region),GO:0006508(proteolysis),GO:0007229(integrin-mediated signaling pathway),GO:0008233(peptidase activity),GO:0008237(metallopeptidase activity),GO:0016787(hydrolase activity),GO:0030198(extracellular matrix organization),GO:0030199(collagen fibril organization),GO:0031012(extracellular matrix),GO:0046872(metal ion binding)	NA
chr10	61273001	61274000	2.19	0.39	5.61538	hyper-methylated	1.08188e-12	8.83015e-11	-	promoter	Proximal	LCP	ENSMUST00000120336	Adamts14	a disintegrin-like and metallopeptidase (reprolysin type) with thrombospondin type 1 motif, 14 [Source:MGI Symbol;Acc:MGI:2179942]	GO:0004222(metalloendopeptidase activity),GO:0005576(extracellular region),GO:0006508(proteolysis),GO:0007229(integrin-mediated signaling pathway),GO:0008233(peptidase activity),GO:0008237(metallopeptidase activity),GO:0016787(hydrolase activity),GO:0030198(extracellular matrix organization),GO:0030199(collagen fibril organization),GO:0031012(extracellular matrix),GO:0046872(metal ion binding)	NA
chr10	61273001	61274000	2.19	0.39	5.61538	hyper-methylated	1.08188e-12	8.83015e-11	-	promoter	Intermediate	LCP	ENSMUST00000120336	Adamts14	a disintegrin-like and metallopeptidase (reprolysin type) with thrombospondin type 1 motif, 14 [Source:MGI Symbol;Acc:MGI:2179942]	GO:0004222(metalloendopeptidase activity),GO:0005576(extracellular region),GO:0006508(proteolysis),GO:0007229(integrin-mediated signaling pathway),GO:0008233(peptidase activity),GO:0008237(metallopeptidase activity),GO:0016787(hydrolase activity),GO:0030198(extracellular matrix organization),GO:0030199(collagen fibril organization),GO:0031012(extracellular matrix),GO:0046872(metal ion binding)	NA
chr10	61273001	61274000	2.19	0.39	5.61538	hyper-methylated	1.08188e-12	8.83015e-11	-	promoter	Intermediate	LCP	ENSMUST00000092486	Adamts14	a disintegrin-like and metallopeptidase (reprolysin type) with thrombospondin type 1 motif, 14 [Source:MGI Symbol;Acc:MGI:2179942]	GO:0004222(metalloendopeptidase activity),GO:0005576(extracellular region),GO:0006508(proteolysis),GO:0007229(integrin-mediated signaling pathway),GO:0008233(peptidase activity),GO:0008237(metallopeptidase activity),GO:0016787(hydrolase activity),GO:0030198(extracellular matrix organization),GO:0030199(collagen fibril organization),GO:0031012(extracellular matrix),GO:0046872(metal ion binding)	NA
chr10	61415001	61416000	9.535	5.3	1.79906	hyper-methylated	5.06544e-08	2.21199e-06	+	promoter	Distal	LCP	ENSMUST00000049339	Nodal	nodal [Source:MGI Symbol;Acc:MGI:97359]	GO:0000122(negative regulation of transcription by RNA polymerase II),GO:0001701(in utero embryonic development),GO:0001702(gastrulation with mouth forming second),GO:0001707(mesoderm formation),GO:0001829(trophectodermal cell differentiation),GO:0001831(trophectodermal cellular morphogenesis),GO:0001842(neural fold formation),GO:0001889(liver development),GO:0001890(placenta development),GO:0001…	ko04060(Cytokine-cytokine receptor interaction),ko04350(TGF-beta signaling pathway),ko04550(Signaling pathways regulating pluripotency of stem cells)
chr10	61415501	61416500	11.575	5.32	2.17575	hyper-methylated	1.33906e-13	1.21115e-11	+	promoter	Distal	LCP	ENSMUST00000049339	Nodal	nodal [Source:MGI Symbol;Acc:MGI:97359]	GO:0000122(negative regulation of transcription by RNA polymerase II),GO:0001701(in utero embryonic development),GO:0001702(gastrulation with mouth forming second),GO:0001707(mesoderm formation),GO:0001829(trophectodermal cell differentiation),GO:0001831(trophectodermal cellular morphogenesis),GO:0001842(neural fold formation),GO:0001889(liver development),GO:0001890(placenta development),GO:0001…	ko04060(Cytokine-cytokine receptor interaction),ko04350(TGF-beta signaling pathway),ko04550(Signaling pathways regulating pluripotency of stem cells)
chr10	61648001	61649000	1.14	0.225	5.06667	hyper-methylated	4.06294e-16	4.64254e-14	+	promoter	Proximal	HCP	ENSMUST00000020286	Ppa1	pyrophosphatase (inorganic) 1 [Source:MGI Symbol;Acc:MGI:97831]	GO:0000287(magnesium ion binding),GO:0004427(inorganic diphosphatase activity),GO:0005737(cytoplasm),GO:0005829(cytosol),GO:0006796(phosphate-containing compound metabolic process),GO:0016462(pyrophosphatase activity),GO:0016787(hydrolase activity),GO:0046872(metal ion binding)	ko00190(Oxidative phosphorylation)
chr10	61648001	61649000	1.14	0.225	5.06667	hyper-methylated	4.06294e-16	4.64254e-14	+	promoter	Intermediate	HCP	ENSMUST00000020286	Ppa1	pyrophosphatase (inorganic) 1 [Source:MGI Symbol;Acc:MGI:97831]	GO:0000287(magnesium ion binding),GO:0004427(inorganic diphosphatase activity),GO:0005737(cytoplasm),GO:0005829(cytosol),GO:0006796(phosphate-containing compound metabolic process),GO:0016462(pyrophosphatase activity),GO:0016787(hydrolase activity),GO:0046872(metal ion binding)	ko00190(Oxidative phosphorylation)
chr10	61648001	61649000	1.14	0.225	5.06667	hyper-methylated	4.06294e-16	4.64254e-14	+	promoter	Proximal	HCP	ENSMUST00000160470	Ppa1	pyrophosphatase (inorganic) 1 [Source:MGI Symbol;Acc:MGI:97831]	GO:0000287(magnesium ion binding),GO:0004427(inorganic diphosphatase activity),GO:0005737(cytoplasm),GO:0005829(cytosol),GO:0006796(phosphate-containing compound metabolic process),GO:0016462(pyrophosphatase activity),GO:0016787(hydrolase activity),GO:0046872(metal ion binding)	ko00190(Oxidative phosphorylation)
chr10	61648001	61649000	1.14	0.225	5.06667	hyper-methylated	4.06294e-16	4.64254e-14	+	promoter	Intermediate	HCP	ENSMUST00000160470	Ppa1	pyrophosphatase (inorganic) 1 [Source:MGI Symbol;Acc:MGI:97831]	GO:0000287(magnesium ion binding),GO:0004427(inorganic diphosphatase activity),GO:0005737(cytoplasm),GO:0005829(cytosol),GO:0006796(phosphate-containing compound metabolic process),GO:0016462(pyrophosphatase activity),GO:0016787(hydrolase activity),GO:0046872(metal ion binding)	ko00190(Oxidative phosphorylation)
chr10	61648501	61649500	1.81	0.29	6.24138	hyper-methylated	3.41511e-21	6.00352e-19	+	promoter	Proximal	HCP	ENSMUST00000020286	Ppa1	pyrophosphatase (inorganic) 1 [Source:MGI Symbol;Acc:MGI:97831]	GO:0000287(magnesium ion binding),GO:0004427(inorganic diphosphatase activity),GO:0005737(cytoplasm),GO:0005829(cytosol),GO:0006796(phosphate-containing compound metabolic process),GO:0016462(pyrophosphatase activity),GO:0016787(hydrolase activity),GO:0046872(metal ion binding)	ko00190(Oxidative phosphorylation)
chr10	61648501	61649500	1.81	0.29	6.24138	hyper-methylated	3.41511e-21	6.00352e-19	+	promoter	Proximal	HCP	ENSMUST00000160470	Ppa1	pyrophosphatase (inorganic) 1 [Source:MGI Symbol;Acc:MGI:97831]	GO:0000287(magnesium ion binding),GO:0004427(inorganic diphosphatase activity),GO:0005737(cytoplasm),GO:0005829(cytosol),GO:0006796(phosphate-containing compound metabolic process),GO:0016462(pyrophosphatase activity),GO:0016787(hydrolase activity),GO:0046872(metal ion binding)	ko00190(Oxidative phosphorylation)
chr10	61783501	61784500	1.645	0.945	1.74074	hyper-methylated	1.49417e-05	0.000389504	-	promoter	Proximal	HCP	ENSMUST00000020283	Macroh2a2	macroH2A.2 histone [Source:MGI Symbol;Acc:MGI:3037658]	GO:0000122(negative regulation of transcription by RNA polymerase II),GO:0000785(chromatin),GO:0000786(nucleosome),GO:0000790(nuclear chromatin),GO:0000976(transcription regulatory region sequence-specific DNA binding),GO:0000977(RNA polymerase II regulatory region sequence-specific DNA binding),GO:0001740(Barr body),GO:0003677(DNA binding),GO:0005634(nucleus),GO:0005654(nucleoplasm),GO:0005694(c…	ko04217(Necroptosis),ko05034(Alcoholism),ko05322(Systemic lupus erythematosus)
chr10	61783501	61784500	1.645	0.945	1.74074	hyper-methylated	1.49417e-05	0.000389504	-	promoter	Intermediate	HCP	ENSMUST00000020283	Macroh2a2	macroH2A.2 histone [Source:MGI Symbol;Acc:MGI:3037658]	GO:0000122(negative regulation of transcription by RNA polymerase II),GO:0000785(chromatin),GO:0000786(nucleosome),GO:0000790(nuclear chromatin),GO:0000976(transcription regulatory region sequence-specific DNA binding),GO:0000977(RNA polymerase II regulatory region sequence-specific DNA binding),GO:0001740(Barr body),GO:0003677(DNA binding),GO:0005634(nucleus),GO:0005654(nucleoplasm),GO:0005694(c…	ko04217(Necroptosis),ko05034(Alcoholism),ko05322(Systemic lupus erythematosus)
chr10	61784001	61785000	2.35	1.355	1.73432	hyper-methylated	5.96274e-05	0.00128878	-	promoter	Proximal	HCP	ENSMUST00000020283	Macroh2a2	macroH2A.2 histone [Source:MGI Symbol;Acc:MGI:3037658]	GO:0000122(negative regulation of transcription by RNA polymerase II),GO:0000785(chromatin),GO:0000786(nucleosome),GO:0000790(nuclear chromatin),GO:0000976(transcription regulatory region sequence-specific DNA binding),GO:0000977(RNA polymerase II regulatory region sequence-specific DNA binding),GO:0001740(Barr body),GO:0003677(DNA binding),GO:0005634(nucleus),GO:0005654(nucleoplasm),GO:0005694(c…	ko04217(Necroptosis),ko05034(Alcoholism),ko05322(Systemic lupus erythematosus)
chr10	61784001	61785000	2.35	1.355	1.73432	hyper-methylated	5.96274e-05	0.00128878	-	promoter	Intermediate	HCP	ENSMUST00000020283	Macroh2a2	macroH2A.2 histone [Source:MGI Symbol;Acc:MGI:3037658]	GO:0000122(negative regulation of transcription by RNA polymerase II),GO:0000785(chromatin),GO:0000786(nucleosome),GO:0000790(nuclear chromatin),GO:0000976(transcription regulatory region sequence-specific DNA binding),GO:0000977(RNA polymerase II regulatory region sequence-specific DNA binding),GO:0001740(Barr body),GO:0003677(DNA binding),GO:0005634(nucleus),GO:0005654(nucleoplasm),GO:0005694(c…	ko04217(Necroptosis),ko05034(Alcoholism),ko05322(Systemic lupus erythematosus)
chr10	62133001	62134000	3.335	0.475	7.02105	hyper-methylated	2.89759e-41	1.39416e-38	+	promoter	Proximal	LCP	ENSMUST00000050103	Neurog3	neurogenin 3 [Source:MGI Symbol;Acc:MGI:893591]	GO:0000122(negative regulation of transcription by RNA polymerase II),GO:0000978(RNA polymerase II cis-regulatory region sequence-specific DNA binding),GO:0001227(DNA-binding transcription repressor activity, RNA polymerase II-specific),GO:0001228(DNA-binding transcription activator activity, RNA polymerase II-specific),GO:0003677(DNA binding),GO:0003690(double-stranded DNA binding),GO:0003700(DN…	ko04950(Maturity onset diabetes of the young)
chr10	62133001	62134000	3.335	0.475	7.02105	hyper-methylated	2.89759e-41	1.39416e-38	+	promoter	Proximal	LCP	ENSMUST00000218121	Neurog3	neurogenin 3 [Source:MGI Symbol;Acc:MGI:893591]	GO:0000122(negative regulation of transcription by RNA polymerase II),GO:0000978(RNA polymerase II cis-regulatory region sequence-specific DNA binding),GO:0001227(DNA-binding transcription repressor activity, RNA polymerase II-specific),GO:0001228(DNA-binding transcription activator activity, RNA polymerase II-specific),GO:0003677(DNA binding),GO:0003690(double-stranded DNA binding),GO:0003700(DN…	ko04950(Maturity onset diabetes of the young)
chr10	62133001	62134000	3.335	0.475	7.02105	hyper-methylated	2.89759e-41	1.39416e-38	+	promoter	Proximal	LCP	ENSMUST00000218216	Neurog3	neurogenin 3 [Source:MGI Symbol;Acc:MGI:893591]	GO:0000122(negative regulation of transcription by RNA polymerase II),GO:0000978(RNA polymerase II cis-regulatory region sequence-specific DNA binding),GO:0001227(DNA-binding transcription repressor activity, RNA polymerase II-specific),GO:0001228(DNA-binding transcription activator activity, RNA polymerase II-specific),GO:0003677(DNA binding),GO:0003690(double-stranded DNA binding),GO:0003700(DN…	ko04950(Maturity onset diabetes of the young)
chr10	62133501	62134500	2.38	0.59	4.0339	hyper-methylated	2.25394e-32	7.64993e-30	+	promoter	Proximal	LCP	ENSMUST00000050103	Neurog3	neurogenin 3 [Source:MGI Symbol;Acc:MGI:893591]	GO:0000122(negative regulation of transcription by RNA polymerase II),GO:0000978(RNA polymerase II cis-regulatory region sequence-specific DNA binding),GO:0001227(DNA-binding transcription repressor activity, RNA polymerase II-specific),GO:0001228(DNA-binding transcription activator activity, RNA polymerase II-specific),GO:0003677(DNA binding),GO:0003690(double-stranded DNA binding),GO:0003700(DN…	ko04950(Maturity onset diabetes of the young)
chr10	62133501	62134500	2.38	0.59	4.0339	hyper-methylated	2.25394e-32	7.64993e-30	+	promoter	Proximal	LCP	ENSMUST00000218121	Neurog3	neurogenin 3 [Source:MGI Symbol;Acc:MGI:893591]	GO:0000122(negative regulation of transcription by RNA polymerase II),GO:0000978(RNA polymerase II cis-regulatory region sequence-specific DNA binding),GO:0001227(DNA-binding transcription repressor activity, RNA polymerase II-specific),GO:0001228(DNA-binding transcription activator activity, RNA polymerase II-specific),GO:0003677(DNA binding),GO:0003690(double-stranded DNA binding),GO:0003700(DN…	ko04950(Maturity onset diabetes of the young)
chr10	62133501	62134500	2.38	0.59	4.0339	hyper-methylated	2.25394e-32	7.64993e-30	+	promoter	Proximal	LCP	ENSMUST00000218216	Neurog3	neurogenin 3 [Source:MGI Symbol;Acc:MGI:893591]	GO:0000122(negative regulation of transcription by RNA polymerase II),GO:0000978(RNA polymerase II cis-regulatory region sequence-specific DNA binding),GO:0001227(DNA-binding transcription repressor activity, RNA polymerase II-specific),GO:0001228(DNA-binding transcription activator activity, RNA polymerase II-specific),GO:0003677(DNA binding),GO:0003690(double-stranded DNA binding),GO:0003700(DN…	ko04950(Maturity onset diabetes of the young)
chr10	62189501	62190500	6.43	3.37	1.90801	hyper-methylated	0.00130553	0.0169327	-	promoter	Intermediate	LCP	ENSMUST00000218394	Tspan15	tetraspanin 15 [Source:MGI Symbol;Acc:MGI:1917673]	GO:0005768(endosome),GO:0005886(plasma membrane),GO:0005887(integral component of plasma membrane),GO:0009986(cell surface),GO:0016020(membrane),GO:0016021(integral component of membrane),GO:0019899(enzyme binding),GO:0031902(late endosome membrane),GO:0045746(negative regulation of Notch signaling pathway),GO:0051604(protein maturation),GO:0072659(protein localization to plasma membrane),GO:0097…	NA
chr10	62189501	62190500	6.43	3.37	1.90801	hyper-methylated	0.00130553	0.0169327	-	promoter	Distal	LCP	ENSMUST00000218394	Tspan15	tetraspanin 15 [Source:MGI Symbol;Acc:MGI:1917673]	GO:0005768(endosome),GO:0005886(plasma membrane),GO:0005887(integral component of plasma membrane),GO:0009986(cell surface),GO:0016020(membrane),GO:0016021(integral component of membrane),GO:0019899(enzyme binding),GO:0031902(late endosome membrane),GO:0045746(negative regulation of Notch signaling pathway),GO:0051604(protein maturation),GO:0072659(protein localization to plasma membrane),GO:0097…	NA
chr10	62189501	62190500	6.43	3.37	1.90801	hyper-methylated	0.00130553	0.0169327	-	promoter	Proximal	LCP	ENSMUST00000218824	Tspan15	tetraspanin 15 [Source:MGI Symbol;Acc:MGI:1917673]	GO:0005768(endosome),GO:0005886(plasma membrane),GO:0005887(integral component of plasma membrane),GO:0009986(cell surface),GO:0016020(membrane),GO:0016021(integral component of membrane),GO:0019899(enzyme binding),GO:0031902(late endosome membrane),GO:0045746(negative regulation of Notch signaling pathway),GO:0051604(protein maturation),GO:0072659(protein localization to plasma membrane),GO:0097…	NA
chr10	62338501	62339500	2.135	0.4	5.3375	hyper-methylated	0.00341903	0.0361738	+	promoter	Distal	ICP	ENSMUST00000123457	Hk1os	hexokinase 1, opposite strand [Source:MGI Symbol;Acc:MGI:1917412]	NA	NA
chr10	62338501	62339500	2.135	0.4	5.3375	hyper-methylated	0.00341903	0.0361738	+	promoter	Distal	LCP	ENSMUST00000143122	Hk1os	hexokinase 1, opposite strand [Source:MGI Symbol;Acc:MGI:1917412]	NA	NA
chr10	62338501	62339500	2.135	0.4	5.3375	hyper-methylated	0.00341903	0.0361738	+	promoter	Distal	LCP	ENSMUST00000142968	Hk1os	hexokinase 1, opposite strand [Source:MGI Symbol;Acc:MGI:1917412]	NA	NA
chr10	62338501	62339500	2.135	0.4	5.3375	hyper-methylated	0.00341903	0.0361738	+	promoter	Intermediate	ICP	ENSMUST00000123457	Hk1os	hexokinase 1, opposite strand [Source:MGI Symbol;Acc:MGI:1917412]	NA	NA
chr10	62339001	62340000	1.505	0.3	5.01667	hyper-methylated	6.7345e-11	4.43955e-09	+	promoter	Intermediate	ICP	ENSMUST00000123457	Hk1os	hexokinase 1, opposite strand [Source:MGI Symbol;Acc:MGI:1917412]	NA	NA
chr10	62339001	62340000	1.505	0.3	5.01667	hyper-methylated	6.7345e-11	4.43955e-09	+	promoter	Distal	ICP	ENSMUST00000123457	Hk1os	hexokinase 1, opposite strand [Source:MGI Symbol;Acc:MGI:1917412]	NA	NA
chr10	62339001	62340000	1.505	0.3	5.01667	hyper-methylated	6.7345e-11	4.43955e-09	+	promoter	Distal	LCP	ENSMUST00000143122	Hk1os	hexokinase 1, opposite strand [Source:MGI Symbol;Acc:MGI:1917412]	NA	NA
chr10	62339001	62340000	1.505	0.3	5.01667	hyper-methylated	6.7345e-11	4.43955e-09	+	promoter	Distal	LCP	ENSMUST00000142968	Hk1os	hexokinase 1, opposite strand [Source:MGI Symbol;Acc:MGI:1917412]	NA	NA
chr10	62339001	62340000	1.505	0.3	5.01667	hyper-methylated	6.7345e-11	4.43955e-09	+	promoter	Intermediate	LCP	ENSMUST00000143122	Hk1os	hexokinase 1, opposite strand [Source:MGI Symbol;Acc:MGI:1917412]	NA	NA
chr10	62339001	62340000	1.505	0.3	5.01667	hyper-methylated	6.7345e-11	4.43955e-09	+	promoter	Intermediate	LCP	ENSMUST00000142968	Hk1os	hexokinase 1, opposite strand [Source:MGI Symbol;Acc:MGI:1917412]	NA	NA
chr10	62339501	62340500	0.925	0.26	3.55769	hyper-methylated	3.64703e-07	1.3501e-05	+	promoter	Intermediate	ICP	ENSMUST00000123457	Hk1os	hexokinase 1, opposite strand [Source:MGI Symbol;Acc:MGI:1917412]	NA	NA
chr10	62339501	62340500	0.925	0.26	3.55769	hyper-methylated	3.64703e-07	1.3501e-05	+	promoter	Intermediate	LCP	ENSMUST00000143122	Hk1os	hexokinase 1, opposite strand [Source:MGI Symbol;Acc:MGI:1917412]	NA	NA
chr10	62339501	62340500	0.925	0.26	3.55769	hyper-methylated	3.64703e-07	1.3501e-05	+	promoter	Distal	LCP	ENSMUST00000143122	Hk1os	hexokinase 1, opposite strand [Source:MGI Symbol;Acc:MGI:1917412]	NA	NA
chr10	62339501	62340500	0.925	0.26	3.55769	hyper-methylated	3.64703e-07	1.3501e-05	+	promoter	Intermediate	LCP	ENSMUST00000142968	Hk1os	hexokinase 1, opposite strand [Source:MGI Symbol;Acc:MGI:1917412]	NA	NA
chr10	62339501	62340500	0.925	0.26	3.55769	hyper-methylated	3.64703e-07	1.3501e-05	+	promoter	Distal	LCP	ENSMUST00000142968	Hk1os	hexokinase 1, opposite strand [Source:MGI Symbol;Acc:MGI:1917412]	NA	NA
chr10	62339501	62340500	0.925	0.26	3.55769	hyper-methylated	3.64703e-07	1.3501e-05	+	promoter	Proximal	ICP	ENSMUST00000123457	Hk1os	hexokinase 1, opposite strand [Source:MGI Symbol;Acc:MGI:1917412]	NA	NA
chr10	62339501	62340500	0.925	0.26	3.55769	hyper-methylated	3.64703e-07	1.3501e-05	+	promoter	Proximal	LCP	ENSMUST00000143122	Hk1os	hexokinase 1, opposite strand [Source:MGI Symbol;Acc:MGI:1917412]	NA	NA
chr10	62339501	62340500	0.925	0.26	3.55769	hyper-methylated	3.64703e-07	1.3501e-05	+	promoter	Proximal	LCP	ENSMUST00000142968	Hk1os	hexokinase 1, opposite strand [Source:MGI Symbol;Acc:MGI:1917412]	NA	NA
chr10	62448501	62449500	0.855	0.265	3.22642	hyper-methylated	8.98915e-06	0.000248905	+	promoter	Intermediate	HCP	ENSMUST00000238598	4930507D05Rik	RIKEN cDNA 4930507D05 gene [Source:MGI Symbol;Acc:MGI:1921956]	NA	NA
chr10	62448501	62449500	0.855	0.265	3.22642	hyper-methylated	8.98915e-06	0.000248905	+	promoter	Intermediate	HCP	ENSMUST00000181110	4930507D05Rik	RIKEN cDNA 4930507D05 gene [Source:MGI Symbol;Acc:MGI:1921956]	NA	NA
chr10	62448501	62449500	0.855	0.265	3.22642	hyper-methylated	8.98915e-06	0.000248905	+	promoter	Proximal	HCP	ENSMUST00000238598	4930507D05Rik	RIKEN cDNA 4930507D05 gene [Source:MGI Symbol;Acc:MGI:1921956]	NA	NA
chr10	62448501	62449500	0.855	0.265	3.22642	hyper-methylated	8.98915e-06	0.000248905	+	promoter	Proximal	HCP	ENSMUST00000181110	4930507D05Rik	RIKEN cDNA 4930507D05 gene [Source:MGI Symbol;Acc:MGI:1921956]	NA	NA
chr10	62448501	62449500	0.855	0.265	3.22642	hyper-methylated	8.98915e-06	0.000248905	-	promoter	Proximal	HCP	ENSMUST00000020273	Supv3l1	suppressor of var1, 3-like 1 (S. cerevisiae) [Source:MGI Symbol;Acc:MGI:2441711]	GO:0000166(nucleotide binding),GO:0000958(mitochondrial mRNA catabolic process),GO:0000962(positive regulation of mitochondrial RNA catabolic process),GO:0000965(mitochondrial RNA 3'-end processing),GO:0003677(DNA binding),GO:0003678(DNA helicase activity),GO:0003724(RNA helicase activity),GO:0003725(double-stranded RNA binding),GO:0004386(helicase activity),GO:0005524(ATP binding),GO:0005634(nuc…	NA
chr10	62448501	62449500	0.855	0.265	3.22642	hyper-methylated	8.98915e-06	0.000248905	-	promoter	Proximal	HCP	ENSMUST00000162023	Supv3l1	suppressor of var1, 3-like 1 (S. cerevisiae) [Source:MGI Symbol;Acc:MGI:2441711]	GO:0000166(nucleotide binding),GO:0000958(mitochondrial mRNA catabolic process),GO:0000962(positive regulation of mitochondrial RNA catabolic process),GO:0000965(mitochondrial RNA 3'-end processing),GO:0003677(DNA binding),GO:0003678(DNA helicase activity),GO:0003724(RNA helicase activity),GO:0003725(double-stranded RNA binding),GO:0004386(helicase activity),GO:0005524(ATP binding),GO:0005634(nuc…	NA
chr10	62449001	62450000	0.835	0.28	2.98214	hyper-methylated	1.27816e-07	5.17294e-06	+	promoter	Proximal	HCP	ENSMUST00000238598	4930507D05Rik	RIKEN cDNA 4930507D05 gene [Source:MGI Symbol;Acc:MGI:1921956]	NA	NA
chr10	62449001	62450000	0.835	0.28	2.98214	hyper-methylated	1.27816e-07	5.17294e-06	+	promoter	Intermediate	HCP	ENSMUST00000238598	4930507D05Rik	RIKEN cDNA 4930507D05 gene [Source:MGI Symbol;Acc:MGI:1921956]	NA	NA
chr10	62449001	62450000	0.835	0.28	2.98214	hyper-methylated	1.27816e-07	5.17294e-06	+	promoter	Proximal	HCP	ENSMUST00000181110	4930507D05Rik	RIKEN cDNA 4930507D05 gene [Source:MGI Symbol;Acc:MGI:1921956]	NA	NA
chr10	62449001	62450000	0.835	0.28	2.98214	hyper-methylated	1.27816e-07	5.17294e-06	+	promoter	Intermediate	HCP	ENSMUST00000181110	4930507D05Rik	RIKEN cDNA 4930507D05 gene [Source:MGI Symbol;Acc:MGI:1921956]	NA	NA
chr10	62449001	62450000	0.835	0.28	2.98214	hyper-methylated	1.27816e-07	5.17294e-06	-	promoter	Proximal	HCP	ENSMUST00000020273	Supv3l1	suppressor of var1, 3-like 1 (S. cerevisiae) [Source:MGI Symbol;Acc:MGI:2441711]	GO:0000166(nucleotide binding),GO:0000958(mitochondrial mRNA catabolic process),GO:0000962(positive regulation of mitochondrial RNA catabolic process),GO:0000965(mitochondrial RNA 3'-end processing),GO:0003677(DNA binding),GO:0003678(DNA helicase activity),GO:0003724(RNA helicase activity),GO:0003725(double-stranded RNA binding),GO:0004386(helicase activity),GO:0005524(ATP binding),GO:0005634(nuc…	NA
chr10	62449001	62450000	0.835	0.28	2.98214	hyper-methylated	1.27816e-07	5.17294e-06	-	promoter	Proximal	HCP	ENSMUST00000162023	Supv3l1	suppressor of var1, 3-like 1 (S. cerevisiae) [Source:MGI Symbol;Acc:MGI:2441711]	GO:0000166(nucleotide binding),GO:0000958(mitochondrial mRNA catabolic process),GO:0000962(positive regulation of mitochondrial RNA catabolic process),GO:0000965(mitochondrial RNA 3'-end processing),GO:0003677(DNA binding),GO:0003678(DNA helicase activity),GO:0003724(RNA helicase activity),GO:0003725(double-stranded RNA binding),GO:0004386(helicase activity),GO:0005524(ATP binding),GO:0005634(nuc…	NA
chr10	62449001	62450000	0.835	0.28	2.98214	hyper-methylated	1.27816e-07	5.17294e-06	-	promoter	Intermediate	HCP	ENSMUST00000020273	Supv3l1	suppressor of var1, 3-like 1 (S. cerevisiae) [Source:MGI Symbol;Acc:MGI:2441711]	GO:0000166(nucleotide binding),GO:0000958(mitochondrial mRNA catabolic process),GO:0000962(positive regulation of mitochondrial RNA catabolic process),GO:0000965(mitochondrial RNA 3'-end processing),GO:0003677(DNA binding),GO:0003678(DNA helicase activity),GO:0003724(RNA helicase activity),GO:0003725(double-stranded RNA binding),GO:0004386(helicase activity),GO:0005524(ATP binding),GO:0005634(nuc…	NA
chr10	62449001	62450000	0.835	0.28	2.98214	hyper-methylated	1.27816e-07	5.17294e-06	-	promoter	Intermediate	HCP	ENSMUST00000162023	Supv3l1	suppressor of var1, 3-like 1 (S. cerevisiae) [Source:MGI Symbol;Acc:MGI:2441711]	GO:0000166(nucleotide binding),GO:0000958(mitochondrial mRNA catabolic process),GO:0000962(positive regulation of mitochondrial RNA catabolic process),GO:0000965(mitochondrial RNA 3'-end processing),GO:0003677(DNA binding),GO:0003678(DNA helicase activity),GO:0003724(RNA helicase activity),GO:0003725(double-stranded RNA binding),GO:0004386(helicase activity),GO:0005524(ATP binding),GO:0005634(nuc…	NA
chr10	62449501	62450500	1.71	0.595	2.87395	hyper-methylated	2.25271e-09	1.20848e-07	+	promoter	Proximal	HCP	ENSMUST00000238598	4930507D05Rik	RIKEN cDNA 4930507D05 gene [Source:MGI Symbol;Acc:MGI:1921956]	NA	NA
chr10	62449501	62450500	1.71	0.595	2.87395	hyper-methylated	2.25271e-09	1.20848e-07	+	promoter	Proximal	HCP	ENSMUST00000181110	4930507D05Rik	RIKEN cDNA 4930507D05 gene [Source:MGI Symbol;Acc:MGI:1921956]	NA	NA
chr10	62449501	62450500	1.71	0.595	2.87395	hyper-methylated	2.25271e-09	1.20848e-07	-	promoter	Proximal	HCP	ENSMUST00000020273	Supv3l1	suppressor of var1, 3-like 1 (S. cerevisiae) [Source:MGI Symbol;Acc:MGI:2441711]	GO:0000166(nucleotide binding),GO:0000958(mitochondrial mRNA catabolic process),GO:0000962(positive regulation of mitochondrial RNA catabolic process),GO:0000965(mitochondrial RNA 3'-end processing),GO:0003677(DNA binding),GO:0003678(DNA helicase activity),GO:0003724(RNA helicase activity),GO:0003725(double-stranded RNA binding),GO:0004386(helicase activity),GO:0005524(ATP binding),GO:0005634(nuc…	NA
chr10	62449501	62450500	1.71	0.595	2.87395	hyper-methylated	2.25271e-09	1.20848e-07	-	promoter	Intermediate	HCP	ENSMUST00000020273	Supv3l1	suppressor of var1, 3-like 1 (S. cerevisiae) [Source:MGI Symbol;Acc:MGI:2441711]	GO:0000166(nucleotide binding),GO:0000958(mitochondrial mRNA catabolic process),GO:0000962(positive regulation of mitochondrial RNA catabolic process),GO:0000965(mitochondrial RNA 3'-end processing),GO:0003677(DNA binding),GO:0003678(DNA helicase activity),GO:0003724(RNA helicase activity),GO:0003725(double-stranded RNA binding),GO:0004386(helicase activity),GO:0005524(ATP binding),GO:0005634(nuc…	NA
chr10	62449501	62450500	1.71	0.595	2.87395	hyper-methylated	2.25271e-09	1.20848e-07	-	promoter	Proximal	HCP	ENSMUST00000162023	Supv3l1	suppressor of var1, 3-like 1 (S. cerevisiae) [Source:MGI Symbol;Acc:MGI:2441711]	GO:0000166(nucleotide binding),GO:0000958(mitochondrial mRNA catabolic process),GO:0000962(positive regulation of mitochondrial RNA catabolic process),GO:0000965(mitochondrial RNA 3'-end processing),GO:0003677(DNA binding),GO:0003678(DNA helicase activity),GO:0003724(RNA helicase activity),GO:0003725(double-stranded RNA binding),GO:0004386(helicase activity),GO:0005524(ATP binding),GO:0005634(nuc…	NA
chr10	62449501	62450500	1.71	0.595	2.87395	hyper-methylated	2.25271e-09	1.20848e-07	-	promoter	Intermediate	HCP	ENSMUST00000162023	Supv3l1	suppressor of var1, 3-like 1 (S. cerevisiae) [Source:MGI Symbol;Acc:MGI:2441711]	GO:0000166(nucleotide binding),GO:0000958(mitochondrial mRNA catabolic process),GO:0000962(positive regulation of mitochondrial RNA catabolic process),GO:0000965(mitochondrial RNA 3'-end processing),GO:0003677(DNA binding),GO:0003678(DNA helicase activity),GO:0003724(RNA helicase activity),GO:0003725(double-stranded RNA binding),GO:0004386(helicase activity),GO:0005524(ATP binding),GO:0005634(nuc…	NA
chr10	62450001	62451000	2.495	1.095	2.27854	hyper-methylated	0.000248618	0.00434791	-	promoter	Intermediate	HCP	ENSMUST00000020273	Supv3l1	suppressor of var1, 3-like 1 (S. cerevisiae) [Source:MGI Symbol;Acc:MGI:2441711]	GO:0000166(nucleotide binding),GO:0000958(mitochondrial mRNA catabolic process),GO:0000962(positive regulation of mitochondrial RNA catabolic process),GO:0000965(mitochondrial RNA 3'-end processing),GO:0003677(DNA binding),GO:0003678(DNA helicase activity),GO:0003724(RNA helicase activity),GO:0003725(double-stranded RNA binding),GO:0004386(helicase activity),GO:0005524(ATP binding),GO:0005634(nuc…	NA
chr10	62450001	62451000	2.495	1.095	2.27854	hyper-methylated	0.000248618	0.00434791	-	promoter	Intermediate	HCP	ENSMUST00000162023	Supv3l1	suppressor of var1, 3-like 1 (S. cerevisiae) [Source:MGI Symbol;Acc:MGI:2441711]	GO:0000166(nucleotide binding),GO:0000958(mitochondrial mRNA catabolic process),GO:0000962(positive regulation of mitochondrial RNA catabolic process),GO:0000965(mitochondrial RNA 3'-end processing),GO:0003677(DNA binding),GO:0003678(DNA helicase activity),GO:0003724(RNA helicase activity),GO:0003725(double-stranded RNA binding),GO:0004386(helicase activity),GO:0005524(ATP binding),GO:0005634(nuc…	NA
chr10	62450001	62451000	2.495	1.095	2.27854	hyper-methylated	0.000248618	0.00434791	-	promoter	Distal	HCP	ENSMUST00000020273	Supv3l1	suppressor of var1, 3-like 1 (S. cerevisiae) [Source:MGI Symbol;Acc:MGI:2441711]	GO:0000166(nucleotide binding),GO:0000958(mitochondrial mRNA catabolic process),GO:0000962(positive regulation of mitochondrial RNA catabolic process),GO:0000965(mitochondrial RNA 3'-end processing),GO:0003677(DNA binding),GO:0003678(DNA helicase activity),GO:0003724(RNA helicase activity),GO:0003725(double-stranded RNA binding),GO:0004386(helicase activity),GO:0005524(ATP binding),GO:0005634(nuc…	NA
chr10	62450001	62451000	2.495	1.095	2.27854	hyper-methylated	0.000248618	0.00434791	-	promoter	Distal	HCP	ENSMUST00000162023	Supv3l1	suppressor of var1, 3-like 1 (S. cerevisiae) [Source:MGI Symbol;Acc:MGI:2441711]	GO:0000166(nucleotide binding),GO:0000958(mitochondrial mRNA catabolic process),GO:0000962(positive regulation of mitochondrial RNA catabolic process),GO:0000965(mitochondrial RNA 3'-end processing),GO:0003677(DNA binding),GO:0003678(DNA helicase activity),GO:0003724(RNA helicase activity),GO:0003725(double-stranded RNA binding),GO:0004386(helicase activity),GO:0005524(ATP binding),GO:0005634(nuc…	NA
chr10	62487001	62488000	0.375	0.08	4.6875	hyper-methylated	0.0047708	0.0468197	-	promoter	Intermediate	LCP	ENSMUST00000092473	Vps26a	VPS26 retromer complex component A [Source:MGI Symbol;Acc:MGI:1353654]	GO:0005515(protein binding),GO:0005737(cytoplasm),GO:0005764(lysosome),GO:0005768(endosome),GO:0005769(early endosome),GO:0005829(cytosol),GO:0006886(intracellular protein transport),GO:0010008(endosome membrane),GO:0015031(protein transport),GO:0016020(membrane),GO:0030904(retromer complex),GO:0030906(retromer, cargo-selective complex),GO:0031982(vesicle),GO:0042147(retrograde transport, endosom…	ko04144(Endocytosis)
chr10	62487001	62488000	0.375	0.08	4.6875	hyper-methylated	0.0047708	0.0468197	-	promoter	Intermediate	LCP	ENSMUST00000219574	Vps26a	VPS26 retromer complex component A [Source:MGI Symbol;Acc:MGI:1353654]	GO:0005515(protein binding),GO:0005737(cytoplasm),GO:0005764(lysosome),GO:0005768(endosome),GO:0005769(early endosome),GO:0005829(cytosol),GO:0006886(intracellular protein transport),GO:0010008(endosome membrane),GO:0015031(protein transport),GO:0016020(membrane),GO:0030904(retromer complex),GO:0030906(retromer, cargo-selective complex),GO:0031982(vesicle),GO:0042147(retrograde transport, endosom…	ko04144(Endocytosis)
chr10	62487001	62488000	0.375	0.08	4.6875	hyper-methylated	0.0047708	0.0468197	-	promoter	Proximal	LCP	ENSMUST00000105447	Vps26a	VPS26 retromer complex component A [Source:MGI Symbol;Acc:MGI:1353654]	GO:0005515(protein binding),GO:0005737(cytoplasm),GO:0005764(lysosome),GO:0005768(endosome),GO:0005769(early endosome),GO:0005829(cytosol),GO:0006886(intracellular protein transport),GO:0010008(endosome membrane),GO:0015031(protein transport),GO:0016020(membrane),GO:0030904(retromer complex),GO:0030906(retromer, cargo-selective complex),GO:0031982(vesicle),GO:0042147(retrograde transport, endosom…	ko04144(Endocytosis)
chr10	62487001	62488000	0.375	0.08	4.6875	hyper-methylated	0.0047708	0.0468197	-	promoter	Intermediate	LCP	ENSMUST00000105447	Vps26a	VPS26 retromer complex component A [Source:MGI Symbol;Acc:MGI:1353654]	GO:0005515(protein binding),GO:0005737(cytoplasm),GO:0005764(lysosome),GO:0005768(endosome),GO:0005769(early endosome),GO:0005829(cytosol),GO:0006886(intracellular protein transport),GO:0010008(endosome membrane),GO:0015031(protein transport),GO:0016020(membrane),GO:0030904(retromer complex),GO:0030906(retromer, cargo-selective complex),GO:0031982(vesicle),GO:0042147(retrograde transport, endosom…	ko04144(Endocytosis)
chr10	62487001	62488000	0.375	0.08	4.6875	hyper-methylated	0.0047708	0.0468197	-	promoter	Intermediate	LCP	ENSMUST00000217868	Vps26a	VPS26 retromer complex component A [Source:MGI Symbol;Acc:MGI:1353654]	GO:0005515(protein binding),GO:0005737(cytoplasm),GO:0005764(lysosome),GO:0005768(endosome),GO:0005769(early endosome),GO:0005829(cytosol),GO:0006886(intracellular protein transport),GO:0010008(endosome membrane),GO:0015031(protein transport),GO:0016020(membrane),GO:0030904(retromer complex),GO:0030906(retromer, cargo-selective complex),GO:0031982(vesicle),GO:0042147(retrograde transport, endosom…	ko04144(Endocytosis)
chr10	62487001	62488000	0.375	0.08	4.6875	hyper-methylated	0.0047708	0.0468197	-	promoter	Distal	LCP	ENSMUST00000092473	Vps26a	VPS26 retromer complex component A [Source:MGI Symbol;Acc:MGI:1353654]	GO:0005515(protein binding),GO:0005737(cytoplasm),GO:0005764(lysosome),GO:0005768(endosome),GO:0005769(early endosome),GO:0005829(cytosol),GO:0006886(intracellular protein transport),GO:0010008(endosome membrane),GO:0015031(protein transport),GO:0016020(membrane),GO:0030904(retromer complex),GO:0030906(retromer, cargo-selective complex),GO:0031982(vesicle),GO:0042147(retrograde transport, endosom…	ko04144(Endocytosis)
chr10	62487001	62488000	0.375	0.08	4.6875	hyper-methylated	0.0047708	0.0468197	-	promoter	Distal	LCP	ENSMUST00000219574	Vps26a	VPS26 retromer complex component A [Source:MGI Symbol;Acc:MGI:1353654]	GO:0005515(protein binding),GO:0005737(cytoplasm),GO:0005764(lysosome),GO:0005768(endosome),GO:0005769(early endosome),GO:0005829(cytosol),GO:0006886(intracellular protein transport),GO:0010008(endosome membrane),GO:0015031(protein transport),GO:0016020(membrane),GO:0030904(retromer complex),GO:0030906(retromer, cargo-selective complex),GO:0031982(vesicle),GO:0042147(retrograde transport, endosom…	ko04144(Endocytosis)
chr10	62487001	62488000	0.375	0.08	4.6875	hyper-methylated	0.0047708	0.0468197	-	promoter	Distal	LCP	ENSMUST00000105447	Vps26a	VPS26 retromer complex component A [Source:MGI Symbol;Acc:MGI:1353654]	GO:0005515(protein binding),GO:0005737(cytoplasm),GO:0005764(lysosome),GO:0005768(endosome),GO:0005769(early endosome),GO:0005829(cytosol),GO:0006886(intracellular protein transport),GO:0010008(endosome membrane),GO:0015031(protein transport),GO:0016020(membrane),GO:0030904(retromer complex),GO:0030906(retromer, cargo-selective complex),GO:0031982(vesicle),GO:0042147(retrograde transport, endosom…	ko04144(Endocytosis)
chr10	62487001	62488000	0.375	0.08	4.6875	hyper-methylated	0.0047708	0.0468197	-	promoter	Distal	LCP	ENSMUST00000217868	Vps26a	VPS26 retromer complex component A [Source:MGI Symbol;Acc:MGI:1353654]	GO:0005515(protein binding),GO:0005737(cytoplasm),GO:0005764(lysosome),GO:0005768(endosome),GO:0005769(early endosome),GO:0005829(cytosol),GO:0006886(intracellular protein transport),GO:0010008(endosome membrane),GO:0015031(protein transport),GO:0016020(membrane),GO:0030904(retromer complex),GO:0030906(retromer, cargo-selective complex),GO:0031982(vesicle),GO:0042147(retrograde transport, endosom…	ko04144(Endocytosis)
chr10	62792001	62793000	0.86	0.455	1.89011	hyper-methylated	0.000889777	0.012355	-	promoter	Proximal	LCP	ENSMUST00000020268	Ccar1	cell division cycle and apoptosis regulator 1 [Source:MGI Symbol;Acc:MGI:1914750]	GO:0000978(RNA polymerase II cis-regulatory region sequence-specific DNA binding),GO:0003713(transcription coactivator activity),GO:0003714(transcription corepressor activity),GO:0005515(protein binding),GO:0005634(nucleus),GO:0005641(nuclear envelope lumen),GO:0005737(cytoplasm),GO:0006355(regulation of transcription, DNA-templated),GO:0006915(apoptotic process),GO:0007049(cell cycle),GO:0008284…	NA
chr10	62792001	62793000	0.86	0.455	1.89011	hyper-methylated	0.000889777	0.012355	-	promoter	Intermediate	LCP	ENSMUST00000020268	Ccar1	cell division cycle and apoptosis regulator 1 [Source:MGI Symbol;Acc:MGI:1914750]	GO:0000978(RNA polymerase II cis-regulatory region sequence-specific DNA binding),GO:0003713(transcription coactivator activity),GO:0003714(transcription corepressor activity),GO:0005515(protein binding),GO:0005634(nucleus),GO:0005641(nuclear envelope lumen),GO:0005737(cytoplasm),GO:0006355(regulation of transcription, DNA-templated),GO:0006915(apoptotic process),GO:0007049(cell cycle),GO:0008284…	NA
chr10	62792001	62793000	0.86	0.455	1.89011	hyper-methylated	0.000889777	0.012355	-	promoter	Proximal	LCP	ENSMUST00000219527	Ccar1	cell division cycle and apoptosis regulator 1 [Source:MGI Symbol;Acc:MGI:1914750]	GO:0000978(RNA polymerase II cis-regulatory region sequence-specific DNA binding),GO:0003713(transcription coactivator activity),GO:0003714(transcription corepressor activity),GO:0005515(protein binding),GO:0005634(nucleus),GO:0005641(nuclear envelope lumen),GO:0005737(cytoplasm),GO:0006355(regulation of transcription, DNA-templated),GO:0006915(apoptotic process),GO:0007049(cell cycle),GO:0008284…	NA
chr10	62792001	62793000	0.86	0.455	1.89011	hyper-methylated	0.000889777	0.012355	-	promoter	Intermediate	LCP	ENSMUST00000219527	Ccar1	cell division cycle and apoptosis regulator 1 [Source:MGI Symbol;Acc:MGI:1914750]	GO:0000978(RNA polymerase II cis-regulatory region sequence-specific DNA binding),GO:0003713(transcription coactivator activity),GO:0003714(transcription corepressor activity),GO:0005515(protein binding),GO:0005634(nucleus),GO:0005641(nuclear envelope lumen),GO:0005737(cytoplasm),GO:0006355(regulation of transcription, DNA-templated),GO:0006915(apoptotic process),GO:0007049(cell cycle),GO:0008284…	NA
chr10	62792001	62793000	0.86	0.455	1.89011	hyper-methylated	0.000889777	0.012355	-	promoter	Proximal	LCP	ENSMUST00000217940	Ccar1	cell division cycle and apoptosis regulator 1 [Source:MGI Symbol;Acc:MGI:1914750]	GO:0000978(RNA polymerase II cis-regulatory region sequence-specific DNA binding),GO:0003713(transcription coactivator activity),GO:0003714(transcription corepressor activity),GO:0005515(protein binding),GO:0005634(nucleus),GO:0005641(nuclear envelope lumen),GO:0005737(cytoplasm),GO:0006355(regulation of transcription, DNA-templated),GO:0006915(apoptotic process),GO:0007049(cell cycle),GO:0008284…	NA
chr10	62792001	62793000	0.86	0.455	1.89011	hyper-methylated	0.000889777	0.012355	-	promoter	Intermediate	LCP	ENSMUST00000217940	Ccar1	cell division cycle and apoptosis regulator 1 [Source:MGI Symbol;Acc:MGI:1914750]	GO:0000978(RNA polymerase II cis-regulatory region sequence-specific DNA binding),GO:0003713(transcription coactivator activity),GO:0003714(transcription corepressor activity),GO:0005515(protein binding),GO:0005634(nucleus),GO:0005641(nuclear envelope lumen),GO:0005737(cytoplasm),GO:0006355(regulation of transcription, DNA-templated),GO:0006915(apoptotic process),GO:0007049(cell cycle),GO:0008284…	NA
chr10	62792001	62793000	0.86	0.455	1.89011	hyper-methylated	0.000889777	0.012355	-	promoter	Proximal	LCP	ENSMUST00000218229	Ccar1	cell division cycle and apoptosis regulator 1 [Source:MGI Symbol;Acc:MGI:1914750]	GO:0000978(RNA polymerase II cis-regulatory region sequence-specific DNA binding),GO:0003713(transcription coactivator activity),GO:0003714(transcription corepressor activity),GO:0005515(protein binding),GO:0005634(nucleus),GO:0005641(nuclear envelope lumen),GO:0005737(cytoplasm),GO:0006355(regulation of transcription, DNA-templated),GO:0006915(apoptotic process),GO:0007049(cell cycle),GO:0008284…	NA
chr10	62792001	62793000	0.86	0.455	1.89011	hyper-methylated	0.000889777	0.012355	-	promoter	Intermediate	LCP	ENSMUST00000218229	Ccar1	cell division cycle and apoptosis regulator 1 [Source:MGI Symbol;Acc:MGI:1914750]	GO:0000978(RNA polymerase II cis-regulatory region sequence-specific DNA binding),GO:0003713(transcription coactivator activity),GO:0003714(transcription corepressor activity),GO:0005515(protein binding),GO:0005634(nucleus),GO:0005641(nuclear envelope lumen),GO:0005737(cytoplasm),GO:0006355(regulation of transcription, DNA-templated),GO:0006915(apoptotic process),GO:0007049(cell cycle),GO:0008284…	NA
chr10	62792001	62793000	0.86	0.455	1.89011	hyper-methylated	0.000889777	0.012355	-	promoter	Proximal	LCP	ENSMUST00000217768	Ccar1	cell division cycle and apoptosis regulator 1 [Source:MGI Symbol;Acc:MGI:1914750]	GO:0000978(RNA polymerase II cis-regulatory region sequence-specific DNA binding),GO:0003713(transcription coactivator activity),GO:0003714(transcription corepressor activity),GO:0005515(protein binding),GO:0005634(nucleus),GO:0005641(nuclear envelope lumen),GO:0005737(cytoplasm),GO:0006355(regulation of transcription, DNA-templated),GO:0006915(apoptotic process),GO:0007049(cell cycle),GO:0008284…	NA
chr10	62792001	62793000	0.86	0.455	1.89011	hyper-methylated	0.000889777	0.012355	-	promoter	Intermediate	LCP	ENSMUST00000217768	Ccar1	cell division cycle and apoptosis regulator 1 [Source:MGI Symbol;Acc:MGI:1914750]	GO:0000978(RNA polymerase II cis-regulatory region sequence-specific DNA binding),GO:0003713(transcription coactivator activity),GO:0003714(transcription corepressor activity),GO:0005515(protein binding),GO:0005634(nucleus),GO:0005641(nuclear envelope lumen),GO:0005737(cytoplasm),GO:0006355(regulation of transcription, DNA-templated),GO:0006915(apoptotic process),GO:0007049(cell cycle),GO:0008284…	NA
chr10	62792001	62793000	0.86	0.455	1.89011	hyper-methylated	0.000889777	0.012355	-	promoter	Proximal	LCP	ENSMUST00000218946	Ccar1	cell division cycle and apoptosis regulator 1 [Source:MGI Symbol;Acc:MGI:1914750]	GO:0000978(RNA polymerase II cis-regulatory region sequence-specific DNA binding),GO:0003713(transcription coactivator activity),GO:0003714(transcription corepressor activity),GO:0005515(protein binding),GO:0005634(nucleus),GO:0005641(nuclear envelope lumen),GO:0005737(cytoplasm),GO:0006355(regulation of transcription, DNA-templated),GO:0006915(apoptotic process),GO:0007049(cell cycle),GO:0008284…	NA
chr10	62792001	62793000	0.86	0.455	1.89011	hyper-methylated	0.000889777	0.012355	-	promoter	Intermediate	LCP	ENSMUST00000218946	Ccar1	cell division cycle and apoptosis regulator 1 [Source:MGI Symbol;Acc:MGI:1914750]	GO:0000978(RNA polymerase II cis-regulatory region sequence-specific DNA binding),GO:0003713(transcription coactivator activity),GO:0003714(transcription corepressor activity),GO:0005515(protein binding),GO:0005634(nucleus),GO:0005641(nuclear envelope lumen),GO:0005737(cytoplasm),GO:0006355(regulation of transcription, DNA-templated),GO:0006915(apoptotic process),GO:0007049(cell cycle),GO:0008284…	NA
chr10	63099501	63100500	1.785	0.295	6.05085	hyper-methylated	2.27379e-14	2.22699e-12	+	promoter	Proximal	ICP	ENSMUST00000044059	Atoh7	atonal bHLH transcription factor 7 [Source:MGI Symbol;Acc:MGI:1355553]	GO:0003407(neural retina development),GO:0003677(DNA binding),GO:0005634(nucleus),GO:0006355(regulation of transcription, DNA-templated),GO:0007275(multicellular organism development),GO:0007399(nervous system development),GO:0007623(circadian rhythm),GO:0009649(entrainment of circadian clock),GO:0021554(optic nerve development),GO:0030154(cell differentiation),GO:0043153(entrainment of circadian…	NA
chr10	63099501	63100500	1.785	0.295	6.05085	hyper-methylated	2.27379e-14	2.22699e-12	+	promoter	Intermediate	ICP	ENSMUST00000219964	Atoh7	atonal bHLH transcription factor 7 [Source:MGI Symbol;Acc:MGI:1355553]	GO:0003407(neural retina development),GO:0003677(DNA binding),GO:0005634(nucleus),GO:0006355(regulation of transcription, DNA-templated),GO:0007275(multicellular organism development),GO:0007399(nervous system development),GO:0007623(circadian rhythm),GO:0009649(entrainment of circadian clock),GO:0021554(optic nerve development),GO:0030154(cell differentiation),GO:0043153(entrainment of circadian…	NA
chr10	63099501	63100500	1.785	0.295	6.05085	hyper-methylated	2.27379e-14	2.22699e-12	+	promoter	Proximal	ICP	ENSMUST00000219964	Atoh7	atonal bHLH transcription factor 7 [Source:MGI Symbol;Acc:MGI:1355553]	GO:0003407(neural retina development),GO:0003677(DNA binding),GO:0005634(nucleus),GO:0006355(regulation of transcription, DNA-templated),GO:0007275(multicellular organism development),GO:0007399(nervous system development),GO:0007623(circadian rhythm),GO:0009649(entrainment of circadian clock),GO:0021554(optic nerve development),GO:0030154(cell differentiation),GO:0043153(entrainment of circadian…	NA
chr10	63100001	63101000	1.805	0.29	6.22414	hyper-methylated	7.76381e-17	9.57341e-15	+	promoter	Proximal	ICP	ENSMUST00000044059	Atoh7	atonal bHLH transcription factor 7 [Source:MGI Symbol;Acc:MGI:1355553]	GO:0003407(neural retina development),GO:0003677(DNA binding),GO:0005634(nucleus),GO:0006355(regulation of transcription, DNA-templated),GO:0007275(multicellular organism development),GO:0007399(nervous system development),GO:0007623(circadian rhythm),GO:0009649(entrainment of circadian clock),GO:0021554(optic nerve development),GO:0030154(cell differentiation),GO:0043153(entrainment of circadian…	NA
chr10	63100001	63101000	1.805	0.29	6.22414	hyper-methylated	7.76381e-17	9.57341e-15	+	promoter	Proximal	ICP	ENSMUST00000219964	Atoh7	atonal bHLH transcription factor 7 [Source:MGI Symbol;Acc:MGI:1355553]	GO:0003407(neural retina development),GO:0003677(DNA binding),GO:0005634(nucleus),GO:0006355(regulation of transcription, DNA-templated),GO:0007275(multicellular organism development),GO:0007399(nervous system development),GO:0007623(circadian rhythm),GO:0009649(entrainment of circadian clock),GO:0021554(optic nerve development),GO:0030154(cell differentiation),GO:0043153(entrainment of circadian…	NA
chr10	63100001	63101000	1.805	0.29	6.22414	hyper-methylated	7.76381e-17	9.57341e-15	+	promoter	Intermediate	ICP	ENSMUST00000219964	Atoh7	atonal bHLH transcription factor 7 [Source:MGI Symbol;Acc:MGI:1355553]	GO:0003407(neural retina development),GO:0003677(DNA binding),GO:0005634(nucleus),GO:0006355(regulation of transcription, DNA-templated),GO:0007275(multicellular organism development),GO:0007399(nervous system development),GO:0007623(circadian rhythm),GO:0009649(entrainment of circadian clock),GO:0021554(optic nerve development),GO:0030154(cell differentiation),GO:0043153(entrainment of circadian…	NA
chr10	63100501	63101500	1.92	0.22	8.72727	hyper-methylated	0.00351208	0.0369416	+	promoter	Proximal	ICP	ENSMUST00000219964	Atoh7	atonal bHLH transcription factor 7 [Source:MGI Symbol;Acc:MGI:1355553]	GO:0003407(neural retina development),GO:0003677(DNA binding),GO:0005634(nucleus),GO:0006355(regulation of transcription, DNA-templated),GO:0007275(multicellular organism development),GO:0007399(nervous system development),GO:0007623(circadian rhythm),GO:0009649(entrainment of circadian clock),GO:0021554(optic nerve development),GO:0030154(cell differentiation),GO:0043153(entrainment of circadian…	NA
chr10	63428001	63429000	0.99	0.245	4.04082	hyper-methylated	0.000397097	0.00642092	+	promoter	Distal	LCP	ENSMUST00000105441	Ctnna3	catenin (cadherin associated protein), alpha 3 [Source:MGI Symbol;Acc:MGI:2661445]	GO:0005515(protein binding),GO:0005737(cytoplasm),GO:0005856(cytoskeleton),GO:0005912(adherens junction),GO:0005916(fascia adherens),GO:0007155(cell adhesion),GO:0008013(beta-catenin binding),GO:0030027(lamellipodium),GO:0045296(cadherin binding),GO:0051015(actin filament binding),GO:0086073(bundle of His cell-Purkinje myocyte adhesion involved in cell communication),GO:0086091(regulation of hear…	ko04390(Hippo signaling pathway),ko04520(Adherens junction),ko04670(Leukocyte transendothelial migration),ko05100(Bacterial invasion of epithelial cells),ko05200(Pathways in cancer),ko05213(Endometrial cancer),ko05226(Gastric cancer),ko05412(Arrhythmogenic right ventricular cardiomyopathy (ARVC))
chr10	63574001	63575000	5.325	3.135	1.69856	hyper-methylated	5.31554e-06	0.000154945	+	promoter	Proximal	LCP	ENSMUST00000133190	Ctnna3	catenin (cadherin associated protein), alpha 3 [Source:MGI Symbol;Acc:MGI:2661445]	GO:0005515(protein binding),GO:0005737(cytoplasm),GO:0005856(cytoskeleton),GO:0005912(adherens junction),GO:0005916(fascia adherens),GO:0007155(cell adhesion),GO:0008013(beta-catenin binding),GO:0030027(lamellipodium),GO:0045296(cadherin binding),GO:0051015(actin filament binding),GO:0086073(bundle of His cell-Purkinje myocyte adhesion involved in cell communication),GO:0086091(regulation of hear…	ko04390(Hippo signaling pathway),ko04520(Adherens junction),ko04670(Leukocyte transendothelial migration),ko05100(Bacterial invasion of epithelial cells),ko05200(Pathways in cancer),ko05213(Endometrial cancer),ko05226(Gastric cancer),ko05412(Arrhythmogenic right ventricular cardiomyopathy (ARVC))
chr10	63574001	63575000	5.325	3.135	1.69856	hyper-methylated	5.31554e-06	0.000154945	+	promoter	Intermediate	LCP	ENSMUST00000133190	Ctnna3	catenin (cadherin associated protein), alpha 3 [Source:MGI Symbol;Acc:MGI:2661445]	GO:0005515(protein binding),GO:0005737(cytoplasm),GO:0005856(cytoskeleton),GO:0005912(adherens junction),GO:0005916(fascia adherens),GO:0007155(cell adhesion),GO:0008013(beta-catenin binding),GO:0030027(lamellipodium),GO:0045296(cadherin binding),GO:0051015(actin filament binding),GO:0086073(bundle of His cell-Purkinje myocyte adhesion involved in cell communication),GO:0086091(regulation of hear…	ko04390(Hippo signaling pathway),ko04520(Adherens junction),ko04670(Leukocyte transendothelial migration),ko05100(Bacterial invasion of epithelial cells),ko05200(Pathways in cancer),ko05213(Endometrial cancer),ko05226(Gastric cancer),ko05412(Arrhythmogenic right ventricular cardiomyopathy (ARVC))
chr10	63574501	63575500	3.94	2.455	1.60489	hyper-methylated	0.000497039	0.00773063	+	promoter	Proximal	LCP	ENSMUST00000133190	Ctnna3	catenin (cadherin associated protein), alpha 3 [Source:MGI Symbol;Acc:MGI:2661445]	GO:0005515(protein binding),GO:0005737(cytoplasm),GO:0005856(cytoskeleton),GO:0005912(adherens junction),GO:0005916(fascia adherens),GO:0007155(cell adhesion),GO:0008013(beta-catenin binding),GO:0030027(lamellipodium),GO:0045296(cadherin binding),GO:0051015(actin filament binding),GO:0086073(bundle of His cell-Purkinje myocyte adhesion involved in cell communication),GO:0086091(regulation of hear…	ko04390(Hippo signaling pathway),ko04520(Adherens junction),ko04670(Leukocyte transendothelial migration),ko05100(Bacterial invasion of epithelial cells),ko05200(Pathways in cancer),ko05213(Endometrial cancer),ko05226(Gastric cancer),ko05412(Arrhythmogenic right ventricular cardiomyopathy (ARVC))
chr10	67002001	67003000	1.96	1.145	1.71179	hyper-methylated	0.00159084	0.0198665	+	promoter	Distal	ICP	ENSMUST00000217788	Gm31763	predicted gene, 31763 [Source:MGI Symbol;Acc:MGI:5590922]	NA	NA
chr10	67002001	67003000	1.96	1.145	1.71179	hyper-methylated	0.00159084	0.0198665	+	promoter	Distal	ICP	ENSMUST00000219739	Gm31763	predicted gene, 31763 [Source:MGI Symbol;Acc:MGI:5590922]	NA	NA
chr10	67002501	67003500	2.41	1.235	1.95142	hyper-methylated	4.78407e-09	2.45503e-07	+	promoter	Distal	ICP	ENSMUST00000217788	Gm31763	predicted gene, 31763 [Source:MGI Symbol;Acc:MGI:5590922]	NA	NA
chr10	67002501	67003500	2.41	1.235	1.95142	hyper-methylated	4.78407e-09	2.45503e-07	+	promoter	Distal	ICP	ENSMUST00000219739	Gm31763	predicted gene, 31763 [Source:MGI Symbol;Acc:MGI:5590922]	NA	NA
chr10	67003001	67004000	3.15	1.285	2.45136	hyper-methylated	3.51679e-08	1.57793e-06	+	promoter	Distal	ICP	ENSMUST00000217788	Gm31763	predicted gene, 31763 [Source:MGI Symbol;Acc:MGI:5590922]	NA	NA
chr10	67003001	67004000	3.15	1.285	2.45136	hyper-methylated	3.51679e-08	1.57793e-06	+	promoter	Distal	ICP	ENSMUST00000219739	Gm31763	predicted gene, 31763 [Source:MGI Symbol;Acc:MGI:5590922]	NA	NA
chr10	67096001	67097000	0.525	0.335	1.56716	hyper-methylated	0.00128806	0.0167315	+	promoter	Proximal	ICP	ENSMUST00000174062	Jmjd1c	jumonji domain containing 1C [Source:MGI Symbol;Acc:MGI:1918614]	GO:0000785(chromatin),GO:0000976(transcription regulatory region sequence-specific DNA binding),GO:0003382(epithelial cell morphogenesis),GO:0005634(nucleus),GO:0006325(chromatin organization),GO:0006355(regulation of transcription, DNA-templated),GO:0008584(male gonad development),GO:0016491(oxidoreductase activity),GO:0031490(chromatin DNA binding),GO:0032454(histone demethylase activity (H3-K9…	ko05202(Transcriptional misregulation in cancer)
chr10	67096001	67097000	0.525	0.335	1.56716	hyper-methylated	0.00128806	0.0167315	+	promoter	Proximal	HCP	ENSMUST00000173295	Jmjd1c	jumonji domain containing 1C [Source:MGI Symbol;Acc:MGI:1918614]	GO:0000785(chromatin),GO:0000976(transcription regulatory region sequence-specific DNA binding),GO:0003382(epithelial cell morphogenesis),GO:0005634(nucleus),GO:0006325(chromatin organization),GO:0006355(regulation of transcription, DNA-templated),GO:0008584(male gonad development),GO:0016491(oxidoreductase activity),GO:0031490(chromatin DNA binding),GO:0032454(histone demethylase activity (H3-K9…	ko05202(Transcriptional misregulation in cancer)
chr10	67096001	67097000	0.525	0.335	1.56716	hyper-methylated	0.00128806	0.0167315	+	promoter	Intermediate	HCP	ENSMUST00000173295	Jmjd1c	jumonji domain containing 1C [Source:MGI Symbol;Acc:MGI:1918614]	GO:0000785(chromatin),GO:0000976(transcription regulatory region sequence-specific DNA binding),GO:0003382(epithelial cell morphogenesis),GO:0005634(nucleus),GO:0006325(chromatin organization),GO:0006355(regulation of transcription, DNA-templated),GO:0008584(male gonad development),GO:0016491(oxidoreductase activity),GO:0031490(chromatin DNA binding),GO:0032454(histone demethylase activity (H3-K9…	ko05202(Transcriptional misregulation in cancer)
chr10	67096001	67097000	0.525	0.335	1.56716	hyper-methylated	0.00128806	0.0167315	+	promoter	Proximal	HCP	ENSMUST00000174317	Jmjd1c	jumonji domain containing 1C [Source:MGI Symbol;Acc:MGI:1918614]	GO:0000785(chromatin),GO:0000976(transcription regulatory region sequence-specific DNA binding),GO:0003382(epithelial cell morphogenesis),GO:0005634(nucleus),GO:0006325(chromatin organization),GO:0006355(regulation of transcription, DNA-templated),GO:0008584(male gonad development),GO:0016491(oxidoreductase activity),GO:0031490(chromatin DNA binding),GO:0032454(histone demethylase activity (H3-K9…	ko05202(Transcriptional misregulation in cancer)
chr10	67096001	67097000	0.525	0.335	1.56716	hyper-methylated	0.00128806	0.0167315	+	promoter	Intermediate	HCP	ENSMUST00000174317	Jmjd1c	jumonji domain containing 1C [Source:MGI Symbol;Acc:MGI:1918614]	GO:0000785(chromatin),GO:0000976(transcription regulatory region sequence-specific DNA binding),GO:0003382(epithelial cell morphogenesis),GO:0005634(nucleus),GO:0006325(chromatin organization),GO:0006355(regulation of transcription, DNA-templated),GO:0008584(male gonad development),GO:0016491(oxidoreductase activity),GO:0031490(chromatin DNA binding),GO:0032454(histone demethylase activity (H3-K9…	ko05202(Transcriptional misregulation in cancer)
chr10	67096001	67097000	0.525	0.335	1.56716	hyper-methylated	0.00128806	0.0167315	-	promoter	Proximal	HCP	ENSMUST00000020023	Reep3	receptor accessory protein 3 [Source:MGI Symbol;Acc:MGI:88930]	GO:0005783(endoplasmic reticulum),GO:0005789(endoplasmic reticulum membrane),GO:0005874(microtubule),GO:0005881(cytoplasmic microtubule),GO:0006998(nuclear envelope organization),GO:0007049(cell cycle),GO:0007084(mitotic nuclear envelope reassembly),GO:0008017(microtubule binding),GO:0016020(membrane),GO:0016021(integral component of membrane),GO:0051301(cell division),GO:0071782(endoplasmic reti…	NA
chr10	67096001	67097000	0.525	0.335	1.56716	hyper-methylated	0.00128806	0.0167315	-	promoter	Proximal	LCP	ENSMUST00000217841	Reep3	receptor accessory protein 3 [Source:MGI Symbol;Acc:MGI:88930]	GO:0005783(endoplasmic reticulum),GO:0005789(endoplasmic reticulum membrane),GO:0005874(microtubule),GO:0005881(cytoplasmic microtubule),GO:0006998(nuclear envelope organization),GO:0007049(cell cycle),GO:0007084(mitotic nuclear envelope reassembly),GO:0008017(microtubule binding),GO:0016020(membrane),GO:0016021(integral component of membrane),GO:0051301(cell division),GO:0071782(endoplasmic reti…	NA
chr10	67096501	67097500	1.38	0.405	3.40741	hyper-methylated	8.70109e-07	3.00979e-05	+	promoter	Proximal	ICP	ENSMUST00000174062	Jmjd1c	jumonji domain containing 1C [Source:MGI Symbol;Acc:MGI:1918614]	GO:0000785(chromatin),GO:0000976(transcription regulatory region sequence-specific DNA binding),GO:0003382(epithelial cell morphogenesis),GO:0005634(nucleus),GO:0006325(chromatin organization),GO:0006355(regulation of transcription, DNA-templated),GO:0008584(male gonad development),GO:0016491(oxidoreductase activity),GO:0031490(chromatin DNA binding),GO:0032454(histone demethylase activity (H3-K9…	ko05202(Transcriptional misregulation in cancer)
chr10	67096501	67097500	1.38	0.405	3.40741	hyper-methylated	8.70109e-07	3.00979e-05	+	promoter	Proximal	HCP	ENSMUST00000173295	Jmjd1c	jumonji domain containing 1C [Source:MGI Symbol;Acc:MGI:1918614]	GO:0000785(chromatin),GO:0000976(transcription regulatory region sequence-specific DNA binding),GO:0003382(epithelial cell morphogenesis),GO:0005634(nucleus),GO:0006325(chromatin organization),GO:0006355(regulation of transcription, DNA-templated),GO:0008584(male gonad development),GO:0016491(oxidoreductase activity),GO:0031490(chromatin DNA binding),GO:0032454(histone demethylase activity (H3-K9…	ko05202(Transcriptional misregulation in cancer)
chr10	67096501	67097500	1.38	0.405	3.40741	hyper-methylated	8.70109e-07	3.00979e-05	+	promoter	Proximal	HCP	ENSMUST00000174317	Jmjd1c	jumonji domain containing 1C [Source:MGI Symbol;Acc:MGI:1918614]	GO:0000785(chromatin),GO:0000976(transcription regulatory region sequence-specific DNA binding),GO:0003382(epithelial cell morphogenesis),GO:0005634(nucleus),GO:0006325(chromatin organization),GO:0006355(regulation of transcription, DNA-templated),GO:0008584(male gonad development),GO:0016491(oxidoreductase activity),GO:0031490(chromatin DNA binding),GO:0032454(histone demethylase activity (H3-K9…	ko05202(Transcriptional misregulation in cancer)
chr10	67096501	67097500	1.38	0.405	3.40741	hyper-methylated	8.70109e-07	3.00979e-05	-	promoter	Proximal	HCP	ENSMUST00000020023	Reep3	receptor accessory protein 3 [Source:MGI Symbol;Acc:MGI:88930]	GO:0005783(endoplasmic reticulum),GO:0005789(endoplasmic reticulum membrane),GO:0005874(microtubule),GO:0005881(cytoplasmic microtubule),GO:0006998(nuclear envelope organization),GO:0007049(cell cycle),GO:0007084(mitotic nuclear envelope reassembly),GO:0008017(microtubule binding),GO:0016020(membrane),GO:0016021(integral component of membrane),GO:0051301(cell division),GO:0071782(endoplasmic reti…	NA
chr10	67096501	67097500	1.38	0.405	3.40741	hyper-methylated	8.70109e-07	3.00979e-05	-	promoter	Proximal	LCP	ENSMUST00000217841	Reep3	receptor accessory protein 3 [Source:MGI Symbol;Acc:MGI:88930]	GO:0005783(endoplasmic reticulum),GO:0005789(endoplasmic reticulum membrane),GO:0005874(microtubule),GO:0005881(cytoplasmic microtubule),GO:0006998(nuclear envelope organization),GO:0007049(cell cycle),GO:0007084(mitotic nuclear envelope reassembly),GO:0008017(microtubule binding),GO:0016020(membrane),GO:0016021(integral component of membrane),GO:0051301(cell division),GO:0071782(endoplasmic reti…	NA
chr10	67096501	67097500	1.38	0.405	3.40741	hyper-methylated	8.70109e-07	3.00979e-05	-	promoter	Intermediate	HCP	ENSMUST00000020023	Reep3	receptor accessory protein 3 [Source:MGI Symbol;Acc:MGI:88930]	GO:0005783(endoplasmic reticulum),GO:0005789(endoplasmic reticulum membrane),GO:0005874(microtubule),GO:0005881(cytoplasmic microtubule),GO:0006998(nuclear envelope organization),GO:0007049(cell cycle),GO:0007084(mitotic nuclear envelope reassembly),GO:0008017(microtubule binding),GO:0016020(membrane),GO:0016021(integral component of membrane),GO:0051301(cell division),GO:0071782(endoplasmic reti…	NA
chr10	67096501	67097500	1.38	0.405	3.40741	hyper-methylated	8.70109e-07	3.00979e-05	-	promoter	Intermediate	LCP	ENSMUST00000217841	Reep3	receptor accessory protein 3 [Source:MGI Symbol;Acc:MGI:88930]	GO:0005783(endoplasmic reticulum),GO:0005789(endoplasmic reticulum membrane),GO:0005874(microtubule),GO:0005881(cytoplasmic microtubule),GO:0006998(nuclear envelope organization),GO:0007049(cell cycle),GO:0007084(mitotic nuclear envelope reassembly),GO:0008017(microtubule binding),GO:0016020(membrane),GO:0016021(integral component of membrane),GO:0051301(cell division),GO:0071782(endoplasmic reti…	NA
chr10	67535001	67536000	1.235	0.435	2.83908	hyper-methylated	1.38973e-10	8.56823e-09	+	promoter	Proximal	ICP	ENSMUST00000145754	Egr2	early growth response 2 [Source:MGI Symbol;Acc:MGI:95296]	GO:0000976(transcription regulatory region sequence-specific DNA binding),GO:0000978(RNA polymerase II cis-regulatory region sequence-specific DNA binding),GO:0000981(DNA-binding transcription factor activity, RNA polymerase II-specific),GO:0001102(RNA polymerase II activating transcription factor binding),GO:0001228(DNA-binding transcription activator activity, RNA polymerase II-specific),GO:000…	ko04625(C-type lectin receptor signaling pathway),ko05161(Hepatitis B),ko05166(Human T-cell leukemia virus 1 infection),ko05203(Viral carcinogenesis)
chr10	67535001	67536000	1.235	0.435	2.83908	hyper-methylated	1.38973e-10	8.56823e-09	+	promoter	Intermediate	ICP	ENSMUST00000145754	Egr2	early growth response 2 [Source:MGI Symbol;Acc:MGI:95296]	GO:0000976(transcription regulatory region sequence-specific DNA binding),GO:0000978(RNA polymerase II cis-regulatory region sequence-specific DNA binding),GO:0000981(DNA-binding transcription factor activity, RNA polymerase II-specific),GO:0001102(RNA polymerase II activating transcription factor binding),GO:0001228(DNA-binding transcription activator activity, RNA polymerase II-specific),GO:000…	ko04625(C-type lectin receptor signaling pathway),ko05161(Hepatitis B),ko05166(Human T-cell leukemia virus 1 infection),ko05203(Viral carcinogenesis)
chr10	67535001	67536000	1.235	0.435	2.83908	hyper-methylated	1.38973e-10	8.56823e-09	+	promoter	Proximal	ICP	ENSMUST00000145936	Egr2	early growth response 2 [Source:MGI Symbol;Acc:MGI:95296]	GO:0000976(transcription regulatory region sequence-specific DNA binding),GO:0000978(RNA polymerase II cis-regulatory region sequence-specific DNA binding),GO:0000981(DNA-binding transcription factor activity, RNA polymerase II-specific),GO:0001102(RNA polymerase II activating transcription factor binding),GO:0001228(DNA-binding transcription activator activity, RNA polymerase II-specific),GO:000…	ko04625(C-type lectin receptor signaling pathway),ko05161(Hepatitis B),ko05166(Human T-cell leukemia virus 1 infection),ko05203(Viral carcinogenesis)
chr10	67535001	67536000	1.235	0.435	2.83908	hyper-methylated	1.38973e-10	8.56823e-09	+	promoter	Intermediate	ICP	ENSMUST00000145936	Egr2	early growth response 2 [Source:MGI Symbol;Acc:MGI:95296]	GO:0000976(transcription regulatory region sequence-specific DNA binding),GO:0000978(RNA polymerase II cis-regulatory region sequence-specific DNA binding),GO:0000981(DNA-binding transcription factor activity, RNA polymerase II-specific),GO:0001102(RNA polymerase II activating transcription factor binding),GO:0001228(DNA-binding transcription activator activity, RNA polymerase II-specific),GO:000…	ko04625(C-type lectin receptor signaling pathway),ko05161(Hepatitis B),ko05166(Human T-cell leukemia virus 1 infection),ko05203(Viral carcinogenesis)
chr10	67535001	67536000	1.235	0.435	2.83908	hyper-methylated	1.38973e-10	8.56823e-09	+	promoter	Distal	HCP	ENSMUST00000048289	Egr2	early growth response 2 [Source:MGI Symbol;Acc:MGI:95296]	GO:0000976(transcription regulatory region sequence-specific DNA binding),GO:0000978(RNA polymerase II cis-regulatory region sequence-specific DNA binding),GO:0000981(DNA-binding transcription factor activity, RNA polymerase II-specific),GO:0001102(RNA polymerase II activating transcription factor binding),GO:0001228(DNA-binding transcription activator activity, RNA polymerase II-specific),GO:000…	ko04625(C-type lectin receptor signaling pathway),ko05161(Hepatitis B),ko05166(Human T-cell leukemia virus 1 infection),ko05203(Viral carcinogenesis)
chr10	67535001	67536000	1.235	0.435	2.83908	hyper-methylated	1.38973e-10	8.56823e-09	+	promoter	Distal	HCP	ENSMUST00000105438	Egr2	early growth response 2 [Source:MGI Symbol;Acc:MGI:95296]	GO:0000976(transcription regulatory region sequence-specific DNA binding),GO:0000978(RNA polymerase II cis-regulatory region sequence-specific DNA binding),GO:0000981(DNA-binding transcription factor activity, RNA polymerase II-specific),GO:0001102(RNA polymerase II activating transcription factor binding),GO:0001228(DNA-binding transcription activator activity, RNA polymerase II-specific),GO:000…	ko04625(C-type lectin receptor signaling pathway),ko05161(Hepatitis B),ko05166(Human T-cell leukemia virus 1 infection),ko05203(Viral carcinogenesis)
chr10	67535001	67536000	1.235	0.435	2.83908	hyper-methylated	1.38973e-10	8.56823e-09	+	promoter	Distal	HCP	ENSMUST00000130933	Egr2	early growth response 2 [Source:MGI Symbol;Acc:MGI:95296]	GO:0000976(transcription regulatory region sequence-specific DNA binding),GO:0000978(RNA polymerase II cis-regulatory region sequence-specific DNA binding),GO:0000981(DNA-binding transcription factor activity, RNA polymerase II-specific),GO:0001102(RNA polymerase II activating transcription factor binding),GO:0001228(DNA-binding transcription activator activity, RNA polymerase II-specific),GO:000…	ko04625(C-type lectin receptor signaling pathway),ko05161(Hepatitis B),ko05166(Human T-cell leukemia virus 1 infection),ko05203(Viral carcinogenesis)
chr10	67535001	67536000	1.235	0.435	2.83908	hyper-methylated	1.38973e-10	8.56823e-09	+	promoter	Distal	HCP	ENSMUST00000146986	Egr2	early growth response 2 [Source:MGI Symbol;Acc:MGI:95296]	GO:0000976(transcription regulatory region sequence-specific DNA binding),GO:0000978(RNA polymerase II cis-regulatory region sequence-specific DNA binding),GO:0000981(DNA-binding transcription factor activity, RNA polymerase II-specific),GO:0001102(RNA polymerase II activating transcription factor binding),GO:0001228(DNA-binding transcription activator activity, RNA polymerase II-specific),GO:000…	ko04625(C-type lectin receptor signaling pathway),ko05161(Hepatitis B),ko05166(Human T-cell leukemia virus 1 infection),ko05203(Viral carcinogenesis)
chr10	67548001	67549000	0.7	0.33	2.12121	hyper-methylated	0.000117908	0.00229912	-	promoter	Proximal	HCP	ENSMUST00000075686	Ado	2-aminoethanethiol (cysteamine) dioxygenase [Source:MGI Symbol;Acc:MGI:2685083]	GO:0005515(protein binding),GO:0005739(mitochondrion),GO:0016491(oxidoreductase activity),GO:0016702(oxidoreductase activity, acting on single donors with incorporation of molecular oxygen, incorporation of two atoms of oxygen),GO:0046872(metal ion binding),GO:0047800(cysteamine dioxygenase activity),GO:0051213(dioxygenase activity),GO:0055114(oxidation-reduction process)	ko00430(Taurine and hypotaurine metabolism)
chr10	67548501	67549500	0.625	0.375	1.66667	hyper-methylated	0.00148425	0.0188443	-	promoter	Proximal	HCP	ENSMUST00000075686	Ado	2-aminoethanethiol (cysteamine) dioxygenase [Source:MGI Symbol;Acc:MGI:2685083]	GO:0005515(protein binding),GO:0005739(mitochondrion),GO:0016491(oxidoreductase activity),GO:0016702(oxidoreductase activity, acting on single donors with incorporation of molecular oxygen, incorporation of two atoms of oxygen),GO:0046872(metal ion binding),GO:0047800(cysteamine dioxygenase activity),GO:0051213(dioxygenase activity),GO:0055114(oxidation-reduction process)	ko00430(Taurine and hypotaurine metabolism)
chr10	67548501	67549500	0.625	0.375	1.66667	hyper-methylated	0.00148425	0.0188443	-	promoter	Intermediate	HCP	ENSMUST00000075686	Ado	2-aminoethanethiol (cysteamine) dioxygenase [Source:MGI Symbol;Acc:MGI:2685083]	GO:0005515(protein binding),GO:0005739(mitochondrion),GO:0016491(oxidoreductase activity),GO:0016702(oxidoreductase activity, acting on single donors with incorporation of molecular oxygen, incorporation of two atoms of oxygen),GO:0046872(metal ion binding),GO:0047800(cysteamine dioxygenase activity),GO:0051213(dioxygenase activity),GO:0055114(oxidation-reduction process)	ko00430(Taurine and hypotaurine metabolism)
chr10	67911501	67912500	1.645	0.975	1.68718	hyper-methylated	0.000495447	0.00770938	-	promoter	Proximal	ICP	ENSMUST00000138543	Zfp365	zinc finger protein 365 [Source:MGI Symbol;Acc:MGI:2143676]	GO:0000281(mitotic cytokinesis),GO:0000723(telomere maintenance),GO:0000930(gamma-tubulin complex),GO:0005737(cytoplasm),GO:0005813(centrosome),GO:0005815(microtubule organizing center),GO:0005856(cytoskeleton),GO:0007399(nervous system development),GO:0010569(regulation of double-strand break repair via homologous recombination),GO:0010977(negative regulation of neuron projection development),GO…	NA
chr10	67911501	67912500	1.645	0.975	1.68718	hyper-methylated	0.000495447	0.00770938	-	promoter	Proximal	ICP	ENSMUST00000064656	Zfp365	zinc finger protein 365 [Source:MGI Symbol;Acc:MGI:2143676]	GO:0000281(mitotic cytokinesis),GO:0000723(telomere maintenance),GO:0000930(gamma-tubulin complex),GO:0005737(cytoplasm),GO:0005813(centrosome),GO:0005815(microtubule organizing center),GO:0005856(cytoskeleton),GO:0007399(nervous system development),GO:0010569(regulation of double-strand break repair via homologous recombination),GO:0010977(negative regulation of neuron projection development),GO…	NA
chr10	70096501	70097500	0.485	0.22	2.20455	hyper-methylated	0.00234491	0.0269109	+	promoter	Proximal	ICP	ENSMUST00000147545	Ccdc6	coiled-coil domain containing 6 [Source:MGI Symbol;Acc:MGI:1923801]	GO:0005737(cytoplasm),GO:0005829(cytosol),GO:0005856(cytoskeleton),GO:0008150(biological_process),GO:0017124(SH3 domain binding),GO:0042802(identical protein binding)	ko05200(Pathways in cancer),ko05216(Thyroid cancer)
chr10	70096501	70097500	0.485	0.22	2.20455	hyper-methylated	0.00234491	0.0269109	+	promoter	Intermediate	ICP	ENSMUST00000147545	Ccdc6	coiled-coil domain containing 6 [Source:MGI Symbol;Acc:MGI:1923801]	GO:0005737(cytoplasm),GO:0005829(cytosol),GO:0005856(cytoskeleton),GO:0008150(biological_process),GO:0017124(SH3 domain binding),GO:0042802(identical protein binding)	ko05200(Pathways in cancer),ko05216(Thyroid cancer)
chr10	74967001	74968000	0.755	0.495	1.52525	hyper-methylated	0.00351849	0.0369521	+	promoter	Proximal	ICP	ENSMUST00000037813	Gnaz	guanine nucleotide binding protein, alpha z subunit [Source:MGI Symbol;Acc:MGI:95780]	GO:0000166(nucleotide binding),GO:0001664(G protein-coupled receptor binding),GO:0003924(GTPase activity),GO:0005525(GTP binding),GO:0005829(cytosol),GO:0005834(heterotrimeric G-protein complex),GO:0005886(plasma membrane),GO:0007165(signal transduction),GO:0007186(G protein-coupled receptor signaling pathway),GO:0007188(adenylate cyclase-modulating G protein-coupled receptor signaling pathway),G…	ko04730(Long-term depression)
chr10	74967001	74968000	0.755	0.495	1.52525	hyper-methylated	0.00351849	0.0369521	+	promoter	Proximal	ICP	ENSMUST00000160421	Gnaz	guanine nucleotide binding protein, alpha z subunit [Source:MGI Symbol;Acc:MGI:95780]	GO:0000166(nucleotide binding),GO:0001664(G protein-coupled receptor binding),GO:0003924(GTPase activity),GO:0005525(GTP binding),GO:0005829(cytosol),GO:0005834(heterotrimeric G-protein complex),GO:0005886(plasma membrane),GO:0007165(signal transduction),GO:0007186(G protein-coupled receptor signaling pathway),GO:0007188(adenylate cyclase-modulating G protein-coupled receptor signaling pathway),G…	ko04730(Long-term depression)
chr10	74967001	74968000	0.755	0.495	1.52525	hyper-methylated	0.00351849	0.0369521	+	promoter	Intermediate	ICP	ENSMUST00000160421	Gnaz	guanine nucleotide binding protein, alpha z subunit [Source:MGI Symbol;Acc:MGI:95780]	GO:0000166(nucleotide binding),GO:0001664(G protein-coupled receptor binding),GO:0003924(GTPase activity),GO:0005525(GTP binding),GO:0005829(cytosol),GO:0005834(heterotrimeric G-protein complex),GO:0005886(plasma membrane),GO:0007165(signal transduction),GO:0007186(G protein-coupled receptor signaling pathway),GO:0007188(adenylate cyclase-modulating G protein-coupled receptor signaling pathway),G…	ko04730(Long-term depression)
chr10	74967501	74968500	1.015	0.625	1.624	hyper-methylated	0.000538037	0.00822646	+	promoter	Proximal	ICP	ENSMUST00000037813	Gnaz	guanine nucleotide binding protein, alpha z subunit [Source:MGI Symbol;Acc:MGI:95780]	GO:0000166(nucleotide binding),GO:0001664(G protein-coupled receptor binding),GO:0003924(GTPase activity),GO:0005525(GTP binding),GO:0005829(cytosol),GO:0005834(heterotrimeric G-protein complex),GO:0005886(plasma membrane),GO:0007165(signal transduction),GO:0007186(G protein-coupled receptor signaling pathway),GO:0007188(adenylate cyclase-modulating G protein-coupled receptor signaling pathway),G…	ko04730(Long-term depression)
chr10	74967501	74968500	1.015	0.625	1.624	hyper-methylated	0.000538037	0.00822646	+	promoter	Proximal	ICP	ENSMUST00000160421	Gnaz	guanine nucleotide binding protein, alpha z subunit [Source:MGI Symbol;Acc:MGI:95780]	GO:0000166(nucleotide binding),GO:0001664(G protein-coupled receptor binding),GO:0003924(GTPase activity),GO:0005525(GTP binding),GO:0005829(cytosol),GO:0005834(heterotrimeric G-protein complex),GO:0005886(plasma membrane),GO:0007165(signal transduction),GO:0007186(G protein-coupled receptor signaling pathway),GO:0007188(adenylate cyclase-modulating G protein-coupled receptor signaling pathway),G…	ko04730(Long-term depression)
chr10	75211501	75212500	0.795	0.305	2.60656	hyper-methylated	0.00130759	0.0169466	+	promoter	Proximal	LCP	ENSMUST00000218766	Specc1l	sperm antigen with calponin homology and coiled-coil domains 1-like [Source:MGI Symbol;Acc:MGI:1921642]	GO:0005515(protein binding),GO:0005737(cytoplasm),GO:0005815(microtubule organizing center),GO:0005819(spindle),GO:0005829(cytosol),GO:0005856(cytoskeleton),GO:0005911(cell-cell junction),GO:0005921(gap junction),GO:0007026(negative regulation of microtubule depolymerization),GO:0007049(cell cycle),GO:0007155(cell adhesion),GO:0008013(beta-catenin binding),GO:0015629(actin cytoskeleton),GO:001563…	NA
chr10	75211501	75212500	0.795	0.305	2.60656	hyper-methylated	0.00130759	0.0169466	+	promoter	Intermediate	LCP	ENSMUST00000218766	Specc1l	sperm antigen with calponin homology and coiled-coil domains 1-like [Source:MGI Symbol;Acc:MGI:1921642]	GO:0005515(protein binding),GO:0005737(cytoplasm),GO:0005815(microtubule organizing center),GO:0005819(spindle),GO:0005829(cytosol),GO:0005856(cytoskeleton),GO:0005911(cell-cell junction),GO:0005921(gap junction),GO:0007026(negative regulation of microtubule depolymerization),GO:0007049(cell cycle),GO:0007155(cell adhesion),GO:0008013(beta-catenin binding),GO:0015629(actin cytoskeleton),GO:001563…	NA
chr10	75211501	75212500	0.795	0.305	2.60656	hyper-methylated	0.00130759	0.0169466	+	promoter	Proximal	LCP	ENSMUST00000218876	Specc1l	sperm antigen with calponin homology and coiled-coil domains 1-like [Source:MGI Symbol;Acc:MGI:1921642]	GO:0005515(protein binding),GO:0005737(cytoplasm),GO:0005815(microtubule organizing center),GO:0005819(spindle),GO:0005829(cytosol),GO:0005856(cytoskeleton),GO:0005911(cell-cell junction),GO:0005921(gap junction),GO:0007026(negative regulation of microtubule depolymerization),GO:0007049(cell cycle),GO:0007155(cell adhesion),GO:0008013(beta-catenin binding),GO:0015629(actin cytoskeleton),GO:001563…	NA
chr10	75211501	75212500	0.795	0.305	2.60656	hyper-methylated	0.00130759	0.0169466	+	promoter	Intermediate	LCP	ENSMUST00000218876	Specc1l	sperm antigen with calponin homology and coiled-coil domains 1-like [Source:MGI Symbol;Acc:MGI:1921642]	GO:0005515(protein binding),GO:0005737(cytoplasm),GO:0005815(microtubule organizing center),GO:0005819(spindle),GO:0005829(cytosol),GO:0005856(cytoskeleton),GO:0005911(cell-cell junction),GO:0005921(gap junction),GO:0007026(negative regulation of microtubule depolymerization),GO:0007049(cell cycle),GO:0007155(cell adhesion),GO:0008013(beta-catenin binding),GO:0015629(actin cytoskeleton),GO:001563…	NA
chr10	75211501	75212500	0.795	0.305	2.60656	hyper-methylated	0.00130759	0.0169466	+	promoter	Intermediate	LCP	ENSMUST00000105421	Specc1l	sperm antigen with calponin homology and coiled-coil domains 1-like [Source:MGI Symbol;Acc:MGI:1921642]	GO:0005515(protein binding),GO:0005737(cytoplasm),GO:0005815(microtubule organizing center),GO:0005819(spindle),GO:0005829(cytosol),GO:0005856(cytoskeleton),GO:0005911(cell-cell junction),GO:0005921(gap junction),GO:0007026(negative regulation of microtubule depolymerization),GO:0007049(cell cycle),GO:0007155(cell adhesion),GO:0008013(beta-catenin binding),GO:0015629(actin cytoskeleton),GO:001563…	NA
chr10	75211501	75212500	0.795	0.305	2.60656	hyper-methylated	0.00130759	0.0169466	+	promoter	Intermediate	LCP	ENSMUST00000219387	Specc1l	sperm antigen with calponin homology and coiled-coil domains 1-like [Source:MGI Symbol;Acc:MGI:1921642]	GO:0005515(protein binding),GO:0005737(cytoplasm),GO:0005815(microtubule organizing center),GO:0005819(spindle),GO:0005829(cytosol),GO:0005856(cytoskeleton),GO:0005911(cell-cell junction),GO:0005921(gap junction),GO:0007026(negative regulation of microtubule depolymerization),GO:0007049(cell cycle),GO:0007155(cell adhesion),GO:0008013(beta-catenin binding),GO:0015629(actin cytoskeleton),GO:001563…	NA
chr10	75211501	75212500	0.795	0.305	2.60656	hyper-methylated	0.00130759	0.0169466	+	promoter	Proximal	LCP	ENSMUST00000105421	Specc1l	sperm antigen with calponin homology and coiled-coil domains 1-like [Source:MGI Symbol;Acc:MGI:1921642]	GO:0005515(protein binding),GO:0005737(cytoplasm),GO:0005815(microtubule organizing center),GO:0005819(spindle),GO:0005829(cytosol),GO:0005856(cytoskeleton),GO:0005911(cell-cell junction),GO:0005921(gap junction),GO:0007026(negative regulation of microtubule depolymerization),GO:0007049(cell cycle),GO:0007155(cell adhesion),GO:0008013(beta-catenin binding),GO:0015629(actin cytoskeleton),GO:001563…	NA
chr10	75211501	75212500	0.795	0.305	2.60656	hyper-methylated	0.00130759	0.0169466	+	promoter	Proximal	LCP	ENSMUST00000219387	Specc1l	sperm antigen with calponin homology and coiled-coil domains 1-like [Source:MGI Symbol;Acc:MGI:1921642]	GO:0005515(protein binding),GO:0005737(cytoplasm),GO:0005815(microtubule organizing center),GO:0005819(spindle),GO:0005829(cytosol),GO:0005856(cytoskeleton),GO:0005911(cell-cell junction),GO:0005921(gap junction),GO:0007026(negative regulation of microtubule depolymerization),GO:0007049(cell cycle),GO:0007155(cell adhesion),GO:0008013(beta-catenin binding),GO:0015629(actin cytoskeleton),GO:001563…	NA
chr10	75212001	75213000	1	0.305	3.27869	hyper-methylated	0.00144392	0.0184351	+	promoter	Proximal	LCP	ENSMUST00000218766	Specc1l	sperm antigen with calponin homology and coiled-coil domains 1-like [Source:MGI Symbol;Acc:MGI:1921642]	GO:0005515(protein binding),GO:0005737(cytoplasm),GO:0005815(microtubule organizing center),GO:0005819(spindle),GO:0005829(cytosol),GO:0005856(cytoskeleton),GO:0005911(cell-cell junction),GO:0005921(gap junction),GO:0007026(negative regulation of microtubule depolymerization),GO:0007049(cell cycle),GO:0007155(cell adhesion),GO:0008013(beta-catenin binding),GO:0015629(actin cytoskeleton),GO:001563…	NA
chr10	75212001	75213000	1	0.305	3.27869	hyper-methylated	0.00144392	0.0184351	+	promoter	Proximal	LCP	ENSMUST00000218876	Specc1l	sperm antigen with calponin homology and coiled-coil domains 1-like [Source:MGI Symbol;Acc:MGI:1921642]	GO:0005515(protein binding),GO:0005737(cytoplasm),GO:0005815(microtubule organizing center),GO:0005819(spindle),GO:0005829(cytosol),GO:0005856(cytoskeleton),GO:0005911(cell-cell junction),GO:0005921(gap junction),GO:0007026(negative regulation of microtubule depolymerization),GO:0007049(cell cycle),GO:0007155(cell adhesion),GO:0008013(beta-catenin binding),GO:0015629(actin cytoskeleton),GO:001563…	NA
chr10	75212001	75213000	1	0.305	3.27869	hyper-methylated	0.00144392	0.0184351	+	promoter	Proximal	LCP	ENSMUST00000105421	Specc1l	sperm antigen with calponin homology and coiled-coil domains 1-like [Source:MGI Symbol;Acc:MGI:1921642]	GO:0005515(protein binding),GO:0005737(cytoplasm),GO:0005815(microtubule organizing center),GO:0005819(spindle),GO:0005829(cytosol),GO:0005856(cytoskeleton),GO:0005911(cell-cell junction),GO:0005921(gap junction),GO:0007026(negative regulation of microtubule depolymerization),GO:0007049(cell cycle),GO:0007155(cell adhesion),GO:0008013(beta-catenin binding),GO:0015629(actin cytoskeleton),GO:001563…	NA
chr10	75212001	75213000	1	0.305	3.27869	hyper-methylated	0.00144392	0.0184351	+	promoter	Intermediate	LCP	ENSMUST00000105421	Specc1l	sperm antigen with calponin homology and coiled-coil domains 1-like [Source:MGI Symbol;Acc:MGI:1921642]	GO:0005515(protein binding),GO:0005737(cytoplasm),GO:0005815(microtubule organizing center),GO:0005819(spindle),GO:0005829(cytosol),GO:0005856(cytoskeleton),GO:0005911(cell-cell junction),GO:0005921(gap junction),GO:0007026(negative regulation of microtubule depolymerization),GO:0007049(cell cycle),GO:0007155(cell adhesion),GO:0008013(beta-catenin binding),GO:0015629(actin cytoskeleton),GO:001563…	NA
chr10	75212001	75213000	1	0.305	3.27869	hyper-methylated	0.00144392	0.0184351	+	promoter	Proximal	LCP	ENSMUST00000219387	Specc1l	sperm antigen with calponin homology and coiled-coil domains 1-like [Source:MGI Symbol;Acc:MGI:1921642]	GO:0005515(protein binding),GO:0005737(cytoplasm),GO:0005815(microtubule organizing center),GO:0005819(spindle),GO:0005829(cytosol),GO:0005856(cytoskeleton),GO:0005911(cell-cell junction),GO:0005921(gap junction),GO:0007026(negative regulation of microtubule depolymerization),GO:0007049(cell cycle),GO:0007155(cell adhesion),GO:0008013(beta-catenin binding),GO:0015629(actin cytoskeleton),GO:001563…	NA
chr10	75212001	75213000	1	0.305	3.27869	hyper-methylated	0.00144392	0.0184351	+	promoter	Intermediate	LCP	ENSMUST00000219387	Specc1l	sperm antigen with calponin homology and coiled-coil domains 1-like [Source:MGI Symbol;Acc:MGI:1921642]	GO:0005515(protein binding),GO:0005737(cytoplasm),GO:0005815(microtubule organizing center),GO:0005819(spindle),GO:0005829(cytosol),GO:0005856(cytoskeleton),GO:0005911(cell-cell junction),GO:0005921(gap junction),GO:0007026(negative regulation of microtubule depolymerization),GO:0007049(cell cycle),GO:0007155(cell adhesion),GO:0008013(beta-catenin binding),GO:0015629(actin cytoskeleton),GO:001563…	NA
chr10	75315501	75316500	4.805	0.32	15.0156	hyper-methylated	2.25868e-07	8.73893e-06	+	promoter	Intermediate	LCP	ENSMUST00000105420	Adora2a	adenosine A2a receptor [Source:MGI Symbol;Acc:MGI:99402]	GO:0001609(G protein-coupled adenosine receptor activity),GO:0001963(synaptic transmission, dopaminergic),GO:0001973(G protein-coupled adenosine receptor signaling pathway),GO:0001975(response to amphetamine),GO:0004930(G protein-coupled receptor activity),GO:0005515(protein binding),GO:0005882(intermediate filament),GO:0005886(plasma membrane),GO:0005887(integral component of plasma membrane),GO…	ko04015(Rap1 signaling pathway),ko04020(Calcium signaling pathway),ko04024(cAMP signaling pathway),ko04080(Neuroactive ligand-receptor interaction),ko04270(Vascular smooth muscle contraction),ko05012(Parkinson disease),ko05034(Alcoholism)
chr10	75315501	75316500	4.805	0.32	15.0156	hyper-methylated	2.25868e-07	8.73893e-06	+	promoter	Distal	LCP	ENSMUST00000105420	Adora2a	adenosine A2a receptor [Source:MGI Symbol;Acc:MGI:99402]	GO:0001609(G protein-coupled adenosine receptor activity),GO:0001963(synaptic transmission, dopaminergic),GO:0001973(G protein-coupled adenosine receptor signaling pathway),GO:0001975(response to amphetamine),GO:0004930(G protein-coupled receptor activity),GO:0005515(protein binding),GO:0005882(intermediate filament),GO:0005886(plasma membrane),GO:0005887(integral component of plasma membrane),GO…	ko04015(Rap1 signaling pathway),ko04020(Calcium signaling pathway),ko04024(cAMP signaling pathway),ko04080(Neuroactive ligand-receptor interaction),ko04270(Vascular smooth muscle contraction),ko05012(Parkinson disease),ko05034(Alcoholism)
chr10	75315501	75316500	4.805	0.32	15.0156	hyper-methylated	2.25868e-07	8.73893e-06	+	promoter	Distal	ICP	ENSMUST00000219044	Adora2a	adenosine A2a receptor [Source:MGI Symbol;Acc:MGI:99402]	GO:0001609(G protein-coupled adenosine receptor activity),GO:0001963(synaptic transmission, dopaminergic),GO:0001973(G protein-coupled adenosine receptor signaling pathway),GO:0001975(response to amphetamine),GO:0004930(G protein-coupled receptor activity),GO:0005515(protein binding),GO:0005882(intermediate filament),GO:0005886(plasma membrane),GO:0005887(integral component of plasma membrane),GO…	ko04015(Rap1 signaling pathway),ko04020(Calcium signaling pathway),ko04024(cAMP signaling pathway),ko04080(Neuroactive ligand-receptor interaction),ko04270(Vascular smooth muscle contraction),ko05012(Parkinson disease),ko05034(Alcoholism)
chr10	75315501	75316500	4.805	0.32	15.0156	hyper-methylated	2.25868e-07	8.73893e-06	+	promoter	Intermediate	ICP	ENSMUST00000219044	Adora2a	adenosine A2a receptor [Source:MGI Symbol;Acc:MGI:99402]	GO:0001609(G protein-coupled adenosine receptor activity),GO:0001963(synaptic transmission, dopaminergic),GO:0001973(G protein-coupled adenosine receptor signaling pathway),GO:0001975(response to amphetamine),GO:0004930(G protein-coupled receptor activity),GO:0005515(protein binding),GO:0005882(intermediate filament),GO:0005886(plasma membrane),GO:0005887(integral component of plasma membrane),GO…	ko04015(Rap1 signaling pathway),ko04020(Calcium signaling pathway),ko04024(cAMP signaling pathway),ko04080(Neuroactive ligand-receptor interaction),ko04270(Vascular smooth muscle contraction),ko05012(Parkinson disease),ko05034(Alcoholism)
chr10	75316001	75317000	1.985	0.47	4.2234	hyper-methylated	5.25458e-11	3.51807e-09	+	promoter	Intermediate	LCP	ENSMUST00000105420	Adora2a	adenosine A2a receptor [Source:MGI Symbol;Acc:MGI:99402]	GO:0001609(G protein-coupled adenosine receptor activity),GO:0001963(synaptic transmission, dopaminergic),GO:0001973(G protein-coupled adenosine receptor signaling pathway),GO:0001975(response to amphetamine),GO:0004930(G protein-coupled receptor activity),GO:0005515(protein binding),GO:0005882(intermediate filament),GO:0005886(plasma membrane),GO:0005887(integral component of plasma membrane),GO…	ko04015(Rap1 signaling pathway),ko04020(Calcium signaling pathway),ko04024(cAMP signaling pathway),ko04080(Neuroactive ligand-receptor interaction),ko04270(Vascular smooth muscle contraction),ko05012(Parkinson disease),ko05034(Alcoholism)
chr10	75316001	75317000	1.985	0.47	4.2234	hyper-methylated	5.25458e-11	3.51807e-09	+	promoter	Intermediate	ICP	ENSMUST00000219044	Adora2a	adenosine A2a receptor [Source:MGI Symbol;Acc:MGI:99402]	GO:0001609(G protein-coupled adenosine receptor activity),GO:0001963(synaptic transmission, dopaminergic),GO:0001973(G protein-coupled adenosine receptor signaling pathway),GO:0001975(response to amphetamine),GO:0004930(G protein-coupled receptor activity),GO:0005515(protein binding),GO:0005882(intermediate filament),GO:0005886(plasma membrane),GO:0005887(integral component of plasma membrane),GO…	ko04015(Rap1 signaling pathway),ko04020(Calcium signaling pathway),ko04024(cAMP signaling pathway),ko04080(Neuroactive ligand-receptor interaction),ko04270(Vascular smooth muscle contraction),ko05012(Parkinson disease),ko05034(Alcoholism)
chr10	75316001	75317000	1.985	0.47	4.2234	hyper-methylated	5.25458e-11	3.51807e-09	+	promoter	Distal	ICP	ENSMUST00000219044	Adora2a	adenosine A2a receptor [Source:MGI Symbol;Acc:MGI:99402]	GO:0001609(G protein-coupled adenosine receptor activity),GO:0001963(synaptic transmission, dopaminergic),GO:0001973(G protein-coupled adenosine receptor signaling pathway),GO:0001975(response to amphetamine),GO:0004930(G protein-coupled receptor activity),GO:0005515(protein binding),GO:0005882(intermediate filament),GO:0005886(plasma membrane),GO:0005887(integral component of plasma membrane),GO…	ko04015(Rap1 signaling pathway),ko04020(Calcium signaling pathway),ko04024(cAMP signaling pathway),ko04080(Neuroactive ligand-receptor interaction),ko04270(Vascular smooth muscle contraction),ko05012(Parkinson disease),ko05034(Alcoholism)
chr10	75316001	75317000	1.985	0.47	4.2234	hyper-methylated	5.25458e-11	3.51807e-09	+	promoter	Proximal	LCP	ENSMUST00000105420	Adora2a	adenosine A2a receptor [Source:MGI Symbol;Acc:MGI:99402]	GO:0001609(G protein-coupled adenosine receptor activity),GO:0001963(synaptic transmission, dopaminergic),GO:0001973(G protein-coupled adenosine receptor signaling pathway),GO:0001975(response to amphetamine),GO:0004930(G protein-coupled receptor activity),GO:0005515(protein binding),GO:0005882(intermediate filament),GO:0005886(plasma membrane),GO:0005887(integral component of plasma membrane),GO…	ko04015(Rap1 signaling pathway),ko04020(Calcium signaling pathway),ko04024(cAMP signaling pathway),ko04080(Neuroactive ligand-receptor interaction),ko04270(Vascular smooth muscle contraction),ko05012(Parkinson disease),ko05034(Alcoholism)
chr10	75316001	75317000	1.985	0.47	4.2234	hyper-methylated	5.25458e-11	3.51807e-09	+	promoter	Proximal	ICP	ENSMUST00000219044	Adora2a	adenosine A2a receptor [Source:MGI Symbol;Acc:MGI:99402]	GO:0001609(G protein-coupled adenosine receptor activity),GO:0001963(synaptic transmission, dopaminergic),GO:0001973(G protein-coupled adenosine receptor signaling pathway),GO:0001975(response to amphetamine),GO:0004930(G protein-coupled receptor activity),GO:0005515(protein binding),GO:0005882(intermediate filament),GO:0005886(plasma membrane),GO:0005887(integral component of plasma membrane),GO…	ko04015(Rap1 signaling pathway),ko04020(Calcium signaling pathway),ko04024(cAMP signaling pathway),ko04080(Neuroactive ligand-receptor interaction),ko04270(Vascular smooth muscle contraction),ko05012(Parkinson disease),ko05034(Alcoholism)
chr10	75484001	75485000	12.34	7.65	1.61307	hyper-methylated	0.000508192	0.0078684	-	promoter	Intermediate	LCP	ENSMUST00000218219	Gm48158	predicted gene, 48158 [Source:MGI Symbol;Acc:MGI:6097527]	NA	NA
chr10	75484001	75485000	12.34	7.65	1.61307	hyper-methylated	0.000508192	0.0078684	-	promoter	Distal	LCP	ENSMUST00000218219	Gm48158	predicted gene, 48158 [Source:MGI Symbol;Acc:MGI:6097527]	NA	NA
chr10	75484501	75485500	12.535	7.65	1.63856	hyper-methylated	0.000233343	0.00410935	-	promoter	Distal	LCP	ENSMUST00000218219	Gm48158	predicted gene, 48158 [Source:MGI Symbol;Acc:MGI:6097527]	NA	NA
chr10	75494501	75495500	7.27	3.34	2.17665	hyper-methylated	8.44654e-07	2.92765e-05	+	promoter	Distal	ICP	ENSMUST00000220319	Gm48148	predicted gene, 48148 [Source:MGI Symbol;Acc:MGI:6097516]	NA	NA
chr10	75494501	75495500	7.27	3.34	2.17665	hyper-methylated	8.44654e-07	2.92765e-05	+	promoter	Intermediate	ICP	ENSMUST00000220319	Gm48148	predicted gene, 48148 [Source:MGI Symbol;Acc:MGI:6097516]	NA	NA
chr10	75750501	75751500	9.825	0.725	13.5517	hyper-methylated	9.50549e-40	4.28743e-37	-	promoter	Proximal	LCP	ENSMUST00000218951	Cabin1	calcineurin binding protein 1 [Source:MGI Symbol;Acc:MGI:1298375]	GO:0004864(protein phosphatase inhibitor activity),GO:0005515(protein binding),GO:0005634(nucleus),GO:0005654(nucleoplasm),GO:0005829(cytosol),GO:0006336(DNA replication-independent nucleosome assembly),GO:0007165(signal transduction),GO:0016235(aggresome),GO:0019904(protein domain specific binding),GO:0030346(protein phosphatase 2B binding),GO:0032515(negative regulation of phosphoprotein phosph…	NA
chr10	75751001	75752000	12.48	4.215	2.96085	hyper-methylated	2.58421e-23	5.36885e-21	-	promoter	Proximal	LCP	ENSMUST00000218951	Cabin1	calcineurin binding protein 1 [Source:MGI Symbol;Acc:MGI:1298375]	GO:0004864(protein phosphatase inhibitor activity),GO:0005515(protein binding),GO:0005634(nucleus),GO:0005654(nucleoplasm),GO:0005829(cytosol),GO:0006336(DNA replication-independent nucleosome assembly),GO:0007165(signal transduction),GO:0016235(aggresome),GO:0019904(protein domain specific binding),GO:0030346(protein phosphatase 2B binding),GO:0032515(negative regulation of phosphoprotein phosph…	NA
chr10	75772501	75773500	3.18	1.2	2.65	hyper-methylated	1.2402e-13	1.13068e-11	-	promoter	Proximal	LCP	ENSMUST00000172820	Ddt	D-dopachrome tautomerase [Source:MGI Symbol;Acc:MGI:1298381]	GO:0002020(protease binding),GO:0005126(cytokine receptor binding),GO:0005615(extracellular space),GO:0005737(cytoplasm),GO:0010760(negative regulation of macrophage chemotaxis),GO:0016829(lyase activity),GO:0032760(positive regulation of tumor necrosis factor production),GO:0033981(D-dopachrome decarboxylase activity),GO:0042438(melanin biosynthetic process),GO:0050178(phenylpyruvate tautomerase…	NA
chr10	75772501	75773500	3.18	1.2	2.65	hyper-methylated	1.2402e-13	1.13068e-11	-	promoter	Proximal	ICP	ENSMUST00000001716	Ddt	D-dopachrome tautomerase [Source:MGI Symbol;Acc:MGI:1298381]	GO:0002020(protease binding),GO:0005126(cytokine receptor binding),GO:0005615(extracellular space),GO:0005737(cytoplasm),GO:0010760(negative regulation of macrophage chemotaxis),GO:0016829(lyase activity),GO:0032760(positive regulation of tumor necrosis factor production),GO:0033981(D-dopachrome decarboxylase activity),GO:0042438(melanin biosynthetic process),GO:0050178(phenylpyruvate tautomerase…	NA
chr10	75772501	75773500	3.18	1.2	2.65	hyper-methylated	1.2402e-13	1.13068e-11	-	promoter	Intermediate	LCP	ENSMUST00000172820	Ddt	D-dopachrome tautomerase [Source:MGI Symbol;Acc:MGI:1298381]	GO:0002020(protease binding),GO:0005126(cytokine receptor binding),GO:0005615(extracellular space),GO:0005737(cytoplasm),GO:0010760(negative regulation of macrophage chemotaxis),GO:0016829(lyase activity),GO:0032760(positive regulation of tumor necrosis factor production),GO:0033981(D-dopachrome decarboxylase activity),GO:0042438(melanin biosynthetic process),GO:0050178(phenylpyruvate tautomerase…	NA
chr10	75773001	75774000	1.955	0.46	4.25	hyper-methylated	1.4462e-19	2.27409e-17	-	promoter	Proximal	LCP	ENSMUST00000172820	Ddt	D-dopachrome tautomerase [Source:MGI Symbol;Acc:MGI:1298381]	GO:0002020(protease binding),GO:0005126(cytokine receptor binding),GO:0005615(extracellular space),GO:0005737(cytoplasm),GO:0010760(negative regulation of macrophage chemotaxis),GO:0016829(lyase activity),GO:0032760(positive regulation of tumor necrosis factor production),GO:0033981(D-dopachrome decarboxylase activity),GO:0042438(melanin biosynthetic process),GO:0050178(phenylpyruvate tautomerase…	NA
chr10	75773001	75774000	1.955	0.46	4.25	hyper-methylated	1.4462e-19	2.27409e-17	-	promoter	Intermediate	LCP	ENSMUST00000172820	Ddt	D-dopachrome tautomerase [Source:MGI Symbol;Acc:MGI:1298381]	GO:0002020(protease binding),GO:0005126(cytokine receptor binding),GO:0005615(extracellular space),GO:0005737(cytoplasm),GO:0010760(negative regulation of macrophage chemotaxis),GO:0016829(lyase activity),GO:0032760(positive regulation of tumor necrosis factor production),GO:0033981(D-dopachrome decarboxylase activity),GO:0042438(melanin biosynthetic process),GO:0050178(phenylpyruvate tautomerase…	NA
chr10	75773001	75774000	1.955	0.46	4.25	hyper-methylated	1.4462e-19	2.27409e-17	-	promoter	Proximal	ICP	ENSMUST00000001716	Ddt	D-dopachrome tautomerase [Source:MGI Symbol;Acc:MGI:1298381]	GO:0002020(protease binding),GO:0005126(cytokine receptor binding),GO:0005615(extracellular space),GO:0005737(cytoplasm),GO:0010760(negative regulation of macrophage chemotaxis),GO:0016829(lyase activity),GO:0032760(positive regulation of tumor necrosis factor production),GO:0033981(D-dopachrome decarboxylase activity),GO:0042438(melanin biosynthetic process),GO:0050178(phenylpyruvate tautomerase…	NA
chr10	75773001	75774000	1.955	0.46	4.25	hyper-methylated	1.4462e-19	2.27409e-17	-	promoter	Intermediate	ICP	ENSMUST00000001716	Ddt	D-dopachrome tautomerase [Source:MGI Symbol;Acc:MGI:1298381]	GO:0002020(protease binding),GO:0005126(cytokine receptor binding),GO:0005615(extracellular space),GO:0005737(cytoplasm),GO:0010760(negative regulation of macrophage chemotaxis),GO:0016829(lyase activity),GO:0032760(positive regulation of tumor necrosis factor production),GO:0033981(D-dopachrome decarboxylase activity),GO:0042438(melanin biosynthetic process),GO:0050178(phenylpyruvate tautomerase…	NA
chr10	75778501	75779500	7.01	3.56	1.9691	hyper-methylated	0.000286192	0.00485969	-	promoter	Distal	LCP	ENSMUST00000174649	Gstt3	glutathione S-transferase, theta 3 [Source:MGI Symbol;Acc:MGI:2143526]	GO:0004364(glutathione transferase activity),GO:0005515(protein binding),GO:0005737(cytoplasm),GO:0006749(glutathione metabolic process),GO:0016740(transferase activity)	ko00480(Glutathione metabolism),ko00980(Metabolism of xenobiotics by cytochrome P450),ko00982(Drug metabolism - cytochrome P450),ko00983(Drug metabolism - other enzymes),ko01524(Platinum drug resistance),ko05200(Pathways in cancer),ko05204(Chemical carcinogenesis),ko05225(Hepatocellular carcinoma),ko05418(Fluid shear stress and atherosclerosis)
chr10	75778501	75779500	7.01	3.56	1.9691	hyper-methylated	0.000286192	0.00485969	-	promoter	Distal	LCP	ENSMUST00000133869	Gstt3	glutathione S-transferase, theta 3 [Source:MGI Symbol;Acc:MGI:2143526]	GO:0004364(glutathione transferase activity),GO:0005515(protein binding),GO:0005737(cytoplasm),GO:0006749(glutathione metabolic process),GO:0016740(transferase activity)	ko00480(Glutathione metabolism),ko00980(Metabolism of xenobiotics by cytochrome P450),ko00982(Drug metabolism - cytochrome P450),ko00983(Drug metabolism - other enzymes),ko01524(Platinum drug resistance),ko05200(Pathways in cancer),ko05204(Chemical carcinogenesis),ko05225(Hepatocellular carcinoma),ko05418(Fluid shear stress and atherosclerosis)
chr10	75780501	75781500	1.08	0.515	2.09709	hyper-methylated	5.67074e-05	0.0012358	-	promoter	Proximal	ICP	ENSMUST00000173512	Gm20441	predicted gene 20441 [Source:MGI Symbol;Acc:MGI:5141906]	GO:0004364(glutathione transferase activity),GO:0005515(protein binding),GO:0005737(cytoplasm),GO:0006749(glutathione metabolic process)	NA
chr10	75780501	75781500	1.08	0.515	2.09709	hyper-methylated	5.67074e-05	0.0012358	-	promoter	Proximal	ICP	ENSMUST00000001715	Gstt3	glutathione S-transferase, theta 3 [Source:MGI Symbol;Acc:MGI:2143526]	GO:0004364(glutathione transferase activity),GO:0005515(protein binding),GO:0005737(cytoplasm),GO:0006749(glutathione metabolic process),GO:0016740(transferase activity)	ko00480(Glutathione metabolism),ko00980(Metabolism of xenobiotics by cytochrome P450),ko00982(Drug metabolism - cytochrome P450),ko00983(Drug metabolism - other enzymes),ko01524(Platinum drug resistance),ko05200(Pathways in cancer),ko05204(Chemical carcinogenesis),ko05225(Hepatocellular carcinoma),ko05418(Fluid shear stress and atherosclerosis)
chr10	75780501	75781500	1.08	0.515	2.09709	hyper-methylated	5.67074e-05	0.0012358	-	promoter	Proximal	ICP	ENSMUST00000173537	Gstt3	glutathione S-transferase, theta 3 [Source:MGI Symbol;Acc:MGI:2143526]	GO:0004364(glutathione transferase activity),GO:0005515(protein binding),GO:0005737(cytoplasm),GO:0006749(glutathione metabolic process),GO:0016740(transferase activity)	ko00480(Glutathione metabolism),ko00980(Metabolism of xenobiotics by cytochrome P450),ko00982(Drug metabolism - cytochrome P450),ko00983(Drug metabolism - other enzymes),ko01524(Platinum drug resistance),ko05200(Pathways in cancer),ko05204(Chemical carcinogenesis),ko05225(Hepatocellular carcinoma),ko05418(Fluid shear stress and atherosclerosis)
chr10	75780501	75781500	1.08	0.515	2.09709	hyper-methylated	5.67074e-05	0.0012358	-	promoter	Proximal	ICP	ENSMUST00000174187	Gstt3	glutathione S-transferase, theta 3 [Source:MGI Symbol;Acc:MGI:2143526]	GO:0004364(glutathione transferase activity),GO:0005515(protein binding),GO:0005737(cytoplasm),GO:0006749(glutathione metabolic process),GO:0016740(transferase activity)	ko00480(Glutathione metabolism),ko00980(Metabolism of xenobiotics by cytochrome P450),ko00982(Drug metabolism - cytochrome P450),ko00983(Drug metabolism - other enzymes),ko01524(Platinum drug resistance),ko05200(Pathways in cancer),ko05204(Chemical carcinogenesis),ko05225(Hepatocellular carcinoma),ko05418(Fluid shear stress and atherosclerosis)
chr10	75780501	75781500	1.08	0.515	2.09709	hyper-methylated	5.67074e-05	0.0012358	-	promoter	Proximal	ICP	ENSMUST00000218091	Gstt3	glutathione S-transferase, theta 3 [Source:MGI Symbol;Acc:MGI:2143526]	GO:0004364(glutathione transferase activity),GO:0005515(protein binding),GO:0005737(cytoplasm),GO:0006749(glutathione metabolic process),GO:0016740(transferase activity)	ko00480(Glutathione metabolism),ko00980(Metabolism of xenobiotics by cytochrome P450),ko00982(Drug metabolism - cytochrome P450),ko00983(Drug metabolism - other enzymes),ko01524(Platinum drug resistance),ko05200(Pathways in cancer),ko05204(Chemical carcinogenesis),ko05225(Hepatocellular carcinoma),ko05418(Fluid shear stress and atherosclerosis)
chr10	75780501	75781500	1.08	0.515	2.09709	hyper-methylated	5.67074e-05	0.0012358	-	promoter	Intermediate	ICP	ENSMUST00000173512	Gm20441	predicted gene 20441 [Source:MGI Symbol;Acc:MGI:5141906]	GO:0004364(glutathione transferase activity),GO:0005515(protein binding),GO:0005737(cytoplasm),GO:0006749(glutathione metabolic process)	NA
chr10	75780501	75781500	1.08	0.515	2.09709	hyper-methylated	5.67074e-05	0.0012358	-	promoter	Intermediate	ICP	ENSMUST00000173537	Gstt3	glutathione S-transferase, theta 3 [Source:MGI Symbol;Acc:MGI:2143526]	GO:0004364(glutathione transferase activity),GO:0005515(protein binding),GO:0005737(cytoplasm),GO:0006749(glutathione metabolic process),GO:0016740(transferase activity)	ko00480(Glutathione metabolism),ko00980(Metabolism of xenobiotics by cytochrome P450),ko00982(Drug metabolism - cytochrome P450),ko00983(Drug metabolism - other enzymes),ko01524(Platinum drug resistance),ko05200(Pathways in cancer),ko05204(Chemical carcinogenesis),ko05225(Hepatocellular carcinoma),ko05418(Fluid shear stress and atherosclerosis)
chr10	75780501	75781500	1.08	0.515	2.09709	hyper-methylated	5.67074e-05	0.0012358	-	promoter	Intermediate	ICP	ENSMUST00000174187	Gstt3	glutathione S-transferase, theta 3 [Source:MGI Symbol;Acc:MGI:2143526]	GO:0004364(glutathione transferase activity),GO:0005515(protein binding),GO:0005737(cytoplasm),GO:0006749(glutathione metabolic process),GO:0016740(transferase activity)	ko00480(Glutathione metabolism),ko00980(Metabolism of xenobiotics by cytochrome P450),ko00982(Drug metabolism - cytochrome P450),ko00983(Drug metabolism - other enzymes),ko01524(Platinum drug resistance),ko05200(Pathways in cancer),ko05204(Chemical carcinogenesis),ko05225(Hepatocellular carcinoma),ko05418(Fluid shear stress and atherosclerosis)
chr10	75781001	75782000	1.16	0.58	2	hyper-methylated	0.000269227	0.0046377	-	promoter	Proximal	ICP	ENSMUST00000173512	Gm20441	predicted gene 20441 [Source:MGI Symbol;Acc:MGI:5141906]	GO:0004364(glutathione transferase activity),GO:0005515(protein binding),GO:0005737(cytoplasm),GO:0006749(glutathione metabolic process)	NA
chr10	75781001	75782000	1.16	0.58	2	hyper-methylated	0.000269227	0.0046377	-	promoter	Intermediate	ICP	ENSMUST00000173512	Gm20441	predicted gene 20441 [Source:MGI Symbol;Acc:MGI:5141906]	GO:0004364(glutathione transferase activity),GO:0005515(protein binding),GO:0005737(cytoplasm),GO:0006749(glutathione metabolic process)	NA
chr10	75781001	75782000	1.16	0.58	2	hyper-methylated	0.000269227	0.0046377	-	promoter	Proximal	ICP	ENSMUST00000001715	Gstt3	glutathione S-transferase, theta 3 [Source:MGI Symbol;Acc:MGI:2143526]	GO:0004364(glutathione transferase activity),GO:0005515(protein binding),GO:0005737(cytoplasm),GO:0006749(glutathione metabolic process),GO:0016740(transferase activity)	ko00480(Glutathione metabolism),ko00980(Metabolism of xenobiotics by cytochrome P450),ko00982(Drug metabolism - cytochrome P450),ko00983(Drug metabolism - other enzymes),ko01524(Platinum drug resistance),ko05200(Pathways in cancer),ko05204(Chemical carcinogenesis),ko05225(Hepatocellular carcinoma),ko05418(Fluid shear stress and atherosclerosis)
[truncated: 52,756 more rows]

## Sheet: LPM570065 vs Double-stress
chr	start	end	mean_methy_level_LPM570065	mean_methy_level_double-stress	fold-change	hyper/hypo	pvalue	FDR	strand	Gene_Info1	Gene_Info2	Gene_Info3	GeneID	GeneSymbol	Annotation	GO	KEGG
[truncated: 50,904 more rows]
