# Supplementary material for: Epigenetic Mechanism of 5-HT/NE/DA Triple Reuptake Inhibitor on Adult Depression Susceptibility in Early Stress Mice
Source: Front Pharmacol. 2022 Mar 17;13:848251. doi: 10.3389/fphar.2022.848251 (PMC8968447; doi:10.3389/fphar.2022.848251)
Supplement: Supplementary file 1 [file DataSheet1.zip › Table 6.XLSX]

## Sheet: Double-stress vs Single-stress
chr	start	end	mean_methy_level_double-stress	mean_methy_level_single-stress	fold-change	hyper/hypo	pvalue	FDR	strand	Gene_Info1	Gene_Info2	Gene_Info3	GeneID	GeneSymbol	Annotation	GO	KEGG
chr10	7391001	7392000	0.56	0.24	2.33333	hyper-methylated	0.00184627	0.0179564	-	promoter	Intermediate	ICP	ENSMUST00000220179	Gm21321	predicted gene, 21321 [Source:MGI Symbol;Acc:MGI:5434676]	NA	NA
chr10	7391001	7392000	0.56	0.24	2.33333	hyper-methylated	0.00184627	0.0179564	-	promoter	Distal	ICP	ENSMUST00000220179	Gm21321	predicted gene, 21321 [Source:MGI Symbol;Acc:MGI:5434676]	NA	NA
chr10	7781001	7782000	5.48	3.14	1.74522	hyper-methylated	5.32441e-10	2.67878e-08	-	promoter	Proximal	HCP	ENSMUST00000039763	Ginm1	glycoprotein integral membrane 1 [Source:MGI Symbol;Acc:MGI:2384905]	GO:0003674(molecular_function),GO:0008150(biological_process),GO:0016020(membrane),GO:0016021(integral component of membrane)	NA
chr10	7781001	7782000	5.48	3.14	1.74522	hyper-methylated	5.32441e-10	2.67878e-08	-	promoter	Intermediate	HCP	ENSMUST00000039763	Ginm1	glycoprotein integral membrane 1 [Source:MGI Symbol;Acc:MGI:2384905]	GO:0003674(molecular_function),GO:0008150(biological_process),GO:0016020(membrane),GO:0016021(integral component of membrane)	NA
chr10	7781001	7782000	5.48	3.14	1.74522	hyper-methylated	5.32441e-10	2.67878e-08	-	promoter	Proximal	HCP	ENSMUST00000124838	Ginm1	glycoprotein integral membrane 1 [Source:MGI Symbol;Acc:MGI:2384905]	GO:0003674(molecular_function),GO:0008150(biological_process),GO:0016020(membrane),GO:0016021(integral component of membrane)	NA
chr10	7781001	7782000	5.48	3.14	1.74522	hyper-methylated	5.32441e-10	2.67878e-08	-	promoter	Intermediate	HCP	ENSMUST00000124838	Ginm1	glycoprotein integral membrane 1 [Source:MGI Symbol;Acc:MGI:2384905]	GO:0003674(molecular_function),GO:0008150(biological_process),GO:0016020(membrane),GO:0016021(integral component of membrane)	NA
chr10	7781001	7782000	5.48	3.14	1.74522	hyper-methylated	5.32441e-10	2.67878e-08	-	promoter	Distal	HCP	ENSMUST00000039763	Ginm1	glycoprotein integral membrane 1 [Source:MGI Symbol;Acc:MGI:2384905]	GO:0003674(molecular_function),GO:0008150(biological_process),GO:0016020(membrane),GO:0016021(integral component of membrane)	NA
chr10	7781001	7782000	5.48	3.14	1.74522	hyper-methylated	5.32441e-10	2.67878e-08	-	promoter	Distal	HCP	ENSMUST00000124838	Ginm1	glycoprotein integral membrane 1 [Source:MGI Symbol;Acc:MGI:2384905]	GO:0003674(molecular_function),GO:0008150(biological_process),GO:0016020(membrane),GO:0016021(integral component of membrane)	NA
chr10	8517501	8518500	2.325	0.545	4.26606	hyper-methylated	2.95609e-07	8.82859e-06	-	promoter	Proximal	HCP	ENSMUST00000061601	Ust	uronyl-2-sulfotransferase [Source:MGI Symbol;Acc:MGI:2442406]	GO:0000139(Golgi membrane),GO:0005794(Golgi apparatus),GO:0008146(sulfotransferase activity),GO:0016020(membrane),GO:0016021(integral component of membrane),GO:0016740(transferase activity),GO:0030010(establishment of cell polarity),GO:0050770(regulation of axonogenesis)	ko00532(Glycosaminoglycan biosynthesis - chondroitin sulfate / dermatan sulfate)
chr10	8518001	8519000	0.795	0.35	2.27143	hyper-methylated	0.00170585	0.0168932	-	promoter	Proximal	HCP	ENSMUST00000061601	Ust	uronyl-2-sulfotransferase [Source:MGI Symbol;Acc:MGI:2442406]	GO:0000139(Golgi membrane),GO:0005794(Golgi apparatus),GO:0008146(sulfotransferase activity),GO:0016020(membrane),GO:0016021(integral component of membrane),GO:0016740(transferase activity),GO:0030010(establishment of cell polarity),GO:0050770(regulation of axonogenesis)	ko00532(Glycosaminoglycan biosynthesis - chondroitin sulfate / dermatan sulfate)
chr10	9674501	9675500	0.53	0.275	1.92727	hyper-methylated	0.000937011	0.0102806	-	promoter	Proximal	ICP	ENSMUST00000100070	Samd5	sterile alpha motif domain containing 5 [Source:MGI Symbol;Acc:MGI:2444815]	GO:0005515(protein binding),GO:0005737(cytoplasm)	NA
chr10	9674501	9675500	0.53	0.275	1.92727	hyper-methylated	0.000937011	0.0102806	-	promoter	Intermediate	ICP	ENSMUST00000100070	Samd5	sterile alpha motif domain containing 5 [Source:MGI Symbol;Acc:MGI:2444815]	GO:0005515(protein binding),GO:0005737(cytoplasm)	NA
chr10	9675001	9676000	0.545	0.25	2.18	hyper-methylated	7.41491e-06	0.000161019	-	promoter	Proximal	ICP	ENSMUST00000100070	Samd5	sterile alpha motif domain containing 5 [Source:MGI Symbol;Acc:MGI:2444815]	GO:0005515(protein binding),GO:0005737(cytoplasm)	NA
chr10	9675001	9676000	0.545	0.25	2.18	hyper-methylated	7.41491e-06	0.000161019	-	promoter	Intermediate	ICP	ENSMUST00000100070	Samd5	sterile alpha motif domain containing 5 [Source:MGI Symbol;Acc:MGI:2444815]	GO:0005515(protein binding),GO:0005737(cytoplasm)	NA
chr10	9675501	9676500	0.705	0.335	2.10448	hyper-methylated	0.00163031	0.0163031	-	promoter	Intermediate	ICP	ENSMUST00000100070	Samd5	sterile alpha motif domain containing 5 [Source:MGI Symbol;Acc:MGI:2444815]	GO:0005515(protein binding),GO:0005737(cytoplasm)	NA
chr10	9675501	9676500	0.705	0.335	2.10448	hyper-methylated	0.00163031	0.0163031	-	promoter	Distal	ICP	ENSMUST00000100070	Samd5	sterile alpha motif domain containing 5 [Source:MGI Symbol;Acc:MGI:2444815]	GO:0005515(protein binding),GO:0005737(cytoplasm)	NA
chr10	9769501	9770500	31.11	13.98	2.22532	hyper-methylated	0.00415794	0.0344537	-	promoter	Intermediate	LCP	ENSMUST00000148009	Stxbp5	syntaxin binding protein 5 (tomosyn) [Source:MGI Symbol;Acc:MGI:1926058]	GO:0005096(GTPase activator activity),GO:0005515(protein binding),GO:0005737(cytoplasm),GO:0005829(cytosol),GO:0005886(plasma membrane),GO:0005892(acetylcholine-gated channel complex),GO:0006887(exocytosis),GO:0007409(axonogenesis),GO:0008021(synaptic vesicle),GO:0015031(protein transport),GO:0016020(membrane),GO:0017075(syntaxin-1 binding),GO:0017137(Rab GTPase binding),GO:0017157(regulation of …	NA
chr10	9769501	9770500	31.11	13.98	2.22532	hyper-methylated	0.00415794	0.0344537	-	promoter	Distal	LCP	ENSMUST00000148009	Stxbp5	syntaxin binding protein 5 (tomosyn) [Source:MGI Symbol;Acc:MGI:1926058]	GO:0005096(GTPase activator activity),GO:0005515(protein binding),GO:0005737(cytoplasm),GO:0005829(cytosol),GO:0005886(plasma membrane),GO:0005892(acetylcholine-gated channel complex),GO:0006887(exocytosis),GO:0007409(axonogenesis),GO:0008021(synaptic vesicle),GO:0015031(protein transport),GO:0016020(membrane),GO:0017075(syntaxin-1 binding),GO:0017137(Rab GTPase binding),GO:0017157(regulation of …	NA
chr10	9769501	9770500	31.11	13.98	2.22532	hyper-methylated	0.00415794	0.0344537	-	promoter	Proximal	LCP	ENSMUST00000131828	Stxbp5	syntaxin binding protein 5 (tomosyn) [Source:MGI Symbol;Acc:MGI:1926058]	GO:0005096(GTPase activator activity),GO:0005515(protein binding),GO:0005737(cytoplasm),GO:0005829(cytosol),GO:0005886(plasma membrane),GO:0005892(acetylcholine-gated channel complex),GO:0006887(exocytosis),GO:0007409(axonogenesis),GO:0008021(synaptic vesicle),GO:0015031(protein transport),GO:0016020(membrane),GO:0017075(syntaxin-1 binding),GO:0017137(Rab GTPase binding),GO:0017157(regulation of …	NA
chr10	11080501	11081500	1.4	0.675	2.07407	hyper-methylated	0.000652244	0.00761418	-	promoter	Proximal	ICP	ENSMUST00000105560	Grm1	glutamate receptor, metabotropic 1 [Source:MGI Symbol;Acc:MGI:1351338]	GO:0000186(activation of MAPKK activity),GO:0000187(activation of MAPK activity),GO:0001639(PLC activating G protein-coupled glutamate receptor activity),GO:0004930(G protein-coupled receptor activity),GO:0005515(protein binding),GO:0005634(nucleus),GO:0005886(plasma membrane),GO:0005887(integral component of plasma membrane),GO:0007165(signal transduction),GO:0007186(G protein-coupled receptor s…	ko04020(Calcium signaling pathway),ko04068(FoxO signaling pathway),ko04072(Phospholipase D signaling pathway),ko04080(Neuroactive ligand-receptor interaction),ko04540(Gap junction),ko04720(Long-term potentiation),ko04723(Retrograde endocannabinoid signaling),ko04724(Glutamatergic synapse),ko04730(Long-term depression),ko04742(Taste transduction),ko04915(Estrogen signaling pathway)
chr10	11080501	11081500	1.4	0.675	2.07407	hyper-methylated	0.000652244	0.00761418	-	promoter	Intermediate	ICP	ENSMUST00000105560	Grm1	glutamate receptor, metabotropic 1 [Source:MGI Symbol;Acc:MGI:1351338]	GO:0000186(activation of MAPKK activity),GO:0000187(activation of MAPK activity),GO:0001639(PLC activating G protein-coupled glutamate receptor activity),GO:0004930(G protein-coupled receptor activity),GO:0005515(protein binding),GO:0005634(nucleus),GO:0005886(plasma membrane),GO:0005887(integral component of plasma membrane),GO:0007165(signal transduction),GO:0007186(G protein-coupled receptor s…	ko04020(Calcium signaling pathway),ko04068(FoxO signaling pathway),ko04072(Phospholipase D signaling pathway),ko04080(Neuroactive ligand-receptor interaction),ko04540(Gap junction),ko04720(Long-term potentiation),ko04723(Retrograde endocannabinoid signaling),ko04724(Glutamatergic synapse),ko04730(Long-term depression),ko04742(Taste transduction),ko04915(Estrogen signaling pathway)
chr10	13057501	13058500	8.895	1.7	5.23235	hyper-methylated	1.59801e-06	4.01139e-05	+	promoter	Distal	LCP	ENSMUST00000193426	Plagl1	pleiomorphic adenoma gene-like 1 [Source:MGI Symbol;Acc:MGI:1100874]	GO:0000977(RNA polymerase II regulatory region sequence-specific DNA binding),GO:0001228(DNA-binding transcription activator activity, RNA polymerase II-specific),GO:0003676(nucleic acid binding),GO:0003677(DNA binding),GO:0005515(protein binding),GO:0005794(Golgi apparatus),GO:0006357(regulation of transcription by RNA polymerase II),GO:0010468(regulation of gene expression),GO:0016604(nuclear b…	NA
chr10	13058001	13059000	3.445	2.065	1.66828	hyper-methylated	5.39916e-09	2.2674e-07	+	promoter	Distal	LCP	ENSMUST00000193426	Plagl1	pleiomorphic adenoma gene-like 1 [Source:MGI Symbol;Acc:MGI:1100874]	GO:0000977(RNA polymerase II regulatory region sequence-specific DNA binding),GO:0001228(DNA-binding transcription activator activity, RNA polymerase II-specific),GO:0003676(nucleic acid binding),GO:0003677(DNA binding),GO:0005515(protein binding),GO:0005794(Golgi apparatus),GO:0006357(regulation of transcription by RNA polymerase II),GO:0010468(regulation of gene expression),GO:0016604(nuclear b…	NA
chr10	18468001	18469000	4.91	3.1	1.58387	hyper-methylated	0.000176851	0.00255509	+	promoter	Distal	LCP	ENSMUST00000160547	Nhsl1	NHS-like 1 [Source:MGI Symbol;Acc:MGI:106390]	GO:0003674(molecular_function),GO:0030154(cell differentiation)	NA
chr10	18468001	18469000	4.91	3.1	1.58387	hyper-methylated	0.000176851	0.00255509	+	promoter	Distal	LCP	ENSMUST00000160600	Nhsl1	NHS-like 1 [Source:MGI Symbol;Acc:MGI:106390]	GO:0003674(molecular_function),GO:0030154(cell differentiation)	NA
chr10	18468001	18469000	4.91	3.1	1.58387	hyper-methylated	0.000176851	0.00255509	+	promoter	Distal	LCP	ENSMUST00000162891	Nhsl1	NHS-like 1 [Source:MGI Symbol;Acc:MGI:106390]	GO:0003674(molecular_function),GO:0030154(cell differentiation)	NA
chr10	18468001	18469000	4.91	3.1	1.58387	hyper-methylated	0.000176851	0.00255509	+	promoter	Distal	LCP	ENSMUST00000100054	Nhsl1	NHS-like 1 [Source:MGI Symbol;Acc:MGI:106390]	GO:0003674(molecular_function),GO:0030154(cell differentiation)	NA
chr10	18468001	18469000	4.91	3.1	1.58387	hyper-methylated	0.000176851	0.00255509	+	promoter	Intermediate	LCP	ENSMUST00000160547	Nhsl1	NHS-like 1 [Source:MGI Symbol;Acc:MGI:106390]	GO:0003674(molecular_function),GO:0030154(cell differentiation)	NA
chr10	18468001	18469000	4.91	3.1	1.58387	hyper-methylated	0.000176851	0.00255509	+	promoter	Intermediate	LCP	ENSMUST00000160600	Nhsl1	NHS-like 1 [Source:MGI Symbol;Acc:MGI:106390]	GO:0003674(molecular_function),GO:0030154(cell differentiation)	NA
chr10	18468001	18469000	4.91	3.1	1.58387	hyper-methylated	0.000176851	0.00255509	+	promoter	Intermediate	LCP	ENSMUST00000162891	Nhsl1	NHS-like 1 [Source:MGI Symbol;Acc:MGI:106390]	GO:0003674(molecular_function),GO:0030154(cell differentiation)	NA
chr10	18468001	18469000	4.91	3.1	1.58387	hyper-methylated	0.000176851	0.00255509	+	promoter	Intermediate	LCP	ENSMUST00000100054	Nhsl1	NHS-like 1 [Source:MGI Symbol;Acc:MGI:106390]	GO:0003674(molecular_function),GO:0030154(cell differentiation)	NA
chr10	18468501	18469500	4.69	3.03	1.54785	hyper-methylated	0.000209311	0.00295328	+	promoter	Intermediate	LCP	ENSMUST00000160547	Nhsl1	NHS-like 1 [Source:MGI Symbol;Acc:MGI:106390]	GO:0003674(molecular_function),GO:0030154(cell differentiation)	NA
chr10	18468501	18469500	4.69	3.03	1.54785	hyper-methylated	0.000209311	0.00295328	+	promoter	Distal	LCP	ENSMUST00000160547	Nhsl1	NHS-like 1 [Source:MGI Symbol;Acc:MGI:106390]	GO:0003674(molecular_function),GO:0030154(cell differentiation)	NA
chr10	18468501	18469500	4.69	3.03	1.54785	hyper-methylated	0.000209311	0.00295328	+	promoter	Intermediate	LCP	ENSMUST00000160600	Nhsl1	NHS-like 1 [Source:MGI Symbol;Acc:MGI:106390]	GO:0003674(molecular_function),GO:0030154(cell differentiation)	NA
chr10	18468501	18469500	4.69	3.03	1.54785	hyper-methylated	0.000209311	0.00295328	+	promoter	Distal	LCP	ENSMUST00000160600	Nhsl1	NHS-like 1 [Source:MGI Symbol;Acc:MGI:106390]	GO:0003674(molecular_function),GO:0030154(cell differentiation)	NA
chr10	18468501	18469500	4.69	3.03	1.54785	hyper-methylated	0.000209311	0.00295328	+	promoter	Intermediate	LCP	ENSMUST00000162891	Nhsl1	NHS-like 1 [Source:MGI Symbol;Acc:MGI:106390]	GO:0003674(molecular_function),GO:0030154(cell differentiation)	NA
chr10	18468501	18469500	4.69	3.03	1.54785	hyper-methylated	0.000209311	0.00295328	+	promoter	Distal	LCP	ENSMUST00000162891	Nhsl1	NHS-like 1 [Source:MGI Symbol;Acc:MGI:106390]	GO:0003674(molecular_function),GO:0030154(cell differentiation)	NA
chr10	18468501	18469500	4.69	3.03	1.54785	hyper-methylated	0.000209311	0.00295328	+	promoter	Intermediate	LCP	ENSMUST00000100054	Nhsl1	NHS-like 1 [Source:MGI Symbol;Acc:MGI:106390]	GO:0003674(molecular_function),GO:0030154(cell differentiation)	NA
chr10	18468501	18469500	4.69	3.03	1.54785	hyper-methylated	0.000209311	0.00295328	+	promoter	Distal	LCP	ENSMUST00000100054	Nhsl1	NHS-like 1 [Source:MGI Symbol;Acc:MGI:106390]	GO:0003674(molecular_function),GO:0030154(cell differentiation)	NA
chr10	19485001	19486000	8.58	5.625	1.52533	hyper-methylated	1.98324e-05	0.000386756	+	promoter	Distal	ICP	ENSMUST00000214178	Gm33104	predicted gene, 33104 [Source:MGI Symbol;Acc:MGI:5592263]	NA	NA
chr10	19485001	19486000	8.58	5.625	1.52533	hyper-methylated	1.98324e-05	0.000386756	+	promoter	Intermediate	ICP	ENSMUST00000214178	Gm33104	predicted gene, 33104 [Source:MGI Symbol;Acc:MGI:5592263]	NA	NA
chr10	21296001	21297000	0.42	0.19	2.21053	hyper-methylated	0.00285933	0.0256835	+	promoter	Proximal	LCP	ENSMUST00000020153	Hbs1l	Hbs1-like (S. cerevisiae) [Source:MGI Symbol;Acc:MGI:1891704]	GO:0000166(nucleotide binding),GO:0003746(translation elongation factor activity),GO:0003924(GTPase activity),GO:0005515(protein binding),GO:0005525(GTP binding),GO:0006412(translation),GO:0006414(translational elongation)	ko03015(mRNA surveillance pathway),ko05134(Legionellosis)
chr10	21296001	21297000	0.42	0.19	2.21053	hyper-methylated	0.00285933	0.0256835	+	promoter	Proximal	LCP	ENSMUST00000218032	Hbs1l	Hbs1-like (S. cerevisiae) [Source:MGI Symbol;Acc:MGI:1891704]	GO:0000166(nucleotide binding),GO:0003746(translation elongation factor activity),GO:0003924(GTPase activity),GO:0005515(protein binding),GO:0005525(GTP binding),GO:0006412(translation),GO:0006414(translational elongation)	ko03015(mRNA surveillance pathway),ko05134(Legionellosis)
chr10	21296001	21297000	0.42	0.19	2.21053	hyper-methylated	0.00285933	0.0256835	+	promoter	Proximal	LCP	ENSMUST00000061324	Hbs1l	Hbs1-like (S. cerevisiae) [Source:MGI Symbol;Acc:MGI:1891704]	GO:0000166(nucleotide binding),GO:0003746(translation elongation factor activity),GO:0003924(GTPase activity),GO:0005515(protein binding),GO:0005525(GTP binding),GO:0006412(translation),GO:0006414(translational elongation)	ko03015(mRNA surveillance pathway),ko05134(Legionellosis)
chr10	21296001	21297000	0.42	0.19	2.21053	hyper-methylated	0.00285933	0.0256835	+	promoter	Proximal	LCP	ENSMUST00000218785	Hbs1l	Hbs1-like (S. cerevisiae) [Source:MGI Symbol;Acc:MGI:1891704]	GO:0000166(nucleotide binding),GO:0003746(translation elongation factor activity),GO:0003924(GTPase activity),GO:0005515(protein binding),GO:0005525(GTP binding),GO:0006412(translation),GO:0006414(translational elongation)	ko03015(mRNA surveillance pathway),ko05134(Legionellosis)
chr10	21296001	21297000	0.42	0.19	2.21053	hyper-methylated	0.00285933	0.0256835	+	promoter	Proximal	LCP	ENSMUST00000219915	Hbs1l	Hbs1-like (S. cerevisiae) [Source:MGI Symbol;Acc:MGI:1891704]	GO:0000166(nucleotide binding),GO:0003746(translation elongation factor activity),GO:0003924(GTPase activity),GO:0005515(protein binding),GO:0005525(GTP binding),GO:0006412(translation),GO:0006414(translational elongation)	ko03015(mRNA surveillance pathway),ko05134(Legionellosis)
chr10	21296001	21297000	0.42	0.19	2.21053	hyper-methylated	0.00285933	0.0256835	+	promoter	Proximal	LCP	ENSMUST00000092674	Hbs1l	Hbs1-like (S. cerevisiae) [Source:MGI Symbol;Acc:MGI:1891704]	GO:0000166(nucleotide binding),GO:0003746(translation elongation factor activity),GO:0003924(GTPase activity),GO:0005515(protein binding),GO:0005525(GTP binding),GO:0006412(translation),GO:0006414(translational elongation)	ko03015(mRNA surveillance pathway),ko05134(Legionellosis)
chr10	21296001	21297000	0.42	0.19	2.21053	hyper-methylated	0.00285933	0.0256835	+	promoter	Proximal	LCP	ENSMUST00000218714	Hbs1l	Hbs1-like (S. cerevisiae) [Source:MGI Symbol;Acc:MGI:1891704]	GO:0000166(nucleotide binding),GO:0003746(translation elongation factor activity),GO:0003924(GTPase activity),GO:0005515(protein binding),GO:0005525(GTP binding),GO:0006412(translation),GO:0006414(translational elongation)	ko03015(mRNA surveillance pathway),ko05134(Legionellosis)
chr10	21296501	21297500	0.73	0.12	6.08333	hyper-methylated	0.00320255	0.0280372	+	promoter	Proximal	LCP	ENSMUST00000218032	Hbs1l	Hbs1-like (S. cerevisiae) [Source:MGI Symbol;Acc:MGI:1891704]	GO:0000166(nucleotide binding),GO:0003746(translation elongation factor activity),GO:0003924(GTPase activity),GO:0005515(protein binding),GO:0005525(GTP binding),GO:0006412(translation),GO:0006414(translational elongation)	ko03015(mRNA surveillance pathway),ko05134(Legionellosis)
chr10	21296501	21297500	0.73	0.12	6.08333	hyper-methylated	0.00320255	0.0280372	+	promoter	Proximal	LCP	ENSMUST00000061324	Hbs1l	Hbs1-like (S. cerevisiae) [Source:MGI Symbol;Acc:MGI:1891704]	GO:0000166(nucleotide binding),GO:0003746(translation elongation factor activity),GO:0003924(GTPase activity),GO:0005515(protein binding),GO:0005525(GTP binding),GO:0006412(translation),GO:0006414(translational elongation)	ko03015(mRNA surveillance pathway),ko05134(Legionellosis)
chr10	21296501	21297500	0.73	0.12	6.08333	hyper-methylated	0.00320255	0.0280372	+	promoter	Proximal	LCP	ENSMUST00000218785	Hbs1l	Hbs1-like (S. cerevisiae) [Source:MGI Symbol;Acc:MGI:1891704]	GO:0000166(nucleotide binding),GO:0003746(translation elongation factor activity),GO:0003924(GTPase activity),GO:0005515(protein binding),GO:0005525(GTP binding),GO:0006412(translation),GO:0006414(translational elongation)	ko03015(mRNA surveillance pathway),ko05134(Legionellosis)
chr10	21296501	21297500	0.73	0.12	6.08333	hyper-methylated	0.00320255	0.0280372	+	promoter	Proximal	LCP	ENSMUST00000219915	Hbs1l	Hbs1-like (S. cerevisiae) [Source:MGI Symbol;Acc:MGI:1891704]	GO:0000166(nucleotide binding),GO:0003746(translation elongation factor activity),GO:0003924(GTPase activity),GO:0005515(protein binding),GO:0005525(GTP binding),GO:0006412(translation),GO:0006414(translational elongation)	ko03015(mRNA surveillance pathway),ko05134(Legionellosis)
chr10	21296501	21297500	0.73	0.12	6.08333	hyper-methylated	0.00320255	0.0280372	+	promoter	Proximal	LCP	ENSMUST00000092674	Hbs1l	Hbs1-like (S. cerevisiae) [Source:MGI Symbol;Acc:MGI:1891704]	GO:0000166(nucleotide binding),GO:0003746(translation elongation factor activity),GO:0003924(GTPase activity),GO:0005515(protein binding),GO:0005525(GTP binding),GO:0006412(translation),GO:0006414(translational elongation)	ko03015(mRNA surveillance pathway),ko05134(Legionellosis)
chr10	21296501	21297500	0.73	0.12	6.08333	hyper-methylated	0.00320255	0.0280372	+	promoter	Proximal	LCP	ENSMUST00000218714	Hbs1l	Hbs1-like (S. cerevisiae) [Source:MGI Symbol;Acc:MGI:1891704]	GO:0000166(nucleotide binding),GO:0003746(translation elongation factor activity),GO:0003924(GTPase activity),GO:0005515(protein binding),GO:0005525(GTP binding),GO:0006412(translation),GO:0006414(translational elongation)	ko03015(mRNA surveillance pathway),ko05134(Legionellosis)
chr10	21425001	21426000	6.895	2.56	2.69336	hyper-methylated	0.00497716	0.0396325	+	promoter	Proximal	LCP	ENSMUST00000042671	1700021A07Rik	RIKEN cDNA 1700021A07 gene [Source:MGI Symbol;Acc:MGI:1924174]	NA	NA
chr10	21425001	21426000	6.895	2.56	2.69336	hyper-methylated	0.00497716	0.0396325	+	promoter	Intermediate	LCP	ENSMUST00000042671	1700021A07Rik	RIKEN cDNA 1700021A07 gene [Source:MGI Symbol;Acc:MGI:1924174]	NA	NA
chr10	21975501	21976500	27.84	6.39	4.35681	hyper-methylated	0.000413461	0.00520228	+	promoter	Distal	LCP	ENSMUST00000142174	Sgk1	serum/glucocorticoid regulated kinase 1 [Source:MGI Symbol;Acc:MGI:1340062]	GO:0000166(nucleotide binding),GO:0004672(protein kinase activity),GO:0004674(protein serine/threonine kinase activity),GO:0004712(protein serine/threonine/tyrosine kinase activity),GO:0005515(protein binding),GO:0005524(ATP binding),GO:0005634(nucleus),GO:0005737(cytoplasm),GO:0005739(mitochondrion),GO:0005783(endoplasmic reticulum),GO:0005789(endoplasmic reticulum membrane),GO:0005829(cytosol),…	ko04068(FoxO signaling pathway),ko04150(mTOR signaling pathway),ko04151(PI3K-Akt signaling pathway),ko04960(Aldosterone-regulated sodium reabsorption)
chr10	21975501	21976500	27.84	6.39	4.35681	hyper-methylated	0.000413461	0.00520228	+	promoter	Distal	LCP	ENSMUST00000164659	Sgk1	serum/glucocorticoid regulated kinase 1 [Source:MGI Symbol;Acc:MGI:1340062]	GO:0000166(nucleotide binding),GO:0004672(protein kinase activity),GO:0004674(protein serine/threonine kinase activity),GO:0004712(protein serine/threonine/tyrosine kinase activity),GO:0005515(protein binding),GO:0005524(ATP binding),GO:0005634(nucleus),GO:0005737(cytoplasm),GO:0005739(mitochondrion),GO:0005783(endoplasmic reticulum),GO:0005789(endoplasmic reticulum membrane),GO:0005829(cytosol),…	ko04068(FoxO signaling pathway),ko04150(mTOR signaling pathway),ko04151(PI3K-Akt signaling pathway),ko04960(Aldosterone-regulated sodium reabsorption)
chr10	21992501	21993500	0.52	0.265	1.96226	hyper-methylated	0.00177583	0.0174571	+	promoter	Proximal	LCP	ENSMUST00000150089	Sgk1	serum/glucocorticoid regulated kinase 1 [Source:MGI Symbol;Acc:MGI:1340062]	GO:0000166(nucleotide binding),GO:0004672(protein kinase activity),GO:0004674(protein serine/threonine kinase activity),GO:0004712(protein serine/threonine/tyrosine kinase activity),GO:0005515(protein binding),GO:0005524(ATP binding),GO:0005634(nucleus),GO:0005737(cytoplasm),GO:0005739(mitochondrion),GO:0005783(endoplasmic reticulum),GO:0005789(endoplasmic reticulum membrane),GO:0005829(cytosol),…	ko04068(FoxO signaling pathway),ko04150(mTOR signaling pathway),ko04151(PI3K-Akt signaling pathway),ko04960(Aldosterone-regulated sodium reabsorption)
chr10	21992501	21993500	0.52	0.265	1.96226	hyper-methylated	0.00177583	0.0174571	+	promoter	Proximal	LCP	ENSMUST00000100036	Sgk1	serum/glucocorticoid regulated kinase 1 [Source:MGI Symbol;Acc:MGI:1340062]	GO:0000166(nucleotide binding),GO:0004672(protein kinase activity),GO:0004674(protein serine/threonine kinase activity),GO:0004712(protein serine/threonine/tyrosine kinase activity),GO:0005515(protein binding),GO:0005524(ATP binding),GO:0005634(nucleus),GO:0005737(cytoplasm),GO:0005739(mitochondrion),GO:0005783(endoplasmic reticulum),GO:0005789(endoplasmic reticulum membrane),GO:0005829(cytosol),…	ko04068(FoxO signaling pathway),ko04150(mTOR signaling pathway),ko04151(PI3K-Akt signaling pathway),ko04960(Aldosterone-regulated sodium reabsorption)
chr10	21992501	21993500	0.52	0.265	1.96226	hyper-methylated	0.00177583	0.0174571	+	promoter	Intermediate	ICP	ENSMUST00000092673	Sgk1	serum/glucocorticoid regulated kinase 1 [Source:MGI Symbol;Acc:MGI:1340062]	GO:0000166(nucleotide binding),GO:0004672(protein kinase activity),GO:0004674(protein serine/threonine kinase activity),GO:0004712(protein serine/threonine/tyrosine kinase activity),GO:0005515(protein binding),GO:0005524(ATP binding),GO:0005634(nucleus),GO:0005737(cytoplasm),GO:0005739(mitochondrion),GO:0005783(endoplasmic reticulum),GO:0005789(endoplasmic reticulum membrane),GO:0005829(cytosol),…	ko04068(FoxO signaling pathway),ko04150(mTOR signaling pathway),ko04151(PI3K-Akt signaling pathway),ko04960(Aldosterone-regulated sodium reabsorption)
chr10	21992501	21993500	0.52	0.265	1.96226	hyper-methylated	0.00177583	0.0174571	+	promoter	Distal	ICP	ENSMUST00000092673	Sgk1	serum/glucocorticoid regulated kinase 1 [Source:MGI Symbol;Acc:MGI:1340062]	GO:0000166(nucleotide binding),GO:0004672(protein kinase activity),GO:0004674(protein serine/threonine kinase activity),GO:0004712(protein serine/threonine/tyrosine kinase activity),GO:0005515(protein binding),GO:0005524(ATP binding),GO:0005634(nucleus),GO:0005737(cytoplasm),GO:0005739(mitochondrion),GO:0005783(endoplasmic reticulum),GO:0005789(endoplasmic reticulum membrane),GO:0005829(cytosol),…	ko04068(FoxO signaling pathway),ko04150(mTOR signaling pathway),ko04151(PI3K-Akt signaling pathway),ko04960(Aldosterone-regulated sodium reabsorption)
chr10	21992501	21993500	0.52	0.265	1.96226	hyper-methylated	0.00177583	0.0174571	+	promoter	Distal	ICP	ENSMUST00000020145	Sgk1	serum/glucocorticoid regulated kinase 1 [Source:MGI Symbol;Acc:MGI:1340062]	GO:0000166(nucleotide binding),GO:0004672(protein kinase activity),GO:0004674(protein serine/threonine kinase activity),GO:0004712(protein serine/threonine/tyrosine kinase activity),GO:0005515(protein binding),GO:0005524(ATP binding),GO:0005634(nucleus),GO:0005737(cytoplasm),GO:0005739(mitochondrion),GO:0005783(endoplasmic reticulum),GO:0005789(endoplasmic reticulum membrane),GO:0005829(cytosol),…	ko04068(FoxO signaling pathway),ko04150(mTOR signaling pathway),ko04151(PI3K-Akt signaling pathway),ko04960(Aldosterone-regulated sodium reabsorption)
chr10	21992501	21993500	0.52	0.265	1.96226	hyper-methylated	0.00177583	0.0174571	+	promoter	Distal	HCP	ENSMUST00000141218	Sgk1	serum/glucocorticoid regulated kinase 1 [Source:MGI Symbol;Acc:MGI:1340062]	GO:0000166(nucleotide binding),GO:0004672(protein kinase activity),GO:0004674(protein serine/threonine kinase activity),GO:0004712(protein serine/threonine/tyrosine kinase activity),GO:0005515(protein binding),GO:0005524(ATP binding),GO:0005634(nucleus),GO:0005737(cytoplasm),GO:0005739(mitochondrion),GO:0005783(endoplasmic reticulum),GO:0005789(endoplasmic reticulum membrane),GO:0005829(cytosol),…	ko04068(FoxO signaling pathway),ko04150(mTOR signaling pathway),ko04151(PI3K-Akt signaling pathway),ko04960(Aldosterone-regulated sodium reabsorption)
chr10	21992501	21993500	0.52	0.265	1.96226	hyper-methylated	0.00177583	0.0174571	+	promoter	Distal	HCP	ENSMUST00000126560	Sgk1	serum/glucocorticoid regulated kinase 1 [Source:MGI Symbol;Acc:MGI:1340062]	GO:0000166(nucleotide binding),GO:0004672(protein kinase activity),GO:0004674(protein serine/threonine kinase activity),GO:0004712(protein serine/threonine/tyrosine kinase activity),GO:0005515(protein binding),GO:0005524(ATP binding),GO:0005634(nucleus),GO:0005737(cytoplasm),GO:0005739(mitochondrion),GO:0005783(endoplasmic reticulum),GO:0005789(endoplasmic reticulum membrane),GO:0005829(cytosol),…	ko04068(FoxO signaling pathway),ko04150(mTOR signaling pathway),ko04151(PI3K-Akt signaling pathway),ko04960(Aldosterone-regulated sodium reabsorption)
chr10	21992501	21993500	0.52	0.265	1.96226	hyper-methylated	0.00177583	0.0174571	+	promoter	Distal	HCP	ENSMUST00000124350	Sgk1	serum/glucocorticoid regulated kinase 1 [Source:MGI Symbol;Acc:MGI:1340062]	GO:0000166(nucleotide binding),GO:0004672(protein kinase activity),GO:0004674(protein serine/threonine kinase activity),GO:0004712(protein serine/threonine/tyrosine kinase activity),GO:0005515(protein binding),GO:0005524(ATP binding),GO:0005634(nucleus),GO:0005737(cytoplasm),GO:0005739(mitochondrion),GO:0005783(endoplasmic reticulum),GO:0005789(endoplasmic reticulum membrane),GO:0005829(cytosol),…	ko04068(FoxO signaling pathway),ko04150(mTOR signaling pathway),ko04151(PI3K-Akt signaling pathway),ko04960(Aldosterone-regulated sodium reabsorption)
chr10	21993001	21994000	0.445	0.255	1.7451	hyper-methylated	0.00370834	0.0314119	+	promoter	Intermediate	ICP	ENSMUST00000092673	Sgk1	serum/glucocorticoid regulated kinase 1 [Source:MGI Symbol;Acc:MGI:1340062]	GO:0000166(nucleotide binding),GO:0004672(protein kinase activity),GO:0004674(protein serine/threonine kinase activity),GO:0004712(protein serine/threonine/tyrosine kinase activity),GO:0005515(protein binding),GO:0005524(ATP binding),GO:0005634(nucleus),GO:0005737(cytoplasm),GO:0005739(mitochondrion),GO:0005783(endoplasmic reticulum),GO:0005789(endoplasmic reticulum membrane),GO:0005829(cytosol),…	ko04068(FoxO signaling pathway),ko04150(mTOR signaling pathway),ko04151(PI3K-Akt signaling pathway),ko04960(Aldosterone-regulated sodium reabsorption)
chr10	21993001	21994000	0.445	0.255	1.7451	hyper-methylated	0.00370834	0.0314119	+	promoter	Distal	ICP	ENSMUST00000020145	Sgk1	serum/glucocorticoid regulated kinase 1 [Source:MGI Symbol;Acc:MGI:1340062]	GO:0000166(nucleotide binding),GO:0004672(protein kinase activity),GO:0004674(protein serine/threonine kinase activity),GO:0004712(protein serine/threonine/tyrosine kinase activity),GO:0005515(protein binding),GO:0005524(ATP binding),GO:0005634(nucleus),GO:0005737(cytoplasm),GO:0005739(mitochondrion),GO:0005783(endoplasmic reticulum),GO:0005789(endoplasmic reticulum membrane),GO:0005829(cytosol),…	ko04068(FoxO signaling pathway),ko04150(mTOR signaling pathway),ko04151(PI3K-Akt signaling pathway),ko04960(Aldosterone-regulated sodium reabsorption)
chr10	21993001	21994000	0.445	0.255	1.7451	hyper-methylated	0.00370834	0.0314119	+	promoter	Distal	HCP	ENSMUST00000141218	Sgk1	serum/glucocorticoid regulated kinase 1 [Source:MGI Symbol;Acc:MGI:1340062]	GO:0000166(nucleotide binding),GO:0004672(protein kinase activity),GO:0004674(protein serine/threonine kinase activity),GO:0004712(protein serine/threonine/tyrosine kinase activity),GO:0005515(protein binding),GO:0005524(ATP binding),GO:0005634(nucleus),GO:0005737(cytoplasm),GO:0005739(mitochondrion),GO:0005783(endoplasmic reticulum),GO:0005789(endoplasmic reticulum membrane),GO:0005829(cytosol),…	ko04068(FoxO signaling pathway),ko04150(mTOR signaling pathway),ko04151(PI3K-Akt signaling pathway),ko04960(Aldosterone-regulated sodium reabsorption)
chr10	21993001	21994000	0.445	0.255	1.7451	hyper-methylated	0.00370834	0.0314119	+	promoter	Distal	HCP	ENSMUST00000126560	Sgk1	serum/glucocorticoid regulated kinase 1 [Source:MGI Symbol;Acc:MGI:1340062]	GO:0000166(nucleotide binding),GO:0004672(protein kinase activity),GO:0004674(protein serine/threonine kinase activity),GO:0004712(protein serine/threonine/tyrosine kinase activity),GO:0005515(protein binding),GO:0005524(ATP binding),GO:0005634(nucleus),GO:0005737(cytoplasm),GO:0005739(mitochondrion),GO:0005783(endoplasmic reticulum),GO:0005789(endoplasmic reticulum membrane),GO:0005829(cytosol),…	ko04068(FoxO signaling pathway),ko04150(mTOR signaling pathway),ko04151(PI3K-Akt signaling pathway),ko04960(Aldosterone-regulated sodium reabsorption)
chr10	21993001	21994000	0.445	0.255	1.7451	hyper-methylated	0.00370834	0.0314119	+	promoter	Distal	HCP	ENSMUST00000124350	Sgk1	serum/glucocorticoid regulated kinase 1 [Source:MGI Symbol;Acc:MGI:1340062]	GO:0000166(nucleotide binding),GO:0004672(protein kinase activity),GO:0004674(protein serine/threonine kinase activity),GO:0004712(protein serine/threonine/tyrosine kinase activity),GO:0005515(protein binding),GO:0005524(ATP binding),GO:0005634(nucleus),GO:0005737(cytoplasm),GO:0005739(mitochondrion),GO:0005783(endoplasmic reticulum),GO:0005789(endoplasmic reticulum membrane),GO:0005829(cytosol),…	ko04068(FoxO signaling pathway),ko04150(mTOR signaling pathway),ko04151(PI3K-Akt signaling pathway),ko04960(Aldosterone-regulated sodium reabsorption)
chr10	21993001	21994000	0.445	0.255	1.7451	hyper-methylated	0.00370834	0.0314119	+	promoter	Proximal	ICP	ENSMUST00000092673	Sgk1	serum/glucocorticoid regulated kinase 1 [Source:MGI Symbol;Acc:MGI:1340062]	GO:0000166(nucleotide binding),GO:0004672(protein kinase activity),GO:0004674(protein serine/threonine kinase activity),GO:0004712(protein serine/threonine/tyrosine kinase activity),GO:0005515(protein binding),GO:0005524(ATP binding),GO:0005634(nucleus),GO:0005737(cytoplasm),GO:0005739(mitochondrion),GO:0005783(endoplasmic reticulum),GO:0005789(endoplasmic reticulum membrane),GO:0005829(cytosol),…	ko04068(FoxO signaling pathway),ko04150(mTOR signaling pathway),ko04151(PI3K-Akt signaling pathway),ko04960(Aldosterone-regulated sodium reabsorption)
chr10	21993001	21994000	0.445	0.255	1.7451	hyper-methylated	0.00370834	0.0314119	+	promoter	Intermediate	ICP	ENSMUST00000020145	Sgk1	serum/glucocorticoid regulated kinase 1 [Source:MGI Symbol;Acc:MGI:1340062]	GO:0000166(nucleotide binding),GO:0004672(protein kinase activity),GO:0004674(protein serine/threonine kinase activity),GO:0004712(protein serine/threonine/tyrosine kinase activity),GO:0005515(protein binding),GO:0005524(ATP binding),GO:0005634(nucleus),GO:0005737(cytoplasm),GO:0005739(mitochondrion),GO:0005783(endoplasmic reticulum),GO:0005789(endoplasmic reticulum membrane),GO:0005829(cytosol),…	ko04068(FoxO signaling pathway),ko04150(mTOR signaling pathway),ko04151(PI3K-Akt signaling pathway),ko04960(Aldosterone-regulated sodium reabsorption)
chr10	21993001	21994000	0.445	0.255	1.7451	hyper-methylated	0.00370834	0.0314119	+	promoter	Intermediate	HCP	ENSMUST00000141218	Sgk1	serum/glucocorticoid regulated kinase 1 [Source:MGI Symbol;Acc:MGI:1340062]	GO:0000166(nucleotide binding),GO:0004672(protein kinase activity),GO:0004674(protein serine/threonine kinase activity),GO:0004712(protein serine/threonine/tyrosine kinase activity),GO:0005515(protein binding),GO:0005524(ATP binding),GO:0005634(nucleus),GO:0005737(cytoplasm),GO:0005739(mitochondrion),GO:0005783(endoplasmic reticulum),GO:0005789(endoplasmic reticulum membrane),GO:0005829(cytosol),…	ko04068(FoxO signaling pathway),ko04150(mTOR signaling pathway),ko04151(PI3K-Akt signaling pathway),ko04960(Aldosterone-regulated sodium reabsorption)
chr10	21993001	21994000	0.445	0.255	1.7451	hyper-methylated	0.00370834	0.0314119	+	promoter	Intermediate	HCP	ENSMUST00000126560	Sgk1	serum/glucocorticoid regulated kinase 1 [Source:MGI Symbol;Acc:MGI:1340062]	GO:0000166(nucleotide binding),GO:0004672(protein kinase activity),GO:0004674(protein serine/threonine kinase activity),GO:0004712(protein serine/threonine/tyrosine kinase activity),GO:0005515(protein binding),GO:0005524(ATP binding),GO:0005634(nucleus),GO:0005737(cytoplasm),GO:0005739(mitochondrion),GO:0005783(endoplasmic reticulum),GO:0005789(endoplasmic reticulum membrane),GO:0005829(cytosol),…	ko04068(FoxO signaling pathway),ko04150(mTOR signaling pathway),ko04151(PI3K-Akt signaling pathway),ko04960(Aldosterone-regulated sodium reabsorption)
chr10	21993001	21994000	0.445	0.255	1.7451	hyper-methylated	0.00370834	0.0314119	+	promoter	Intermediate	HCP	ENSMUST00000124350	Sgk1	serum/glucocorticoid regulated kinase 1 [Source:MGI Symbol;Acc:MGI:1340062]	GO:0000166(nucleotide binding),GO:0004672(protein kinase activity),GO:0004674(protein serine/threonine kinase activity),GO:0004712(protein serine/threonine/tyrosine kinase activity),GO:0005515(protein binding),GO:0005524(ATP binding),GO:0005634(nucleus),GO:0005737(cytoplasm),GO:0005739(mitochondrion),GO:0005783(endoplasmic reticulum),GO:0005789(endoplasmic reticulum membrane),GO:0005829(cytosol),…	ko04068(FoxO signaling pathway),ko04150(mTOR signaling pathway),ko04151(PI3K-Akt signaling pathway),ko04960(Aldosterone-regulated sodium reabsorption)
chr10	24710501	24711500	2.615	0.81	3.2284	hyper-methylated	6.3522e-05	0.00106379	-	promoter	Proximal	HCP	ENSMUST00000135846	Enpp1	ectonucleotide pyrophosphatase/phosphodiesterase 1 [Source:MGI Symbol;Acc:MGI:97370]	GO:0003676(nucleic acid binding),GO:0003824(catalytic activity),GO:0004527(exonuclease activity),GO:0004528(phosphodiesterase I activity),GO:0004551(nucleotide diphosphatase activity),GO:0005044(scavenger receptor activity),GO:0005158(insulin receptor binding),GO:0005524(ATP binding),GO:0005576(extracellular region),GO:0005615(extracellular space),GO:0005886(plasma membrane),GO:0006091(generation…	ko00230(Purine metabolism),ko00240(Pyrimidine metabolism),ko00500(Starch and sucrose metabolism),ko00740(Riboflavin metabolism),ko00760(Nicotinate and nicotinamide metabolism),ko00770(Pantothenate and CoA biosynthesis)
chr10	24710501	24711500	2.615	0.81	3.2284	hyper-methylated	6.3522e-05	0.00106379	-	promoter	Proximal	HCP	ENSMUST00000150570	Enpp1	ectonucleotide pyrophosphatase/phosphodiesterase 1 [Source:MGI Symbol;Acc:MGI:97370]	GO:0003676(nucleic acid binding),GO:0003824(catalytic activity),GO:0004527(exonuclease activity),GO:0004528(phosphodiesterase I activity),GO:0004551(nucleotide diphosphatase activity),GO:0005044(scavenger receptor activity),GO:0005158(insulin receptor binding),GO:0005524(ATP binding),GO:0005576(extracellular region),GO:0005615(extracellular space),GO:0005886(plasma membrane),GO:0006091(generation…	ko00230(Purine metabolism),ko00240(Pyrimidine metabolism),ko00500(Starch and sucrose metabolism),ko00740(Riboflavin metabolism),ko00760(Nicotinate and nicotinamide metabolism),ko00770(Pantothenate and CoA biosynthesis)
chr10	24711001	24712000	0.95	0.485	1.95876	hyper-methylated	0.000115217	0.00176346	-	promoter	Proximal	HCP	ENSMUST00000135846	Enpp1	ectonucleotide pyrophosphatase/phosphodiesterase 1 [Source:MGI Symbol;Acc:MGI:97370]	GO:0003676(nucleic acid binding),GO:0003824(catalytic activity),GO:0004527(exonuclease activity),GO:0004528(phosphodiesterase I activity),GO:0004551(nucleotide diphosphatase activity),GO:0005044(scavenger receptor activity),GO:0005158(insulin receptor binding),GO:0005524(ATP binding),GO:0005576(extracellular region),GO:0005615(extracellular space),GO:0005886(plasma membrane),GO:0006091(generation…	ko00230(Purine metabolism),ko00240(Pyrimidine metabolism),ko00500(Starch and sucrose metabolism),ko00740(Riboflavin metabolism),ko00760(Nicotinate and nicotinamide metabolism),ko00770(Pantothenate and CoA biosynthesis)
chr10	24711001	24712000	0.95	0.485	1.95876	hyper-methylated	0.000115217	0.00176346	-	promoter	Proximal	HCP	ENSMUST00000150570	Enpp1	ectonucleotide pyrophosphatase/phosphodiesterase 1 [Source:MGI Symbol;Acc:MGI:97370]	GO:0003676(nucleic acid binding),GO:0003824(catalytic activity),GO:0004527(exonuclease activity),GO:0004528(phosphodiesterase I activity),GO:0004551(nucleotide diphosphatase activity),GO:0005044(scavenger receptor activity),GO:0005158(insulin receptor binding),GO:0005524(ATP binding),GO:0005576(extracellular region),GO:0005615(extracellular space),GO:0005886(plasma membrane),GO:0006091(generation…	ko00230(Purine metabolism),ko00240(Pyrimidine metabolism),ko00500(Starch and sucrose metabolism),ko00740(Riboflavin metabolism),ko00760(Nicotinate and nicotinamide metabolism),ko00770(Pantothenate and CoA biosynthesis)
chr10	24711001	24712000	0.95	0.485	1.95876	hyper-methylated	0.000115217	0.00176346	-	promoter	Proximal	HCP	ENSMUST00000105520	Enpp1	ectonucleotide pyrophosphatase/phosphodiesterase 1 [Source:MGI Symbol;Acc:MGI:97370]	GO:0003676(nucleic acid binding),GO:0003824(catalytic activity),GO:0004527(exonuclease activity),GO:0004528(phosphodiesterase I activity),GO:0004551(nucleotide diphosphatase activity),GO:0005044(scavenger receptor activity),GO:0005158(insulin receptor binding),GO:0005524(ATP binding),GO:0005576(extracellular region),GO:0005615(extracellular space),GO:0005886(plasma membrane),GO:0006091(generation…	ko00230(Purine metabolism),ko00240(Pyrimidine metabolism),ko00500(Starch and sucrose metabolism),ko00740(Riboflavin metabolism),ko00760(Nicotinate and nicotinamide metabolism),ko00770(Pantothenate and CoA biosynthesis)
chr10	24711001	24712000	0.95	0.485	1.95876	hyper-methylated	0.000115217	0.00176346	-	promoter	Proximal	HCP	ENSMUST00000039882	Enpp1	ectonucleotide pyrophosphatase/phosphodiesterase 1 [Source:MGI Symbol;Acc:MGI:97370]	GO:0003676(nucleic acid binding),GO:0003824(catalytic activity),GO:0004527(exonuclease activity),GO:0004528(phosphodiesterase I activity),GO:0004551(nucleotide diphosphatase activity),GO:0005044(scavenger receptor activity),GO:0005158(insulin receptor binding),GO:0005524(ATP binding),GO:0005576(extracellular region),GO:0005615(extracellular space),GO:0005886(plasma membrane),GO:0006091(generation…	ko00230(Purine metabolism),ko00240(Pyrimidine metabolism),ko00500(Starch and sucrose metabolism),ko00740(Riboflavin metabolism),ko00760(Nicotinate and nicotinamide metabolism),ko00770(Pantothenate and CoA biosynthesis)
chr10	25296501	25297500	0.53	0.155	3.41935	hyper-methylated	0.00114059	0.0120962	-	promoter	Intermediate	ICP	ENSMUST00000176258	Akap7	A kinase (PRKA) anchor protein 7 [Source:MGI Symbol;Acc:MGI:1859150]	GO:0000166(nucleotide binding),GO:0005515(protein binding),GO:0005634(nucleus),GO:0005737(cytoplasm),GO:0005829(cytosol),GO:0005886(plasma membrane),GO:0007178(transmembrane receptor protein serine/threonine kinase signaling pathway),GO:0008022(protein C-terminus binding),GO:0008104(protein localization),GO:0010738(regulation of protein kinase A signaling),GO:0016020(membrane),GO:0016208(AMP bind…	NA
chr10	25296501	25297500	0.53	0.155	3.41935	hyper-methylated	0.00114059	0.0120962	-	promoter	Proximal	HCP	ENSMUST00000177124	Akap7	A kinase (PRKA) anchor protein 7 [Source:MGI Symbol;Acc:MGI:1859150]	GO:0000166(nucleotide binding),GO:0005515(protein binding),GO:0005634(nucleus),GO:0005737(cytoplasm),GO:0005829(cytosol),GO:0005886(plasma membrane),GO:0007178(transmembrane receptor protein serine/threonine kinase signaling pathway),GO:0008022(protein C-terminus binding),GO:0008104(protein localization),GO:0010738(regulation of protein kinase A signaling),GO:0016020(membrane),GO:0016208(AMP bind…	NA
chr10	25296501	25297500	0.53	0.155	3.41935	hyper-methylated	0.00114059	0.0120962	-	promoter	Distal	ICP	ENSMUST00000176258	Akap7	A kinase (PRKA) anchor protein 7 [Source:MGI Symbol;Acc:MGI:1859150]	GO:0000166(nucleotide binding),GO:0005515(protein binding),GO:0005634(nucleus),GO:0005737(cytoplasm),GO:0005829(cytosol),GO:0005886(plasma membrane),GO:0007178(transmembrane receptor protein serine/threonine kinase signaling pathway),GO:0008022(protein C-terminus binding),GO:0008104(protein localization),GO:0010738(regulation of protein kinase A signaling),GO:0016020(membrane),GO:0016208(AMP bind…	NA
chr10	25296501	25297500	0.53	0.155	3.41935	hyper-methylated	0.00114059	0.0120962	-	promoter	Intermediate	HCP	ENSMUST00000177124	Akap7	A kinase (PRKA) anchor protein 7 [Source:MGI Symbol;Acc:MGI:1859150]	GO:0000166(nucleotide binding),GO:0005515(protein binding),GO:0005634(nucleus),GO:0005737(cytoplasm),GO:0005829(cytosol),GO:0005886(plasma membrane),GO:0007178(transmembrane receptor protein serine/threonine kinase signaling pathway),GO:0008022(protein C-terminus binding),GO:0008104(protein localization),GO:0010738(regulation of protein kinase A signaling),GO:0016020(membrane),GO:0016208(AMP bind…	NA
chr10	25628501	25629500	3.245	1.85	1.75405	hyper-methylated	0.00139801	0.0143555	-	promoter	Proximal	LCP	ENSMUST00000219989	Gm47924	predicted gene, 47924 [Source:MGI Symbol;Acc:MGI:6097182]	NA	NA
chr10	25628501	25629500	3.245	1.85	1.75405	hyper-methylated	0.00139801	0.0143555	-	promoter	Intermediate	LCP	ENSMUST00000219989	Gm47924	predicted gene, 47924 [Source:MGI Symbol;Acc:MGI:6097182]	NA	NA
chr10	26375501	26376500	0.615	0.285	2.15789	hyper-methylated	8.7497e-05	0.00139033	-	promoter	Distal	LCP	ENSMUST00000105519	L3mbtl3	L3MBTL3 histone methyl-lysine binding protein [Source:MGI Symbol;Acc:MGI:2143628]	GO:0003682(chromatin binding),GO:0005515(protein binding),GO:0005634(nucleus),GO:0005654(nucleoplasm),GO:0005730(nucleolus),GO:0006325(chromatin organization),GO:0006355(regulation of transcription, DNA-templated),GO:0008270(zinc ion binding),GO:0030099(myeloid cell differentiation),GO:0030225(macrophage differentiation),GO:0030851(granulocyte differentiation),GO:0042393(histone binding),GO:00428…	NA
chr10	26375501	26376500	0.615	0.285	2.15789	hyper-methylated	8.7497e-05	0.00139033	-	promoter	Distal	LCP	ENSMUST00000040219	L3mbtl3	L3MBTL3 histone methyl-lysine binding protein [Source:MGI Symbol;Acc:MGI:2143628]	GO:0003682(chromatin binding),GO:0005515(protein binding),GO:0005634(nucleus),GO:0005654(nucleoplasm),GO:0005730(nucleolus),GO:0006325(chromatin organization),GO:0006355(regulation of transcription, DNA-templated),GO:0008270(zinc ion binding),GO:0030099(myeloid cell differentiation),GO:0030225(macrophage differentiation),GO:0030851(granulocyte differentiation),GO:0042393(histone binding),GO:00428…	NA
chr10	26375501	26376500	0.615	0.285	2.15789	hyper-methylated	8.7497e-05	0.00139033	-	promoter	Intermediate	HCP	ENSMUST00000174766	L3mbtl3	L3MBTL3 histone methyl-lysine binding protein [Source:MGI Symbol;Acc:MGI:2143628]	GO:0003682(chromatin binding),GO:0005515(protein binding),GO:0005634(nucleus),GO:0005654(nucleoplasm),GO:0005730(nucleolus),GO:0006325(chromatin organization),GO:0006355(regulation of transcription, DNA-templated),GO:0008270(zinc ion binding),GO:0030099(myeloid cell differentiation),GO:0030225(macrophage differentiation),GO:0030851(granulocyte differentiation),GO:0042393(histone binding),GO:00428…	NA
chr10	26375501	26376500	0.615	0.285	2.15789	hyper-methylated	8.7497e-05	0.00139033	-	promoter	Proximal	ICP	ENSMUST00000217699	L3mbtl3	L3MBTL3 histone methyl-lysine binding protein [Source:MGI Symbol;Acc:MGI:2143628]	GO:0003682(chromatin binding),GO:0005515(protein binding),GO:0005634(nucleus),GO:0005654(nucleoplasm),GO:0005730(nucleolus),GO:0006325(chromatin organization),GO:0006355(regulation of transcription, DNA-templated),GO:0008270(zinc ion binding),GO:0030099(myeloid cell differentiation),GO:0030225(macrophage differentiation),GO:0030851(granulocyte differentiation),GO:0042393(histone binding),GO:00428…	NA
chr10	26375501	26376500	0.615	0.285	2.15789	hyper-methylated	8.7497e-05	0.00139033	-	promoter	Distal	HCP	ENSMUST00000174766	L3mbtl3	L3MBTL3 histone methyl-lysine binding protein [Source:MGI Symbol;Acc:MGI:2143628]	GO:0003682(chromatin binding),GO:0005515(protein binding),GO:0005634(nucleus),GO:0005654(nucleoplasm),GO:0005730(nucleolus),GO:0006325(chromatin organization),GO:0006355(regulation of transcription, DNA-templated),GO:0008270(zinc ion binding),GO:0030099(myeloid cell differentiation),GO:0030225(macrophage differentiation),GO:0030851(granulocyte differentiation),GO:0042393(histone binding),GO:00428…	NA
chr10	26375501	26376500	0.615	0.285	2.15789	hyper-methylated	8.7497e-05	0.00139033	-	promoter	Intermediate	ICP	ENSMUST00000217699	L3mbtl3	L3MBTL3 histone methyl-lysine binding protein [Source:MGI Symbol;Acc:MGI:2143628]	GO:0003682(chromatin binding),GO:0005515(protein binding),GO:0005634(nucleus),GO:0005654(nucleoplasm),GO:0005730(nucleolus),GO:0006325(chromatin organization),GO:0006355(regulation of transcription, DNA-templated),GO:0008270(zinc ion binding),GO:0030099(myeloid cell differentiation),GO:0030225(macrophage differentiation),GO:0030851(granulocyte differentiation),GO:0042393(histone binding),GO:00428…	NA
chr10	26376001	26377000	0.59	0.165	3.57576	hyper-methylated	0.00345332	0.0296775	-	promoter	Distal	LCP	ENSMUST00000105519	L3mbtl3	L3MBTL3 histone methyl-lysine binding protein [Source:MGI Symbol;Acc:MGI:2143628]	GO:0003682(chromatin binding),GO:0005515(protein binding),GO:0005634(nucleus),GO:0005654(nucleoplasm),GO:0005730(nucleolus),GO:0006325(chromatin organization),GO:0006355(regulation of transcription, DNA-templated),GO:0008270(zinc ion binding),GO:0030099(myeloid cell differentiation),GO:0030225(macrophage differentiation),GO:0030851(granulocyte differentiation),GO:0042393(histone binding),GO:00428…	NA
chr10	26376001	26377000	0.59	0.165	3.57576	hyper-methylated	0.00345332	0.0296775	-	promoter	Distal	LCP	ENSMUST00000040219	L3mbtl3	L3MBTL3 histone methyl-lysine binding protein [Source:MGI Symbol;Acc:MGI:2143628]	GO:0003682(chromatin binding),GO:0005515(protein binding),GO:0005634(nucleus),GO:0005654(nucleoplasm),GO:0005730(nucleolus),GO:0006325(chromatin organization),GO:0006355(regulation of transcription, DNA-templated),GO:0008270(zinc ion binding),GO:0030099(myeloid cell differentiation),GO:0030225(macrophage differentiation),GO:0030851(granulocyte differentiation),GO:0042393(histone binding),GO:00428…	NA
chr10	26376001	26377000	0.59	0.165	3.57576	hyper-methylated	0.00345332	0.0296775	-	promoter	Intermediate	HCP	ENSMUST00000174766	L3mbtl3	L3MBTL3 histone methyl-lysine binding protein [Source:MGI Symbol;Acc:MGI:2143628]	GO:0003682(chromatin binding),GO:0005515(protein binding),GO:0005634(nucleus),GO:0005654(nucleoplasm),GO:0005730(nucleolus),GO:0006325(chromatin organization),GO:0006355(regulation of transcription, DNA-templated),GO:0008270(zinc ion binding),GO:0030099(myeloid cell differentiation),GO:0030225(macrophage differentiation),GO:0030851(granulocyte differentiation),GO:0042393(histone binding),GO:00428…	NA
chr10	26376001	26377000	0.59	0.165	3.57576	hyper-methylated	0.00345332	0.0296775	-	promoter	Distal	HCP	ENSMUST00000174766	L3mbtl3	L3MBTL3 histone methyl-lysine binding protein [Source:MGI Symbol;Acc:MGI:2143628]	GO:0003682(chromatin binding),GO:0005515(protein binding),GO:0005634(nucleus),GO:0005654(nucleoplasm),GO:0005730(nucleolus),GO:0006325(chromatin organization),GO:0006355(regulation of transcription, DNA-templated),GO:0008270(zinc ion binding),GO:0030099(myeloid cell differentiation),GO:0030225(macrophage differentiation),GO:0030851(granulocyte differentiation),GO:0042393(histone binding),GO:00428…	NA
chr10	26376001	26377000	0.59	0.165	3.57576	hyper-methylated	0.00345332	0.0296775	-	promoter	Proximal	ICP	ENSMUST00000217699	L3mbtl3	L3MBTL3 histone methyl-lysine binding protein [Source:MGI Symbol;Acc:MGI:2143628]	GO:0003682(chromatin binding),GO:0005515(protein binding),GO:0005634(nucleus),GO:0005654(nucleoplasm),GO:0005730(nucleolus),GO:0006325(chromatin organization),GO:0006355(regulation of transcription, DNA-templated),GO:0008270(zinc ion binding),GO:0030099(myeloid cell differentiation),GO:0030225(macrophage differentiation),GO:0030851(granulocyte differentiation),GO:0042393(histone binding),GO:00428…	NA
chr10	26376001	26377000	0.59	0.165	3.57576	hyper-methylated	0.00345332	0.0296775	-	promoter	Intermediate	ICP	ENSMUST00000217699	L3mbtl3	L3MBTL3 histone methyl-lysine binding protein [Source:MGI Symbol;Acc:MGI:2143628]	GO:0003682(chromatin binding),GO:0005515(protein binding),GO:0005634(nucleus),GO:0005654(nucleoplasm),GO:0005730(nucleolus),GO:0006325(chromatin organization),GO:0006355(regulation of transcription, DNA-templated),GO:0008270(zinc ion binding),GO:0030099(myeloid cell differentiation),GO:0030225(macrophage differentiation),GO:0030851(granulocyte differentiation),GO:0042393(histone binding),GO:00428…	NA
chr10	26376001	26377000	0.59	0.165	3.57576	hyper-methylated	0.00345332	0.0296775	-	promoter	Distal	ICP	ENSMUST00000217699	L3mbtl3	L3MBTL3 histone methyl-lysine binding protein [Source:MGI Symbol;Acc:MGI:2143628]	GO:0003682(chromatin binding),GO:0005515(protein binding),GO:0005634(nucleus),GO:0005654(nucleoplasm),GO:0005730(nucleolus),GO:0006325(chromatin organization),GO:0006355(regulation of transcription, DNA-templated),GO:0008270(zinc ion binding),GO:0030099(myeloid cell differentiation),GO:0030225(macrophage differentiation),GO:0030851(granulocyte differentiation),GO:0042393(histone binding),GO:00428…	NA
chr10	29143001	29144000	0.51	0.23	2.21739	hyper-methylated	0.00633737	0.0478195	+	promoter	Intermediate	ICP	ENSMUST00000092629	Soga3	SOGA family member 3 [Source:MGI Symbol;Acc:MGI:1914662]	GO:0003674(molecular_function),GO:0005575(cellular_component),GO:0005615(extracellular space),GO:0008150(biological_process),GO:0010506(regulation of autophagy),GO:0016020(membrane),GO:0016021(integral component of membrane)	NA
chr10	29143001	29144000	0.51	0.23	2.21739	hyper-methylated	0.00633737	0.0478195	+	promoter	Intermediate	ICP	ENSMUST00000216757	Soga3	SOGA family member 3 [Source:MGI Symbol;Acc:MGI:1914662]	GO:0003674(molecular_function),GO:0005575(cellular_component),GO:0005615(extracellular space),GO:0008150(biological_process),GO:0010506(regulation of autophagy),GO:0016020(membrane),GO:0016021(integral component of membrane)	NA
chr10	29143001	29144000	0.51	0.23	2.21739	hyper-methylated	0.00633737	0.0478195	+	promoter	Distal	ICP	ENSMUST00000216757	Soga3	SOGA family member 3 [Source:MGI Symbol;Acc:MGI:1914662]	GO:0003674(molecular_function),GO:0005575(cellular_component),GO:0005615(extracellular space),GO:0008150(biological_process),GO:0010506(regulation of autophagy),GO:0016020(membrane),GO:0016021(integral component of membrane)	NA
chr10	29143001	29144000	0.51	0.23	2.21739	hyper-methylated	0.00633737	0.0478195	+	promoter	Proximal	ICP	ENSMUST00000092629	Soga3	SOGA family member 3 [Source:MGI Symbol;Acc:MGI:1914662]	GO:0003674(molecular_function),GO:0005575(cellular_component),GO:0005615(extracellular space),GO:0008150(biological_process),GO:0010506(regulation of autophagy),GO:0016020(membrane),GO:0016021(integral component of membrane)	NA
chr10	29143001	29144000	0.51	0.23	2.21739	hyper-methylated	0.00633737	0.0478195	+	promoter	Proximal	ICP	ENSMUST00000216757	Soga3	SOGA family member 3 [Source:MGI Symbol;Acc:MGI:1914662]	GO:0003674(molecular_function),GO:0005575(cellular_component),GO:0005615(extracellular space),GO:0008150(biological_process),GO:0010506(regulation of autophagy),GO:0016020(membrane),GO:0016021(integral component of membrane)	NA
chr10	31313001	31314000	1.09	0.265	4.11321	hyper-methylated	1.12742e-09	5.35416e-08	+	promoter	Proximal	LCP	ENSMUST00000000304	Hddc2	HD domain containing 2 [Source:MGI Symbol;Acc:MGI:1916942]	GO:0002953(5'-deoxynucleotidase activity),GO:0005737(cytoplasm),GO:0005739(mitochondrion),GO:0016311(dephosphorylation),GO:0016787(hydrolase activity),GO:0046872(metal ion binding)	NA
chr10	31313001	31314000	1.09	0.265	4.11321	hyper-methylated	1.12742e-09	5.35416e-08	+	promoter	Intermediate	LCP	ENSMUST00000000304	Hddc2	HD domain containing 2 [Source:MGI Symbol;Acc:MGI:1916942]	GO:0002953(5'-deoxynucleotidase activity),GO:0005737(cytoplasm),GO:0005739(mitochondrion),GO:0016311(dephosphorylation),GO:0016787(hydrolase activity),GO:0046872(metal ion binding)	NA
chr10	31313001	31314000	1.09	0.265	4.11321	hyper-methylated	1.12742e-09	5.35416e-08	+	promoter	Proximal	LCP	ENSMUST00000162076	Hddc2	HD domain containing 2 [Source:MGI Symbol;Acc:MGI:1916942]	GO:0002953(5'-deoxynucleotidase activity),GO:0005737(cytoplasm),GO:0005739(mitochondrion),GO:0016311(dephosphorylation),GO:0016787(hydrolase activity),GO:0046872(metal ion binding)	NA
chr10	31313001	31314000	1.09	0.265	4.11321	hyper-methylated	1.12742e-09	5.35416e-08	+	promoter	Intermediate	LCP	ENSMUST00000162076	Hddc2	HD domain containing 2 [Source:MGI Symbol;Acc:MGI:1916942]	GO:0002953(5'-deoxynucleotidase activity),GO:0005737(cytoplasm),GO:0005739(mitochondrion),GO:0016311(dephosphorylation),GO:0016787(hydrolase activity),GO:0046872(metal ion binding)	NA
chr10	31313001	31314000	1.09	0.265	4.11321	hyper-methylated	1.12742e-09	5.35416e-08	+	promoter	Proximal	LCP	ENSMUST00000160447	Hddc2	HD domain containing 2 [Source:MGI Symbol;Acc:MGI:1916942]	GO:0002953(5'-deoxynucleotidase activity),GO:0005737(cytoplasm),GO:0005739(mitochondrion),GO:0016311(dephosphorylation),GO:0016787(hydrolase activity),GO:0046872(metal ion binding)	NA
chr10	31313001	31314000	1.09	0.265	4.11321	hyper-methylated	1.12742e-09	5.35416e-08	+	promoter	Intermediate	LCP	ENSMUST00000160447	Hddc2	HD domain containing 2 [Source:MGI Symbol;Acc:MGI:1916942]	GO:0002953(5'-deoxynucleotidase activity),GO:0005737(cytoplasm),GO:0005739(mitochondrion),GO:0016311(dephosphorylation),GO:0016787(hydrolase activity),GO:0046872(metal ion binding)	NA
chr10	31313001	31314000	1.09	0.265	4.11321	hyper-methylated	1.12742e-09	5.35416e-08	+	promoter	Proximal	LCP	ENSMUST00000159194	Hddc2	HD domain containing 2 [Source:MGI Symbol;Acc:MGI:1916942]	GO:0002953(5'-deoxynucleotidase activity),GO:0005737(cytoplasm),GO:0005739(mitochondrion),GO:0016311(dephosphorylation),GO:0016787(hydrolase activity),GO:0046872(metal ion binding)	NA
chr10	31313001	31314000	1.09	0.265	4.11321	hyper-methylated	1.12742e-09	5.35416e-08	+	promoter	Intermediate	LCP	ENSMUST00000159194	Hddc2	HD domain containing 2 [Source:MGI Symbol;Acc:MGI:1916942]	GO:0002953(5'-deoxynucleotidase activity),GO:0005737(cytoplasm),GO:0005739(mitochondrion),GO:0016311(dephosphorylation),GO:0016787(hydrolase activity),GO:0046872(metal ion binding)	NA
chr10	31313501	31314500	1.18	0.255	4.62745	hyper-methylated	1.23243e-10	7.01402e-09	+	promoter	Proximal	LCP	ENSMUST00000000304	Hddc2	HD domain containing 2 [Source:MGI Symbol;Acc:MGI:1916942]	GO:0002953(5'-deoxynucleotidase activity),GO:0005737(cytoplasm),GO:0005739(mitochondrion),GO:0016311(dephosphorylation),GO:0016787(hydrolase activity),GO:0046872(metal ion binding)	NA
chr10	31313501	31314500	1.18	0.255	4.62745	hyper-methylated	1.23243e-10	7.01402e-09	+	promoter	Proximal	LCP	ENSMUST00000162076	Hddc2	HD domain containing 2 [Source:MGI Symbol;Acc:MGI:1916942]	GO:0002953(5'-deoxynucleotidase activity),GO:0005737(cytoplasm),GO:0005739(mitochondrion),GO:0016311(dephosphorylation),GO:0016787(hydrolase activity),GO:0046872(metal ion binding)	NA
chr10	31313501	31314500	1.18	0.255	4.62745	hyper-methylated	1.23243e-10	7.01402e-09	+	promoter	Proximal	LCP	ENSMUST00000160447	Hddc2	HD domain containing 2 [Source:MGI Symbol;Acc:MGI:1916942]	GO:0002953(5'-deoxynucleotidase activity),GO:0005737(cytoplasm),GO:0005739(mitochondrion),GO:0016311(dephosphorylation),GO:0016787(hydrolase activity),GO:0046872(metal ion binding)	NA
chr10	31313501	31314500	1.18	0.255	4.62745	hyper-methylated	1.23243e-10	7.01402e-09	+	promoter	Proximal	LCP	ENSMUST00000159194	Hddc2	HD domain containing 2 [Source:MGI Symbol;Acc:MGI:1916942]	GO:0002953(5'-deoxynucleotidase activity),GO:0005737(cytoplasm),GO:0005739(mitochondrion),GO:0016311(dephosphorylation),GO:0016787(hydrolase activity),GO:0046872(metal ion binding)	NA
chr10	34298001	34299000	4.865	2.415	2.01449	hyper-methylated	0.000190314	0.00272414	+	promoter	Intermediate	LCP	ENSMUST00000213791	Tspyl4	TSPY-like 4 [Source:MGI Symbol;Acc:MGI:106393]	GO:0003682(chromatin binding),GO:0005634(nucleus),GO:0006334(nucleosome assembly),GO:0008150(biological_process),GO:0042393(histone binding)	NA
chr10	34298001	34299000	4.865	2.415	2.01449	hyper-methylated	0.000190314	0.00272414	+	promoter	Distal	LCP	ENSMUST00000213791	Tspyl4	TSPY-like 4 [Source:MGI Symbol;Acc:MGI:106393]	GO:0003682(chromatin binding),GO:0005634(nucleus),GO:0006334(nucleosome assembly),GO:0008150(biological_process),GO:0042393(histone binding)	NA
chr10	34298001	34299000	4.865	2.415	2.01449	hyper-methylated	0.000190314	0.00272414	-	promoter	Proximal	LCP	ENSMUST00000181185	Gm47512	predicted gene, 47512 [Source:MGI Symbol;Acc:MGI:6096503]	NA	NA
chr10	34298001	34299000	4.865	2.415	2.01449	hyper-methylated	0.000190314	0.00272414	-	promoter	Proximal	LCP	ENSMUST00000214449	Gm47512	predicted gene, 47512 [Source:MGI Symbol;Acc:MGI:6096503]	NA	NA
chr10	39369001	39370000	0.685	0.19	3.60526	hyper-methylated	0.00150112	0.0152166	+	promoter	Proximal	LCP	ENSMUST00000148152	Fyn	Fyn proto-oncogene [Source:MGI Symbol;Acc:MGI:95602]	GO:0000166(nucleotide binding),GO:0000304(response to singlet oxygen),GO:0001664(G protein-coupled receptor binding),GO:0001764(neuron migration),GO:0002250(adaptive immune response),GO:0002376(immune system process),GO:0003015(heart process),GO:0004672(protein kinase activity),GO:0004713(protein tyrosine kinase activity),GO:0004715(non-membrane spanning protein tyrosine kinase activity),GO:00051…	ko04071(Sphingolipid signaling pathway),ko04072(Phospholipase D signaling pathway),ko04360(Axon guidance),ko04380(Osteoclast differentiation),ko04510(Focal adhesion),ko04520(Adherens junction),ko04611(Platelet activation),ko04650(Natural killer cell mediated cytotoxicity),ko04660(T cell receptor signaling pathway),ko04664(Fc epsilon RI signaling pathway),ko04725(Cholinergic synapse),ko05020(Prion…
chr10	39369001	39370000	0.685	0.19	3.60526	hyper-methylated	0.00150112	0.0152166	+	promoter	Intermediate	ICP	ENSMUST00000063091	Fyn	Fyn proto-oncogene [Source:MGI Symbol;Acc:MGI:95602]	GO:0000166(nucleotide binding),GO:0000304(response to singlet oxygen),GO:0001664(G protein-coupled receptor binding),GO:0001764(neuron migration),GO:0002250(adaptive immune response),GO:0002376(immune system process),GO:0003015(heart process),GO:0004672(protein kinase activity),GO:0004713(protein tyrosine kinase activity),GO:0004715(non-membrane spanning protein tyrosine kinase activity),GO:00051…	ko04071(Sphingolipid signaling pathway),ko04072(Phospholipase D signaling pathway),ko04360(Axon guidance),ko04380(Osteoclast differentiation),ko04510(Focal adhesion),ko04520(Adherens junction),ko04611(Platelet activation),ko04650(Natural killer cell mediated cytotoxicity),ko04660(T cell receptor signaling pathway),ko04664(Fc epsilon RI signaling pathway),ko04725(Cholinergic synapse),ko05020(Prion…
chr10	39369001	39370000	0.685	0.19	3.60526	hyper-methylated	0.00150112	0.0152166	+	promoter	Intermediate	ICP	ENSMUST00000099967	Fyn	Fyn proto-oncogene [Source:MGI Symbol;Acc:MGI:95602]	GO:0000166(nucleotide binding),GO:0000304(response to singlet oxygen),GO:0001664(G protein-coupled receptor binding),GO:0001764(neuron migration),GO:0002250(adaptive immune response),GO:0002376(immune system process),GO:0003015(heart process),GO:0004672(protein kinase activity),GO:0004713(protein tyrosine kinase activity),GO:0004715(non-membrane spanning protein tyrosine kinase activity),GO:00051…	ko04071(Sphingolipid signaling pathway),ko04072(Phospholipase D signaling pathway),ko04360(Axon guidance),ko04380(Osteoclast differentiation),ko04510(Focal adhesion),ko04520(Adherens junction),ko04611(Platelet activation),ko04650(Natural killer cell mediated cytotoxicity),ko04660(T cell receptor signaling pathway),ko04664(Fc epsilon RI signaling pathway),ko04725(Cholinergic synapse),ko05020(Prion…
chr10	39369001	39370000	0.685	0.19	3.60526	hyper-methylated	0.00150112	0.0152166	+	promoter	Intermediate	ICP	ENSMUST00000126486	Fyn	Fyn proto-oncogene [Source:MGI Symbol;Acc:MGI:95602]	GO:0000166(nucleotide binding),GO:0000304(response to singlet oxygen),GO:0001664(G protein-coupled receptor binding),GO:0001764(neuron migration),GO:0002250(adaptive immune response),GO:0002376(immune system process),GO:0003015(heart process),GO:0004672(protein kinase activity),GO:0004713(protein tyrosine kinase activity),GO:0004715(non-membrane spanning protein tyrosine kinase activity),GO:00051…	ko04071(Sphingolipid signaling pathway),ko04072(Phospholipase D signaling pathway),ko04360(Axon guidance),ko04380(Osteoclast differentiation),ko04510(Focal adhesion),ko04520(Adherens junction),ko04611(Platelet activation),ko04650(Natural killer cell mediated cytotoxicity),ko04660(T cell receptor signaling pathway),ko04664(Fc epsilon RI signaling pathway),ko04725(Cholinergic synapse),ko05020(Prion…
chr10	39369001	39370000	0.685	0.19	3.60526	hyper-methylated	0.00150112	0.0152166	+	promoter	Proximal	ICP	ENSMUST00000063091	Fyn	Fyn proto-oncogene [Source:MGI Symbol;Acc:MGI:95602]	GO:0000166(nucleotide binding),GO:0000304(response to singlet oxygen),GO:0001664(G protein-coupled receptor binding),GO:0001764(neuron migration),GO:0002250(adaptive immune response),GO:0002376(immune system process),GO:0003015(heart process),GO:0004672(protein kinase activity),GO:0004713(protein tyrosine kinase activity),GO:0004715(non-membrane spanning protein tyrosine kinase activity),GO:00051…	ko04071(Sphingolipid signaling pathway),ko04072(Phospholipase D signaling pathway),ko04360(Axon guidance),ko04380(Osteoclast differentiation),ko04510(Focal adhesion),ko04520(Adherens junction),ko04611(Platelet activation),ko04650(Natural killer cell mediated cytotoxicity),ko04660(T cell receptor signaling pathway),ko04664(Fc epsilon RI signaling pathway),ko04725(Cholinergic synapse),ko05020(Prion…
chr10	39369001	39370000	0.685	0.19	3.60526	hyper-methylated	0.00150112	0.0152166	+	promoter	Proximal	ICP	ENSMUST00000099967	Fyn	Fyn proto-oncogene [Source:MGI Symbol;Acc:MGI:95602]	GO:0000166(nucleotide binding),GO:0000304(response to singlet oxygen),GO:0001664(G protein-coupled receptor binding),GO:0001764(neuron migration),GO:0002250(adaptive immune response),GO:0002376(immune system process),GO:0003015(heart process),GO:0004672(protein kinase activity),GO:0004713(protein tyrosine kinase activity),GO:0004715(non-membrane spanning protein tyrosine kinase activity),GO:00051…	ko04071(Sphingolipid signaling pathway),ko04072(Phospholipase D signaling pathway),ko04360(Axon guidance),ko04380(Osteoclast differentiation),ko04510(Focal adhesion),ko04520(Adherens junction),ko04611(Platelet activation),ko04650(Natural killer cell mediated cytotoxicity),ko04660(T cell receptor signaling pathway),ko04664(Fc epsilon RI signaling pathway),ko04725(Cholinergic synapse),ko05020(Prion…
chr10	39369001	39370000	0.685	0.19	3.60526	hyper-methylated	0.00150112	0.0152166	+	promoter	Proximal	ICP	ENSMUST00000126486	Fyn	Fyn proto-oncogene [Source:MGI Symbol;Acc:MGI:95602]	GO:0000166(nucleotide binding),GO:0000304(response to singlet oxygen),GO:0001664(G protein-coupled receptor binding),GO:0001764(neuron migration),GO:0002250(adaptive immune response),GO:0002376(immune system process),GO:0003015(heart process),GO:0004672(protein kinase activity),GO:0004713(protein tyrosine kinase activity),GO:0004715(non-membrane spanning protein tyrosine kinase activity),GO:00051…	ko04071(Sphingolipid signaling pathway),ko04072(Phospholipase D signaling pathway),ko04360(Axon guidance),ko04380(Osteoclast differentiation),ko04510(Focal adhesion),ko04520(Adherens junction),ko04611(Platelet activation),ko04650(Natural killer cell mediated cytotoxicity),ko04660(T cell receptor signaling pathway),ko04664(Fc epsilon RI signaling pathway),ko04725(Cholinergic synapse),ko05020(Prion…
chr10	40024501	40025500	0.67	0.34	1.97059	hyper-methylated	0.000968542	0.0105743	-	promoter	Proximal	ICP	ENSMUST00000163705	Mfsd4b1	major facilitator superfamily domain containing 4B1 [Source:MGI Symbol;Acc:MGI:2143575]	GO:0005355(glucose transmembrane transporter activity),GO:0005575(cellular_component),GO:0005886(plasma membrane),GO:0006811(ion transport),GO:0006814(sodium ion transport),GO:0008643(carbohydrate transport),GO:0015293(symporter activity),GO:0016020(membrane),GO:0016021(integral component of membrane),GO:0016324(apical plasma membrane),GO:0022857(transmembrane transporter activity),GO:0055085(tra…	NA
chr10	40024501	40025500	0.67	0.34	1.97059	hyper-methylated	0.000968542	0.0105743	-	promoter	Proximal	ICP	ENSMUST00000176975	Mfsd4b1	major facilitator superfamily domain containing 4B1 [Source:MGI Symbol;Acc:MGI:2143575]	GO:0005355(glucose transmembrane transporter activity),GO:0005575(cellular_component),GO:0005886(plasma membrane),GO:0006811(ion transport),GO:0006814(sodium ion transport),GO:0008643(carbohydrate transport),GO:0015293(symporter activity),GO:0016020(membrane),GO:0016021(integral component of membrane),GO:0016324(apical plasma membrane),GO:0022857(transmembrane transporter activity),GO:0055085(tra…	NA
chr10	40024501	40025500	0.67	0.34	1.97059	hyper-methylated	0.000968542	0.0105743	-	promoter	Proximal	ICP	ENSMUST00000239109	Mfsd4b1	major facilitator superfamily domain containing 4B1 [Source:MGI Symbol;Acc:MGI:2143575]	GO:0005355(glucose transmembrane transporter activity),GO:0005575(cellular_component),GO:0005886(plasma membrane),GO:0006811(ion transport),GO:0006814(sodium ion transport),GO:0008643(carbohydrate transport),GO:0015293(symporter activity),GO:0016020(membrane),GO:0016021(integral component of membrane),GO:0016324(apical plasma membrane),GO:0022857(transmembrane transporter activity),GO:0055085(tra…	NA
chr10	40024501	40025500	0.67	0.34	1.97059	hyper-methylated	0.000968542	0.0105743	-	promoter	Intermediate	ICP	ENSMUST00000163705	Mfsd4b1	major facilitator superfamily domain containing 4B1 [Source:MGI Symbol;Acc:MGI:2143575]	GO:0005355(glucose transmembrane transporter activity),GO:0005575(cellular_component),GO:0005886(plasma membrane),GO:0006811(ion transport),GO:0006814(sodium ion transport),GO:0008643(carbohydrate transport),GO:0015293(symporter activity),GO:0016020(membrane),GO:0016021(integral component of membrane),GO:0016324(apical plasma membrane),GO:0022857(transmembrane transporter activity),GO:0055085(tra…	NA
chr10	40024501	40025500	0.67	0.34	1.97059	hyper-methylated	0.000968542	0.0105743	-	promoter	Intermediate	ICP	ENSMUST00000176975	Mfsd4b1	major facilitator superfamily domain containing 4B1 [Source:MGI Symbol;Acc:MGI:2143575]	GO:0005355(glucose transmembrane transporter activity),GO:0005575(cellular_component),GO:0005886(plasma membrane),GO:0006811(ion transport),GO:0006814(sodium ion transport),GO:0008643(carbohydrate transport),GO:0015293(symporter activity),GO:0016020(membrane),GO:0016021(integral component of membrane),GO:0016324(apical plasma membrane),GO:0022857(transmembrane transporter activity),GO:0055085(tra…	NA
chr10	40024501	40025500	0.67	0.34	1.97059	hyper-methylated	0.000968542	0.0105743	-	promoter	Intermediate	ICP	ENSMUST00000239109	Mfsd4b1	major facilitator superfamily domain containing 4B1 [Source:MGI Symbol;Acc:MGI:2143575]	GO:0005355(glucose transmembrane transporter activity),GO:0005575(cellular_component),GO:0005886(plasma membrane),GO:0006811(ion transport),GO:0006814(sodium ion transport),GO:0008643(carbohydrate transport),GO:0015293(symporter activity),GO:0016020(membrane),GO:0016021(integral component of membrane),GO:0016324(apical plasma membrane),GO:0022857(transmembrane transporter activity),GO:0055085(tra…	NA
chr10	40025001	40026000	0.79	0.46	1.71739	hyper-methylated	0.00281283	0.0253941	-	promoter	Proximal	ICP	ENSMUST00000163705	Mfsd4b1	major facilitator superfamily domain containing 4B1 [Source:MGI Symbol;Acc:MGI:2143575]	GO:0005355(glucose transmembrane transporter activity),GO:0005575(cellular_component),GO:0005886(plasma membrane),GO:0006811(ion transport),GO:0006814(sodium ion transport),GO:0008643(carbohydrate transport),GO:0015293(symporter activity),GO:0016020(membrane),GO:0016021(integral component of membrane),GO:0016324(apical plasma membrane),GO:0022857(transmembrane transporter activity),GO:0055085(tra…	NA
chr10	40025001	40026000	0.79	0.46	1.71739	hyper-methylated	0.00281283	0.0253941	-	promoter	Intermediate	ICP	ENSMUST00000163705	Mfsd4b1	major facilitator superfamily domain containing 4B1 [Source:MGI Symbol;Acc:MGI:2143575]	GO:0005355(glucose transmembrane transporter activity),GO:0005575(cellular_component),GO:0005886(plasma membrane),GO:0006811(ion transport),GO:0006814(sodium ion transport),GO:0008643(carbohydrate transport),GO:0015293(symporter activity),GO:0016020(membrane),GO:0016021(integral component of membrane),GO:0016324(apical plasma membrane),GO:0022857(transmembrane transporter activity),GO:0055085(tra…	NA
chr10	40025001	40026000	0.79	0.46	1.71739	hyper-methylated	0.00281283	0.0253941	-	promoter	Proximal	ICP	ENSMUST00000176975	Mfsd4b1	major facilitator superfamily domain containing 4B1 [Source:MGI Symbol;Acc:MGI:2143575]	GO:0005355(glucose transmembrane transporter activity),GO:0005575(cellular_component),GO:0005886(plasma membrane),GO:0006811(ion transport),GO:0006814(sodium ion transport),GO:0008643(carbohydrate transport),GO:0015293(symporter activity),GO:0016020(membrane),GO:0016021(integral component of membrane),GO:0016324(apical plasma membrane),GO:0022857(transmembrane transporter activity),GO:0055085(tra…	NA
chr10	40025001	40026000	0.79	0.46	1.71739	hyper-methylated	0.00281283	0.0253941	-	promoter	Intermediate	ICP	ENSMUST00000176975	Mfsd4b1	major facilitator superfamily domain containing 4B1 [Source:MGI Symbol;Acc:MGI:2143575]	GO:0005355(glucose transmembrane transporter activity),GO:0005575(cellular_component),GO:0005886(plasma membrane),GO:0006811(ion transport),GO:0006814(sodium ion transport),GO:0008643(carbohydrate transport),GO:0015293(symporter activity),GO:0016020(membrane),GO:0016021(integral component of membrane),GO:0016324(apical plasma membrane),GO:0022857(transmembrane transporter activity),GO:0055085(tra…	NA
chr10	40025001	40026000	0.79	0.46	1.71739	hyper-methylated	0.00281283	0.0253941	-	promoter	Proximal	ICP	ENSMUST00000239109	Mfsd4b1	major facilitator superfamily domain containing 4B1 [Source:MGI Symbol;Acc:MGI:2143575]	GO:0005355(glucose transmembrane transporter activity),GO:0005575(cellular_component),GO:0005886(plasma membrane),GO:0006811(ion transport),GO:0006814(sodium ion transport),GO:0008643(carbohydrate transport),GO:0015293(symporter activity),GO:0016020(membrane),GO:0016021(integral component of membrane),GO:0016324(apical plasma membrane),GO:0022857(transmembrane transporter activity),GO:0055085(tra…	NA
chr10	40025001	40026000	0.79	0.46	1.71739	hyper-methylated	0.00281283	0.0253941	-	promoter	Intermediate	ICP	ENSMUST00000239109	Mfsd4b1	major facilitator superfamily domain containing 4B1 [Source:MGI Symbol;Acc:MGI:2143575]	GO:0005355(glucose transmembrane transporter activity),GO:0005575(cellular_component),GO:0005886(plasma membrane),GO:0006811(ion transport),GO:0006814(sodium ion transport),GO:0008643(carbohydrate transport),GO:0015293(symporter activity),GO:0016020(membrane),GO:0016021(integral component of membrane),GO:0016324(apical plasma membrane),GO:0022857(transmembrane transporter activity),GO:0055085(tra…	NA
chr10	41499001	41500000	4.735	3.07	1.54235	hyper-methylated	6.4847e-07	1.78255e-05	+	promoter	Distal	LCP	ENSMUST00000214145	Ppil6	peptidylprolyl isomerase (cyclophilin)-like 6 [Source:MGI Symbol;Acc:MGI:1920325]	GO:0000413(protein peptidyl-prolyl isomerization),GO:0003755(peptidyl-prolyl cis-trans isomerase activity),GO:0016853(isomerase activity)	NA
chr10	41499501	41500500	4.805	3.09	1.55502	hyper-methylated	2.53245e-07	7.65982e-06	+	promoter	Distal	LCP	ENSMUST00000214145	Ppil6	peptidylprolyl isomerase (cyclophilin)-like 6 [Source:MGI Symbol;Acc:MGI:1920325]	GO:0000413(protein peptidyl-prolyl isomerization),GO:0003755(peptidyl-prolyl cis-trans isomerase activity),GO:0016853(isomerase activity)	NA
chr10	45469501	45470500	3.61	2.285	1.57987	hyper-methylated	6.852e-12	4.61604e-10	-	promoter	Proximal	LCP	ENSMUST00000079390	Lin28b	lin-28 homolog B (C. elegans) [Source:MGI Symbol;Acc:MGI:3584032]	GO:0003676(nucleic acid binding),GO:0003723(RNA binding),GO:0005634(nucleus),GO:0005654(nucleoplasm),GO:0005730(nucleolus),GO:0005829(cytosol),GO:0008270(zinc ion binding),GO:0010587(miRNA catabolic process),GO:0031047(gene silencing by RNA),GO:0031054(pre-miRNA processing),GO:0031123(RNA 3'-end processing),GO:0046872(metal ion binding),GO:0050779(RNA destabilization),GO:1990837(sequence-specific…	NA
chr10	45469501	45470500	3.61	2.285	1.57987	hyper-methylated	6.852e-12	4.61604e-10	-	promoter	Intermediate	LCP	ENSMUST00000079390	Lin28b	lin-28 homolog B (C. elegans) [Source:MGI Symbol;Acc:MGI:3584032]	GO:0003676(nucleic acid binding),GO:0003723(RNA binding),GO:0005634(nucleus),GO:0005654(nucleoplasm),GO:0005730(nucleolus),GO:0005829(cytosol),GO:0008270(zinc ion binding),GO:0010587(miRNA catabolic process),GO:0031047(gene silencing by RNA),GO:0031054(pre-miRNA processing),GO:0031123(RNA 3'-end processing),GO:0046872(metal ion binding),GO:0050779(RNA destabilization),GO:1990837(sequence-specific…	NA
chr10	51542001	51543000	24.805	9.8	2.53112	hyper-methylated	0.00103287	0.0111466	+	promoter	Intermediate	LCP	ENSMUST00000219702	Gm48786	predicted gene, 48786 [Source:MGI Symbol;Acc:MGI:6098486]	NA	NA
chr10	51542001	51543000	24.805	9.8	2.53112	hyper-methylated	0.00103287	0.0111466	+	promoter	Distal	LCP	ENSMUST00000219702	Gm48786	predicted gene, 48786 [Source:MGI Symbol;Acc:MGI:6098486]	NA	NA
chr10	51542001	51543000	24.805	9.8	2.53112	hyper-methylated	0.00103287	0.0111466	+	promoter	Proximal	LCP	ENSMUST00000219702	Gm48786	predicted gene, 48786 [Source:MGI Symbol;Acc:MGI:6098486]	NA	NA
chr10	60688001	60689000	7.44	4.56	1.63158	hyper-methylated	0.0002344	0.00324296	-	promoter	Intermediate	ICP	ENSMUST00000123309	Cdh23	cadherin 23 (otocadherin) [Source:MGI Symbol;Acc:MGI:1890219]	GO:0001917(photoreceptor inner segment),GO:0005509(calcium ion binding),GO:0005515(protein binding),GO:0005813(centrosome),GO:0005886(plasma membrane),GO:0006816(calcium ion transport),GO:0007155(cell adhesion),GO:0007156(homophilic cell adhesion via plasma membrane adhesion molecules),GO:0007605(sensory perception of sound),GO:0007626(locomotory behavior),GO:0016020(membrane),GO:0016021(integral…	NA
chr10	60688001	60689000	7.44	4.56	1.63158	hyper-methylated	0.0002344	0.00324296	-	promoter	Distal	ICP	ENSMUST00000123309	Cdh23	cadherin 23 (otocadherin) [Source:MGI Symbol;Acc:MGI:1890219]	GO:0001917(photoreceptor inner segment),GO:0005509(calcium ion binding),GO:0005515(protein binding),GO:0005813(centrosome),GO:0005886(plasma membrane),GO:0006816(calcium ion transport),GO:0007155(cell adhesion),GO:0007156(homophilic cell adhesion via plasma membrane adhesion molecules),GO:0007605(sensory perception of sound),GO:0007626(locomotory behavior),GO:0016020(membrane),GO:0016021(integral…	NA
chr10	60725001	60726000	7.09	4.615	1.53629	hyper-methylated	2.05302e-07	6.35011e-06	-	promoter	Intermediate	LCP	ENSMUST00000127386	Slc29a3	solute carrier family 29 (nucleoside transporters), member 3 [Source:MGI Symbol;Acc:MGI:1918529]	GO:0005337(nucleoside transmembrane transporter activity),GO:0005764(lysosome),GO:0005765(lysosomal membrane),GO:0005768(endosome),GO:0005794(Golgi apparatus),GO:0005886(plasma membrane),GO:0015858(nucleoside transport),GO:0016020(membrane),GO:0016021(integral component of membrane),GO:0031902(late endosome membrane),GO:0043231(intracellular membrane-bounded organelle),GO:1901642(nucleoside trans…	NA
chr10	60725001	60726000	7.09	4.615	1.53629	hyper-methylated	2.05302e-07	6.35011e-06	-	promoter	Distal	LCP	ENSMUST00000127386	Slc29a3	solute carrier family 29 (nucleoside transporters), member 3 [Source:MGI Symbol;Acc:MGI:1918529]	GO:0005337(nucleoside transmembrane transporter activity),GO:0005764(lysosome),GO:0005765(lysosomal membrane),GO:0005768(endosome),GO:0005794(Golgi apparatus),GO:0005886(plasma membrane),GO:0015858(nucleoside transport),GO:0016020(membrane),GO:0016021(integral component of membrane),GO:0031902(late endosome membrane),GO:0043231(intracellular membrane-bounded organelle),GO:1901642(nucleoside trans…	NA
chr10	61382001	61383000	1.895	1.14	1.66228	hyper-methylated	5.64112e-06	0.00012604	-	promoter	Proximal	LCP	ENSMUST00000219132	Pald1	phosphatase domain containing, paladin 1 [Source:MGI Symbol;Acc:MGI:1351623]	GO:0005829(cytosol)	NA
chr10	61382001	61383000	1.895	1.14	1.66228	hyper-methylated	5.64112e-06	0.00012604	-	promoter	Intermediate	LCP	ENSMUST00000219132	Pald1	phosphatase domain containing, paladin 1 [Source:MGI Symbol;Acc:MGI:1351623]	GO:0005829(cytosol)	NA
chr10	61382001	61383000	1.895	1.14	1.66228	hyper-methylated	5.64112e-06	0.00012604	-	promoter	Intermediate	LCP	ENSMUST00000219196	Gm48074	predicted gene, 48074 [Source:MGI Symbol;Acc:MGI:6097407]	NA	NA
chr10	61382001	61383000	1.895	1.14	1.66228	hyper-methylated	5.64112e-06	0.00012604	-	promoter	Distal	LCP	ENSMUST00000219196	Gm48074	predicted gene, 48074 [Source:MGI Symbol;Acc:MGI:6097407]	NA	NA
chr10	61382001	61383000	1.895	1.14	1.66228	hyper-methylated	5.64112e-06	0.00012604	-	promoter	Distal	LCP	ENSMUST00000219132	Pald1	phosphatase domain containing, paladin 1 [Source:MGI Symbol;Acc:MGI:1351623]	GO:0005829(cytosol)	NA
chr10	61980001	61981000	5.18	3.05	1.69836	hyper-methylated	0.000197423	0.00281119	-	promoter	Intermediate	ICP	ENSMUST00000105453	Col13a1	collagen, type XIII, alpha 1 [Source:MGI Symbol;Acc:MGI:1277201]	GO:0001501(skeletal system development),GO:0001503(ossification),GO:0001763(morphogenesis of a branching structure),GO:0001958(endochondral ossification),GO:0005201(extracellular matrix structural constituent),GO:0005581(collagen trimer),GO:0005615(extracellular space),GO:0005886(plasma membrane),GO:0005911(cell-cell junction),GO:0007155(cell adhesion),GO:0007160(cell-matrix adhesion),GO:0007275(…	ko04974(Protein digestion and absorption)
chr10	61980001	61981000	5.18	3.05	1.69836	hyper-methylated	0.000197423	0.00281119	-	promoter	Distal	ICP	ENSMUST00000105453	Col13a1	collagen, type XIII, alpha 1 [Source:MGI Symbol;Acc:MGI:1277201]	GO:0001501(skeletal system development),GO:0001503(ossification),GO:0001763(morphogenesis of a branching structure),GO:0001958(endochondral ossification),GO:0005201(extracellular matrix structural constituent),GO:0005581(collagen trimer),GO:0005615(extracellular space),GO:0005886(plasma membrane),GO:0005911(cell-cell junction),GO:0007155(cell adhesion),GO:0007160(cell-matrix adhesion),GO:0007275(…	ko04974(Protein digestion and absorption)
chr10	61980001	61981000	5.18	3.05	1.69836	hyper-methylated	0.000197423	0.00281119	-	promoter	Intermediate	ICP	ENSMUST00000105452	Col13a1	collagen, type XIII, alpha 1 [Source:MGI Symbol;Acc:MGI:1277201]	GO:0001501(skeletal system development),GO:0001503(ossification),GO:0001763(morphogenesis of a branching structure),GO:0001958(endochondral ossification),GO:0005201(extracellular matrix structural constituent),GO:0005581(collagen trimer),GO:0005615(extracellular space),GO:0005886(plasma membrane),GO:0005911(cell-cell junction),GO:0007155(cell adhesion),GO:0007160(cell-matrix adhesion),GO:0007275(…	ko04974(Protein digestion and absorption)
chr10	61980001	61981000	5.18	3.05	1.69836	hyper-methylated	0.000197423	0.00281119	-	promoter	Distal	ICP	ENSMUST00000105452	Col13a1	collagen, type XIII, alpha 1 [Source:MGI Symbol;Acc:MGI:1277201]	GO:0001501(skeletal system development),GO:0001503(ossification),GO:0001763(morphogenesis of a branching structure),GO:0001958(endochondral ossification),GO:0005201(extracellular matrix structural constituent),GO:0005581(collagen trimer),GO:0005615(extracellular space),GO:0005886(plasma membrane),GO:0005911(cell-cell junction),GO:0007155(cell adhesion),GO:0007160(cell-matrix adhesion),GO:0007275(…	ko04974(Protein digestion and absorption)
chr10	61980001	61981000	5.18	3.05	1.69836	hyper-methylated	0.000197423	0.00281119	-	promoter	Intermediate	ICP	ENSMUST00000105454	Col13a1	collagen, type XIII, alpha 1 [Source:MGI Symbol;Acc:MGI:1277201]	GO:0001501(skeletal system development),GO:0001503(ossification),GO:0001763(morphogenesis of a branching structure),GO:0001958(endochondral ossification),GO:0005201(extracellular matrix structural constituent),GO:0005581(collagen trimer),GO:0005615(extracellular space),GO:0005886(plasma membrane),GO:0005911(cell-cell junction),GO:0007155(cell adhesion),GO:0007160(cell-matrix adhesion),GO:0007275(…	ko04974(Protein digestion and absorption)
chr10	61980001	61981000	5.18	3.05	1.69836	hyper-methylated	0.000197423	0.00281119	-	promoter	Distal	ICP	ENSMUST00000105454	Col13a1	collagen, type XIII, alpha 1 [Source:MGI Symbol;Acc:MGI:1277201]	GO:0001501(skeletal system development),GO:0001503(ossification),GO:0001763(morphogenesis of a branching structure),GO:0001958(endochondral ossification),GO:0005201(extracellular matrix structural constituent),GO:0005581(collagen trimer),GO:0005615(extracellular space),GO:0005886(plasma membrane),GO:0005911(cell-cell junction),GO:0007155(cell adhesion),GO:0007160(cell-matrix adhesion),GO:0007275(…	ko04974(Protein digestion and absorption)
chr10	61980001	61981000	5.18	3.05	1.69836	hyper-methylated	0.000197423	0.00281119	-	promoter	Distal	ICP	ENSMUST00000051826	Col13a1	collagen, type XIII, alpha 1 [Source:MGI Symbol;Acc:MGI:1277201]	GO:0001501(skeletal system development),GO:0001503(ossification),GO:0001763(morphogenesis of a branching structure),GO:0001958(endochondral ossification),GO:0005201(extracellular matrix structural constituent),GO:0005581(collagen trimer),GO:0005615(extracellular space),GO:0005886(plasma membrane),GO:0005911(cell-cell junction),GO:0007155(cell adhesion),GO:0007160(cell-matrix adhesion),GO:0007275(…	ko04974(Protein digestion and absorption)
chr10	62194001	62195000	4.245	1.64	2.58841	hyper-methylated	4.80457e-08	1.66083e-06	-	promoter	Proximal	LCP	ENSMUST00000219106	Tspan15	tetraspanin 15 [Source:MGI Symbol;Acc:MGI:1917673]	GO:0005768(endosome),GO:0005886(plasma membrane),GO:0005887(integral component of plasma membrane),GO:0009986(cell surface),GO:0016020(membrane),GO:0016021(integral component of membrane),GO:0019899(enzyme binding),GO:0031902(late endosome membrane),GO:0045746(negative regulation of Notch signaling pathway),GO:0051604(protein maturation),GO:0072659(protein localization to plasma membrane),GO:0097…	NA
chr10	62194001	62195000	4.245	1.64	2.58841	hyper-methylated	4.80457e-08	1.66083e-06	-	promoter	Intermediate	LCP	ENSMUST00000219106	Tspan15	tetraspanin 15 [Source:MGI Symbol;Acc:MGI:1917673]	GO:0005768(endosome),GO:0005886(plasma membrane),GO:0005887(integral component of plasma membrane),GO:0009986(cell surface),GO:0016020(membrane),GO:0016021(integral component of membrane),GO:0019899(enzyme binding),GO:0031902(late endosome membrane),GO:0045746(negative regulation of Notch signaling pathway),GO:0051604(protein maturation),GO:0072659(protein localization to plasma membrane),GO:0097…	NA
chr10	62194001	62195000	4.245	1.64	2.58841	hyper-methylated	4.80457e-08	1.66083e-06	-	promoter	Proximal	LCP	ENSMUST00000184761	Mir7662	microRNA 7662 [Source:MGI Symbol;Acc:MGI:5531258]	NA	NA
chr10	62194001	62195000	4.245	1.64	2.58841	hyper-methylated	4.80457e-08	1.66083e-06	-	promoter	Intermediate	LCP	ENSMUST00000184761	Mir7662	microRNA 7662 [Source:MGI Symbol;Acc:MGI:5531258]	NA	NA
chr10	62194501	62195500	4.515	1.935	2.33333	hyper-methylated	1.67962e-07	5.2918e-06	-	promoter	Intermediate	LCP	ENSMUST00000219106	Tspan15	tetraspanin 15 [Source:MGI Symbol;Acc:MGI:1917673]	GO:0005768(endosome),GO:0005886(plasma membrane),GO:0005887(integral component of plasma membrane),GO:0009986(cell surface),GO:0016020(membrane),GO:0016021(integral component of membrane),GO:0019899(enzyme binding),GO:0031902(late endosome membrane),GO:0045746(negative regulation of Notch signaling pathway),GO:0051604(protein maturation),GO:0072659(protein localization to plasma membrane),GO:0097…	NA
chr10	62194501	62195500	4.515	1.935	2.33333	hyper-methylated	1.67962e-07	5.2918e-06	-	promoter	Intermediate	LCP	ENSMUST00000184761	Mir7662	microRNA 7662 [Source:MGI Symbol;Acc:MGI:5531258]	NA	NA
chr10	62194501	62195500	4.515	1.935	2.33333	hyper-methylated	1.67962e-07	5.2918e-06	-	promoter	Distal	LCP	ENSMUST00000219106	Tspan15	tetraspanin 15 [Source:MGI Symbol;Acc:MGI:1917673]	GO:0005768(endosome),GO:0005886(plasma membrane),GO:0005887(integral component of plasma membrane),GO:0009986(cell surface),GO:0016020(membrane),GO:0016021(integral component of membrane),GO:0019899(enzyme binding),GO:0031902(late endosome membrane),GO:0045746(negative regulation of Notch signaling pathway),GO:0051604(protein maturation),GO:0072659(protein localization to plasma membrane),GO:0097…	NA
chr10	62194501	62195500	4.515	1.935	2.33333	hyper-methylated	1.67962e-07	5.2918e-06	-	promoter	Distal	LCP	ENSMUST00000184761	Mir7662	microRNA 7662 [Source:MGI Symbol;Acc:MGI:5531258]	NA	NA
chr10	62230001	62231000	1.345	0.835	1.61078	hyper-methylated	0.00237991	0.0222305	-	promoter	Proximal	ICP	ENSMUST00000047883	Tspan15	tetraspanin 15 [Source:MGI Symbol;Acc:MGI:1917673]	GO:0005768(endosome),GO:0005886(plasma membrane),GO:0005887(integral component of plasma membrane),GO:0009986(cell surface),GO:0016020(membrane),GO:0016021(integral component of membrane),GO:0019899(enzyme binding),GO:0031902(late endosome membrane),GO:0045746(negative regulation of Notch signaling pathway),GO:0051604(protein maturation),GO:0072659(protein localization to plasma membrane),GO:0097…	NA
chr10	62338001	62339000	4.095	0.93	4.40323	hyper-methylated	0.00132317	0.0137177	+	promoter	Distal	ICP	ENSMUST00000123457	Hk1os	hexokinase 1, opposite strand [Source:MGI Symbol;Acc:MGI:1917412]	NA	NA
chr10	62338001	62339000	4.095	0.93	4.40323	hyper-methylated	0.00132317	0.0137177	+	promoter	Distal	LCP	ENSMUST00000143122	Hk1os	hexokinase 1, opposite strand [Source:MGI Symbol;Acc:MGI:1917412]	NA	NA
chr10	62338001	62339000	4.095	0.93	4.40323	hyper-methylated	0.00132317	0.0137177	+	promoter	Distal	LCP	ENSMUST00000142968	Hk1os	hexokinase 1, opposite strand [Source:MGI Symbol;Acc:MGI:1917412]	NA	NA
chr10	62589501	62590500	0.76	0.28	2.71429	hyper-methylated	0.00022549	0.00313676	-	promoter	Proximal	LCP	ENSMUST00000218393	Ddx21	DEAD (Asp-Glu-Ala-Asp) box polypeptide 21 [Source:MGI Symbol;Acc:MGI:1860494]	GO:0000166(nucleotide binding),GO:0002376(immune system process),GO:0002735(positive regulation of myeloid dendritic cell cytokine production),GO:0003676(nucleic acid binding),GO:0003723(RNA binding),GO:0003724(RNA helicase activity),GO:0003725(double-stranded RNA binding),GO:0004386(helicase activity),GO:0005515(protein binding),GO:0005524(ATP binding),GO:0005634(nucleus),GO:0005654(nucleoplasm)…	NA
chr10	62589501	62590500	0.76	0.28	2.71429	hyper-methylated	0.00022549	0.00313676	-	promoter	Intermediate	LCP	ENSMUST00000218393	Ddx21	DEAD (Asp-Glu-Ala-Asp) box polypeptide 21 [Source:MGI Symbol;Acc:MGI:1860494]	GO:0000166(nucleotide binding),GO:0002376(immune system process),GO:0002735(positive regulation of myeloid dendritic cell cytokine production),GO:0003676(nucleic acid binding),GO:0003723(RNA binding),GO:0003724(RNA helicase activity),GO:0003725(double-stranded RNA binding),GO:0004386(helicase activity),GO:0005515(protein binding),GO:0005524(ATP binding),GO:0005634(nucleus),GO:0005654(nucleoplasm)…	NA
chr10	62589501	62590500	0.76	0.28	2.71429	hyper-methylated	0.00022549	0.00313676	-	promoter	Proximal	LCP	ENSMUST00000220060	Ddx21	DEAD (Asp-Glu-Ala-Asp) box polypeptide 21 [Source:MGI Symbol;Acc:MGI:1860494]	GO:0000166(nucleotide binding),GO:0002376(immune system process),GO:0002735(positive regulation of myeloid dendritic cell cytokine production),GO:0003676(nucleic acid binding),GO:0003723(RNA binding),GO:0003724(RNA helicase activity),GO:0003725(double-stranded RNA binding),GO:0004386(helicase activity),GO:0005515(protein binding),GO:0005524(ATP binding),GO:0005634(nucleus),GO:0005654(nucleoplasm)…	NA
chr10	62590001	62591000	1.09	0.475	2.29474	hyper-methylated	3.95776e-06	9.0942e-05	-	promoter	Proximal	LCP	ENSMUST00000218393	Ddx21	DEAD (Asp-Glu-Ala-Asp) box polypeptide 21 [Source:MGI Symbol;Acc:MGI:1860494]	GO:0000166(nucleotide binding),GO:0002376(immune system process),GO:0002735(positive regulation of myeloid dendritic cell cytokine production),GO:0003676(nucleic acid binding),GO:0003723(RNA binding),GO:0003724(RNA helicase activity),GO:0003725(double-stranded RNA binding),GO:0004386(helicase activity),GO:0005515(protein binding),GO:0005524(ATP binding),GO:0005634(nucleus),GO:0005654(nucleoplasm)…	NA
chr10	62590001	62591000	1.09	0.475	2.29474	hyper-methylated	3.95776e-06	9.0942e-05	-	promoter	Intermediate	LCP	ENSMUST00000218393	Ddx21	DEAD (Asp-Glu-Ala-Asp) box polypeptide 21 [Source:MGI Symbol;Acc:MGI:1860494]	GO:0000166(nucleotide binding),GO:0002376(immune system process),GO:0002735(positive regulation of myeloid dendritic cell cytokine production),GO:0003676(nucleic acid binding),GO:0003723(RNA binding),GO:0003724(RNA helicase activity),GO:0003725(double-stranded RNA binding),GO:0004386(helicase activity),GO:0005515(protein binding),GO:0005524(ATP binding),GO:0005634(nucleus),GO:0005654(nucleoplasm)…	NA
chr10	62590001	62591000	1.09	0.475	2.29474	hyper-methylated	3.95776e-06	9.0942e-05	-	promoter	Proximal	LCP	ENSMUST00000220060	Ddx21	DEAD (Asp-Glu-Ala-Asp) box polypeptide 21 [Source:MGI Symbol;Acc:MGI:1860494]	GO:0000166(nucleotide binding),GO:0002376(immune system process),GO:0002735(positive regulation of myeloid dendritic cell cytokine production),GO:0003676(nucleic acid binding),GO:0003723(RNA binding),GO:0003724(RNA helicase activity),GO:0003725(double-stranded RNA binding),GO:0004386(helicase activity),GO:0005515(protein binding),GO:0005524(ATP binding),GO:0005634(nucleus),GO:0005654(nucleoplasm)…	NA
chr10	62726001	62727000	1.295	0.73	1.77397	hyper-methylated	0.00253586	0.023362	-	promoter	Proximal	HCP	ENSMUST00000148720	Stox1	storkhead box 1 [Source:MGI Symbol;Acc:MGI:2684909]	GO:0000977(RNA polymerase II regulatory region sequence-specific DNA binding),GO:0001650(fibrillar center),GO:0003677(DNA binding),GO:0005634(nucleus),GO:0005654(nucleoplasm),GO:0005737(cytoplasm),GO:0005813(centrosome),GO:0005815(microtubule organizing center),GO:0005829(cytosol),GO:0005856(cytoskeleton),GO:0005938(cell cortex),GO:0006357(regulation of transcription by RNA polymerase II),GO:0007…	NA
chr10	62726001	62727000	1.295	0.73	1.77397	hyper-methylated	0.00253586	0.023362	-	promoter	Intermediate	HCP	ENSMUST00000148720	Stox1	storkhead box 1 [Source:MGI Symbol;Acc:MGI:2684909]	GO:0000977(RNA polymerase II regulatory region sequence-specific DNA binding),GO:0001650(fibrillar center),GO:0003677(DNA binding),GO:0005634(nucleus),GO:0005654(nucleoplasm),GO:0005737(cytoplasm),GO:0005813(centrosome),GO:0005815(microtubule organizing center),GO:0005829(cytosol),GO:0005856(cytoskeleton),GO:0005938(cell cortex),GO:0006357(regulation of transcription by RNA polymerase II),GO:0007…	NA
chr10	62726001	62727000	1.295	0.73	1.77397	hyper-methylated	0.00253586	0.023362	-	promoter	Proximal	HCP	ENSMUST00000133371	Stox1	storkhead box 1 [Source:MGI Symbol;Acc:MGI:2684909]	GO:0000977(RNA polymerase II regulatory region sequence-specific DNA binding),GO:0001650(fibrillar center),GO:0003677(DNA binding),GO:0005634(nucleus),GO:0005654(nucleoplasm),GO:0005737(cytoplasm),GO:0005813(centrosome),GO:0005815(microtubule organizing center),GO:0005829(cytosol),GO:0005856(cytoskeleton),GO:0005938(cell cortex),GO:0006357(regulation of transcription by RNA polymerase II),GO:0007…	NA
chr10	62726001	62727000	1.295	0.73	1.77397	hyper-methylated	0.00253586	0.023362	-	promoter	Intermediate	HCP	ENSMUST00000133371	Stox1	storkhead box 1 [Source:MGI Symbol;Acc:MGI:2684909]	GO:0000977(RNA polymerase II regulatory region sequence-specific DNA binding),GO:0001650(fibrillar center),GO:0003677(DNA binding),GO:0005634(nucleus),GO:0005654(nucleoplasm),GO:0005737(cytoplasm),GO:0005813(centrosome),GO:0005815(microtubule organizing center),GO:0005829(cytosol),GO:0005856(cytoskeleton),GO:0005938(cell cortex),GO:0006357(regulation of transcription by RNA polymerase II),GO:0007…	NA
chr10	62726001	62727000	1.295	0.73	1.77397	hyper-methylated	0.00253586	0.023362	-	promoter	Proximal	HCP	ENSMUST00000126979	Stox1	storkhead box 1 [Source:MGI Symbol;Acc:MGI:2684909]	GO:0000977(RNA polymerase II regulatory region sequence-specific DNA binding),GO:0001650(fibrillar center),GO:0003677(DNA binding),GO:0005634(nucleus),GO:0005654(nucleoplasm),GO:0005737(cytoplasm),GO:0005813(centrosome),GO:0005815(microtubule organizing center),GO:0005829(cytosol),GO:0005856(cytoskeleton),GO:0005938(cell cortex),GO:0006357(regulation of transcription by RNA polymerase II),GO:0007…	NA
chr10	62726001	62727000	1.295	0.73	1.77397	hyper-methylated	0.00253586	0.023362	-	promoter	Intermediate	HCP	ENSMUST00000126979	Stox1	storkhead box 1 [Source:MGI Symbol;Acc:MGI:2684909]	GO:0000977(RNA polymerase II regulatory region sequence-specific DNA binding),GO:0001650(fibrillar center),GO:0003677(DNA binding),GO:0005634(nucleus),GO:0005654(nucleoplasm),GO:0005737(cytoplasm),GO:0005813(centrosome),GO:0005815(microtubule organizing center),GO:0005829(cytosol),GO:0005856(cytoskeleton),GO:0005938(cell cortex),GO:0006357(regulation of transcription by RNA polymerase II),GO:0007…	NA
chr10	62726001	62727000	1.295	0.73	1.77397	hyper-methylated	0.00253586	0.023362	-	promoter	Distal	HCP	ENSMUST00000148720	Stox1	storkhead box 1 [Source:MGI Symbol;Acc:MGI:2684909]	GO:0000977(RNA polymerase II regulatory region sequence-specific DNA binding),GO:0001650(fibrillar center),GO:0003677(DNA binding),GO:0005634(nucleus),GO:0005654(nucleoplasm),GO:0005737(cytoplasm),GO:0005813(centrosome),GO:0005815(microtubule organizing center),GO:0005829(cytosol),GO:0005856(cytoskeleton),GO:0005938(cell cortex),GO:0006357(regulation of transcription by RNA polymerase II),GO:0007…	NA
chr10	62726001	62727000	1.295	0.73	1.77397	hyper-methylated	0.00253586	0.023362	-	promoter	Distal	HCP	ENSMUST00000126979	Stox1	storkhead box 1 [Source:MGI Symbol;Acc:MGI:2684909]	GO:0000977(RNA polymerase II regulatory region sequence-specific DNA binding),GO:0001650(fibrillar center),GO:0003677(DNA binding),GO:0005634(nucleus),GO:0005654(nucleoplasm),GO:0005737(cytoplasm),GO:0005813(centrosome),GO:0005815(microtubule organizing center),GO:0005829(cytosol),GO:0005856(cytoskeleton),GO:0005938(cell cortex),GO:0006357(regulation of transcription by RNA polymerase II),GO:0007…	NA
chr10	62726501	62727500	3.665	1.3	2.81923	hyper-methylated	0.00160729	0.0161228	-	promoter	Intermediate	HCP	ENSMUST00000148720	Stox1	storkhead box 1 [Source:MGI Symbol;Acc:MGI:2684909]	GO:0000977(RNA polymerase II regulatory region sequence-specific DNA binding),GO:0001650(fibrillar center),GO:0003677(DNA binding),GO:0005634(nucleus),GO:0005654(nucleoplasm),GO:0005737(cytoplasm),GO:0005813(centrosome),GO:0005815(microtubule organizing center),GO:0005829(cytosol),GO:0005856(cytoskeleton),GO:0005938(cell cortex),GO:0006357(regulation of transcription by RNA polymerase II),GO:0007…	NA
chr10	62726501	62727500	3.665	1.3	2.81923	hyper-methylated	0.00160729	0.0161228	-	promoter	Distal	HCP	ENSMUST00000148720	Stox1	storkhead box 1 [Source:MGI Symbol;Acc:MGI:2684909]	GO:0000977(RNA polymerase II regulatory region sequence-specific DNA binding),GO:0001650(fibrillar center),GO:0003677(DNA binding),GO:0005634(nucleus),GO:0005654(nucleoplasm),GO:0005737(cytoplasm),GO:0005813(centrosome),GO:0005815(microtubule organizing center),GO:0005829(cytosol),GO:0005856(cytoskeleton),GO:0005938(cell cortex),GO:0006357(regulation of transcription by RNA polymerase II),GO:0007…	NA
chr10	62726501	62727500	3.665	1.3	2.81923	hyper-methylated	0.00160729	0.0161228	-	promoter	Intermediate	HCP	ENSMUST00000133371	Stox1	storkhead box 1 [Source:MGI Symbol;Acc:MGI:2684909]	GO:0000977(RNA polymerase II regulatory region sequence-specific DNA binding),GO:0001650(fibrillar center),GO:0003677(DNA binding),GO:0005634(nucleus),GO:0005654(nucleoplasm),GO:0005737(cytoplasm),GO:0005813(centrosome),GO:0005815(microtubule organizing center),GO:0005829(cytosol),GO:0005856(cytoskeleton),GO:0005938(cell cortex),GO:0006357(regulation of transcription by RNA polymerase II),GO:0007…	NA
chr10	62726501	62727500	3.665	1.3	2.81923	hyper-methylated	0.00160729	0.0161228	-	promoter	Intermediate	HCP	ENSMUST00000126979	Stox1	storkhead box 1 [Source:MGI Symbol;Acc:MGI:2684909]	GO:0000977(RNA polymerase II regulatory region sequence-specific DNA binding),GO:0001650(fibrillar center),GO:0003677(DNA binding),GO:0005634(nucleus),GO:0005654(nucleoplasm),GO:0005737(cytoplasm),GO:0005813(centrosome),GO:0005815(microtubule organizing center),GO:0005829(cytosol),GO:0005856(cytoskeleton),GO:0005938(cell cortex),GO:0006357(regulation of transcription by RNA polymerase II),GO:0007…	NA
chr10	62726501	62727500	3.665	1.3	2.81923	hyper-methylated	0.00160729	0.0161228	-	promoter	Distal	HCP	ENSMUST00000126979	Stox1	storkhead box 1 [Source:MGI Symbol;Acc:MGI:2684909]	GO:0000977(RNA polymerase II regulatory region sequence-specific DNA binding),GO:0001650(fibrillar center),GO:0003677(DNA binding),GO:0005634(nucleus),GO:0005654(nucleoplasm),GO:0005737(cytoplasm),GO:0005813(centrosome),GO:0005815(microtubule organizing center),GO:0005829(cytosol),GO:0005856(cytoskeleton),GO:0005938(cell cortex),GO:0006357(regulation of transcription by RNA polymerase II),GO:0007…	NA
chr10	62726501	62727500	3.665	1.3	2.81923	hyper-methylated	0.00160729	0.0161228	-	promoter	Distal	HCP	ENSMUST00000133371	Stox1	storkhead box 1 [Source:MGI Symbol;Acc:MGI:2684909]	GO:0000977(RNA polymerase II regulatory region sequence-specific DNA binding),GO:0001650(fibrillar center),GO:0003677(DNA binding),GO:0005634(nucleus),GO:0005654(nucleoplasm),GO:0005737(cytoplasm),GO:0005813(centrosome),GO:0005815(microtubule organizing center),GO:0005829(cytosol),GO:0005856(cytoskeleton),GO:0005938(cell cortex),GO:0006357(regulation of transcription by RNA polymerase II),GO:0007…	NA
chr10	63325001	63326000	23.035	14.405	1.5991	hyper-methylated	0.000427993	0.00534354	-	promoter	Proximal	LCP	ENSMUST00000148516	Sirt1	sirtuin 1 [Source:MGI Symbol;Acc:MGI:2135607]	GO:0000012(single strand break repair),GO:0000122(negative regulation of transcription by RNA polymerase II),GO:0000183(chromatin silencing at rDNA),GO:0000720(pyrimidine dimer repair by nucleotide-excision repair),GO:0000731(DNA synthesis involved in DNA repair),GO:0000785(chromatin),GO:0000790(nuclear chromatin),GO:0000978(RNA polymerase II cis-regulatory region sequence-specific DNA binding),G…	ko04068(FoxO signaling pathway),ko04152(AMPK signaling pathway),ko04211(Longevity regulating pathway),ko04213(Longevity regulating pathway - multiple species),ko04218(Cellular senescence),ko04922(Glucagon signaling pathway),ko05031(Amphetamine addiction),ko05206(MicroRNAs in cancer)
chr10	63325001	63326000	23.035	14.405	1.5991	hyper-methylated	0.000427993	0.00534354	-	promoter	Intermediate	LCP	ENSMUST00000148516	Sirt1	sirtuin 1 [Source:MGI Symbol;Acc:MGI:2135607]	GO:0000012(single strand break repair),GO:0000122(negative regulation of transcription by RNA polymerase II),GO:0000183(chromatin silencing at rDNA),GO:0000720(pyrimidine dimer repair by nucleotide-excision repair),GO:0000731(DNA synthesis involved in DNA repair),GO:0000785(chromatin),GO:0000790(nuclear chromatin),GO:0000978(RNA polymerase II cis-regulatory region sequence-specific DNA binding),G…	ko04068(FoxO signaling pathway),ko04152(AMPK signaling pathway),ko04211(Longevity regulating pathway),ko04213(Longevity regulating pathway - multiple species),ko04218(Cellular senescence),ko04922(Glucagon signaling pathway),ko05031(Amphetamine addiction),ko05206(MicroRNAs in cancer)
chr10	69212501	69213500	0.53	0.3	1.76667	hyper-methylated	0.000449534	0.00556755	+	promoter	Proximal	ICP	ENSMUST00000020101	Rhobtb1	Rho-related BTB domain containing 1 [Source:MGI Symbol;Acc:MGI:1916538]	GO:0000166(nucleotide binding),GO:0003924(GTPase activity),GO:0005515(protein binding),GO:0005525(GTP binding),GO:0005737(cytoplasm),GO:0005856(cytoskeleton),GO:0005886(plasma membrane),GO:0005938(cell cortex),GO:0007015(actin filament organization),GO:0007264(small GTPase mediated signal transduction),GO:0008360(regulation of cell shape),GO:0019901(protein kinase binding),GO:0030036(actin cytosk…	ko04120(Ubiquitin mediated proteolysis)
chr10	69212501	69213500	0.53	0.3	1.76667	hyper-methylated	0.000449534	0.00556755	+	promoter	Proximal	ICP	ENSMUST00000164876	Rhobtb1	Rho-related BTB domain containing 1 [Source:MGI Symbol;Acc:MGI:1916538]	GO:0000166(nucleotide binding),GO:0003924(GTPase activity),GO:0005515(protein binding),GO:0005525(GTP binding),GO:0005737(cytoplasm),GO:0005856(cytoskeleton),GO:0005886(plasma membrane),GO:0005938(cell cortex),GO:0007015(actin filament organization),GO:0007264(small GTPase mediated signal transduction),GO:0008360(regulation of cell shape),GO:0019901(protein kinase binding),GO:0030036(actin cytosk…	ko04120(Ubiquitin mediated proteolysis)
chr10	69212501	69213500	0.53	0.3	1.76667	hyper-methylated	0.000449534	0.00556755	+	promoter	Proximal	ICP	ENSMUST00000167384	Rhobtb1	Rho-related BTB domain containing 1 [Source:MGI Symbol;Acc:MGI:1916538]	GO:0000166(nucleotide binding),GO:0003924(GTPase activity),GO:0005515(protein binding),GO:0005525(GTP binding),GO:0005737(cytoplasm),GO:0005856(cytoskeleton),GO:0005886(plasma membrane),GO:0005938(cell cortex),GO:0007015(actin filament organization),GO:0007264(small GTPase mediated signal transduction),GO:0008360(regulation of cell shape),GO:0019901(protein kinase binding),GO:0030036(actin cytosk…	ko04120(Ubiquitin mediated proteolysis)
chr10	69212501	69213500	0.53	0.3	1.76667	hyper-methylated	0.000449534	0.00556755	+	promoter	Proximal	ICP	ENSMUST00000163497	Rhobtb1	Rho-related BTB domain containing 1 [Source:MGI Symbol;Acc:MGI:1916538]	GO:0000166(nucleotide binding),GO:0003924(GTPase activity),GO:0005515(protein binding),GO:0005525(GTP binding),GO:0005737(cytoplasm),GO:0005856(cytoskeleton),GO:0005886(plasma membrane),GO:0005938(cell cortex),GO:0007015(actin filament organization),GO:0007264(small GTPase mediated signal transduction),GO:0008360(regulation of cell shape),GO:0019901(protein kinase binding),GO:0030036(actin cytosk…	ko04120(Ubiquitin mediated proteolysis)
chr10	69212501	69213500	0.53	0.3	1.76667	hyper-methylated	0.000449534	0.00556755	+	promoter	Intermediate	ICP	ENSMUST00000163497	Rhobtb1	Rho-related BTB domain containing 1 [Source:MGI Symbol;Acc:MGI:1916538]	GO:0000166(nucleotide binding),GO:0003924(GTPase activity),GO:0005515(protein binding),GO:0005525(GTP binding),GO:0005737(cytoplasm),GO:0005856(cytoskeleton),GO:0005886(plasma membrane),GO:0005938(cell cortex),GO:0007015(actin filament organization),GO:0007264(small GTPase mediated signal transduction),GO:0008360(regulation of cell shape),GO:0019901(protein kinase binding),GO:0030036(actin cytosk…	ko04120(Ubiquitin mediated proteolysis)
chr10	69212501	69213500	0.53	0.3	1.76667	hyper-methylated	0.000449534	0.00556755	+	promoter	Proximal	ICP	ENSMUST00000164212	Rhobtb1	Rho-related BTB domain containing 1 [Source:MGI Symbol;Acc:MGI:1916538]	GO:0000166(nucleotide binding),GO:0003924(GTPase activity),GO:0005515(protein binding),GO:0005525(GTP binding),GO:0005737(cytoplasm),GO:0005856(cytoskeleton),GO:0005886(plasma membrane),GO:0005938(cell cortex),GO:0007015(actin filament organization),GO:0007264(small GTPase mediated signal transduction),GO:0008360(regulation of cell shape),GO:0019901(protein kinase binding),GO:0030036(actin cytosk…	ko04120(Ubiquitin mediated proteolysis)
chr10	69212501	69213500	0.53	0.3	1.76667	hyper-methylated	0.000449534	0.00556755	+	promoter	Intermediate	ICP	ENSMUST00000164212	Rhobtb1	Rho-related BTB domain containing 1 [Source:MGI Symbol;Acc:MGI:1916538]	GO:0000166(nucleotide binding),GO:0003924(GTPase activity),GO:0005515(protein binding),GO:0005525(GTP binding),GO:0005737(cytoplasm),GO:0005856(cytoskeleton),GO:0005886(plasma membrane),GO:0005938(cell cortex),GO:0007015(actin filament organization),GO:0007264(small GTPase mediated signal transduction),GO:0008360(regulation of cell shape),GO:0019901(protein kinase binding),GO:0030036(actin cytosk…	ko04120(Ubiquitin mediated proteolysis)
chr10	69212501	69213500	0.53	0.3	1.76667	hyper-methylated	0.000449534	0.00556755	+	promoter	Proximal	ICP	ENSMUST00000067908	Rhobtb1	Rho-related BTB domain containing 1 [Source:MGI Symbol;Acc:MGI:1916538]	GO:0000166(nucleotide binding),GO:0003924(GTPase activity),GO:0005515(protein binding),GO:0005525(GTP binding),GO:0005737(cytoplasm),GO:0005856(cytoskeleton),GO:0005886(plasma membrane),GO:0005938(cell cortex),GO:0007015(actin filament organization),GO:0007264(small GTPase mediated signal transduction),GO:0008360(regulation of cell shape),GO:0019901(protein kinase binding),GO:0030036(actin cytosk…	ko04120(Ubiquitin mediated proteolysis)
chr10	69212501	69213500	0.53	0.3	1.76667	hyper-methylated	0.000449534	0.00556755	+	promoter	Intermediate	ICP	ENSMUST00000067908	Rhobtb1	Rho-related BTB domain containing 1 [Source:MGI Symbol;Acc:MGI:1916538]	GO:0000166(nucleotide binding),GO:0003924(GTPase activity),GO:0005515(protein binding),GO:0005525(GTP binding),GO:0005737(cytoplasm),GO:0005856(cytoskeleton),GO:0005886(plasma membrane),GO:0005938(cell cortex),GO:0007015(actin filament organization),GO:0007264(small GTPase mediated signal transduction),GO:0008360(regulation of cell shape),GO:0019901(protein kinase binding),GO:0030036(actin cytosk…	ko04120(Ubiquitin mediated proteolysis)
chr10	69212501	69213500	0.53	0.3	1.76667	hyper-methylated	0.000449534	0.00556755	-	promoter	Proximal	ICP	ENSMUST00000170048	A930033H14Rik	RIKEN cDNA A930033H14 gene [Source:MGI Symbol;Acc:MGI:2444562]	GO:0003674(molecular_function),GO:0005575(cellular_component),GO:0008150(biological_process)	NA
chr10	69212501	69213500	0.53	0.3	1.76667	hyper-methylated	0.000449534	0.00556755	+	promoter	Distal	LCP	ENSMUST00000168117	Rhobtb1	Rho-related BTB domain containing 1 [Source:MGI Symbol;Acc:MGI:1916538]	GO:0000166(nucleotide binding),GO:0003924(GTPase activity),GO:0005515(protein binding),GO:0005525(GTP binding),GO:0005737(cytoplasm),GO:0005856(cytoskeleton),GO:0005886(plasma membrane),GO:0005938(cell cortex),GO:0007015(actin filament organization),GO:0007264(small GTPase mediated signal transduction),GO:0008360(regulation of cell shape),GO:0019901(protein kinase binding),GO:0030036(actin cytosk…	ko04120(Ubiquitin mediated proteolysis)
chr10	69212501	69213500	0.53	0.3	1.76667	hyper-methylated	0.000449534	0.00556755	-	promoter	Intermediate	ICP	ENSMUST00000170048	A930033H14Rik	RIKEN cDNA A930033H14 gene [Source:MGI Symbol;Acc:MGI:2444562]	GO:0003674(molecular_function),GO:0005575(cellular_component),GO:0008150(biological_process)	NA
chr10	69213001	69214000	0.665	0.28	2.375	hyper-methylated	1.6025e-05	0.000320591	+	promoter	Proximal	ICP	ENSMUST00000020101	Rhobtb1	Rho-related BTB domain containing 1 [Source:MGI Symbol;Acc:MGI:1916538]	GO:0000166(nucleotide binding),GO:0003924(GTPase activity),GO:0005515(protein binding),GO:0005525(GTP binding),GO:0005737(cytoplasm),GO:0005856(cytoskeleton),GO:0005886(plasma membrane),GO:0005938(cell cortex),GO:0007015(actin filament organization),GO:0007264(small GTPase mediated signal transduction),GO:0008360(regulation of cell shape),GO:0019901(protein kinase binding),GO:0030036(actin cytosk…	ko04120(Ubiquitin mediated proteolysis)
chr10	69213001	69214000	0.665	0.28	2.375	hyper-methylated	1.6025e-05	0.000320591	+	promoter	Proximal	ICP	ENSMUST00000164876	Rhobtb1	Rho-related BTB domain containing 1 [Source:MGI Symbol;Acc:MGI:1916538]	GO:0000166(nucleotide binding),GO:0003924(GTPase activity),GO:0005515(protein binding),GO:0005525(GTP binding),GO:0005737(cytoplasm),GO:0005856(cytoskeleton),GO:0005886(plasma membrane),GO:0005938(cell cortex),GO:0007015(actin filament organization),GO:0007264(small GTPase mediated signal transduction),GO:0008360(regulation of cell shape),GO:0019901(protein kinase binding),GO:0030036(actin cytosk…	ko04120(Ubiquitin mediated proteolysis)
chr10	69213001	69214000	0.665	0.28	2.375	hyper-methylated	1.6025e-05	0.000320591	+	promoter	Proximal	ICP	ENSMUST00000167384	Rhobtb1	Rho-related BTB domain containing 1 [Source:MGI Symbol;Acc:MGI:1916538]	GO:0000166(nucleotide binding),GO:0003924(GTPase activity),GO:0005515(protein binding),GO:0005525(GTP binding),GO:0005737(cytoplasm),GO:0005856(cytoskeleton),GO:0005886(plasma membrane),GO:0005938(cell cortex),GO:0007015(actin filament organization),GO:0007264(small GTPase mediated signal transduction),GO:0008360(regulation of cell shape),GO:0019901(protein kinase binding),GO:0030036(actin cytosk…	ko04120(Ubiquitin mediated proteolysis)
chr10	69213001	69214000	0.665	0.28	2.375	hyper-methylated	1.6025e-05	0.000320591	+	promoter	Proximal	ICP	ENSMUST00000163497	Rhobtb1	Rho-related BTB domain containing 1 [Source:MGI Symbol;Acc:MGI:1916538]	GO:0000166(nucleotide binding),GO:0003924(GTPase activity),GO:0005515(protein binding),GO:0005525(GTP binding),GO:0005737(cytoplasm),GO:0005856(cytoskeleton),GO:0005886(plasma membrane),GO:0005938(cell cortex),GO:0007015(actin filament organization),GO:0007264(small GTPase mediated signal transduction),GO:0008360(regulation of cell shape),GO:0019901(protein kinase binding),GO:0030036(actin cytosk…	ko04120(Ubiquitin mediated proteolysis)
chr10	69213001	69214000	0.665	0.28	2.375	hyper-methylated	1.6025e-05	0.000320591	+	promoter	Proximal	ICP	ENSMUST00000164212	Rhobtb1	Rho-related BTB domain containing 1 [Source:MGI Symbol;Acc:MGI:1916538]	GO:0000166(nucleotide binding),GO:0003924(GTPase activity),GO:0005515(protein binding),GO:0005525(GTP binding),GO:0005737(cytoplasm),GO:0005856(cytoskeleton),GO:0005886(plasma membrane),GO:0005938(cell cortex),GO:0007015(actin filament organization),GO:0007264(small GTPase mediated signal transduction),GO:0008360(regulation of cell shape),GO:0019901(protein kinase binding),GO:0030036(actin cytosk…	ko04120(Ubiquitin mediated proteolysis)
chr10	69213001	69214000	0.665	0.28	2.375	hyper-methylated	1.6025e-05	0.000320591	+	promoter	Proximal	ICP	ENSMUST00000067908	Rhobtb1	Rho-related BTB domain containing 1 [Source:MGI Symbol;Acc:MGI:1916538]	GO:0000166(nucleotide binding),GO:0003924(GTPase activity),GO:0005515(protein binding),GO:0005525(GTP binding),GO:0005737(cytoplasm),GO:0005856(cytoskeleton),GO:0005886(plasma membrane),GO:0005938(cell cortex),GO:0007015(actin filament organization),GO:0007264(small GTPase mediated signal transduction),GO:0008360(regulation of cell shape),GO:0019901(protein kinase binding),GO:0030036(actin cytosk…	ko04120(Ubiquitin mediated proteolysis)
chr10	69213001	69214000	0.665	0.28	2.375	hyper-methylated	1.6025e-05	0.000320591	+	promoter	Distal	LCP	ENSMUST00000168117	Rhobtb1	Rho-related BTB domain containing 1 [Source:MGI Symbol;Acc:MGI:1916538]	GO:0000166(nucleotide binding),GO:0003924(GTPase activity),GO:0005515(protein binding),GO:0005525(GTP binding),GO:0005737(cytoplasm),GO:0005856(cytoskeleton),GO:0005886(plasma membrane),GO:0005938(cell cortex),GO:0007015(actin filament organization),GO:0007264(small GTPase mediated signal transduction),GO:0008360(regulation of cell shape),GO:0019901(protein kinase binding),GO:0030036(actin cytosk…	ko04120(Ubiquitin mediated proteolysis)
chr10	69213001	69214000	0.665	0.28	2.375	hyper-methylated	1.6025e-05	0.000320591	-	promoter	Proximal	ICP	ENSMUST00000170048	A930033H14Rik	RIKEN cDNA A930033H14 gene [Source:MGI Symbol;Acc:MGI:2444562]	GO:0003674(molecular_function),GO:0005575(cellular_component),GO:0008150(biological_process)	NA
chr10	69213001	69214000	0.665	0.28	2.375	hyper-methylated	1.6025e-05	0.000320591	-	promoter	Intermediate	ICP	ENSMUST00000170048	A930033H14Rik	RIKEN cDNA A930033H14 gene [Source:MGI Symbol;Acc:MGI:2444562]	GO:0003674(molecular_function),GO:0005575(cellular_component),GO:0008150(biological_process)	NA
chr10	71145001	71146000	4.97	2.275	2.18462	hyper-methylated	0.0044181	0.0362066	+	promoter	Distal	LCP	ENSMUST00000217960	Gm32025	predicted gene, 32025 [Source:MGI Symbol;Acc:MGI:5591184]	NA	NA
chr10	71145501	71146500	9.16	5.92	1.5473	hyper-methylated	0.00028671	0.0038282	+	promoter	Distal	LCP	ENSMUST00000217960	Gm32025	predicted gene, 32025 [Source:MGI Symbol;Acc:MGI:5591184]	NA	NA
chr10	75406001	75407000	4.495	1.765	2.54674	hyper-methylated	0.00119459	0.0125555	+	promoter	Intermediate	ICP	ENSMUST00000039925	Upb1	ureidopropionase, beta [Source:MGI Symbol;Acc:MGI:2143535]	GO:0001889(liver development),GO:0003824(catalytic activity),GO:0003837(beta-ureidopropionase activity),GO:0005737(cytoplasm),GO:0006807(nitrogen compound metabolic process),GO:0008152(metabolic process),GO:0008270(zinc ion binding),GO:0016787(hydrolase activity),GO:0016811(hydrolase activity, acting on carbon-nitrogen (but not peptide) bonds, in linear amides),GO:0019482(beta-alanine metabolic p…	ko00240(Pyrimidine metabolism),ko00410(beta-Alanine metabolism),ko00770(Pantothenate and CoA biosynthesis),ko00983(Drug metabolism - other enzymes)
chr10	75406001	75407000	4.495	1.765	2.54674	hyper-methylated	0.00119459	0.0125555	+	promoter	Intermediate	ICP	ENSMUST00000138058	Upb1	ureidopropionase, beta [Source:MGI Symbol;Acc:MGI:2143535]	GO:0001889(liver development),GO:0003824(catalytic activity),GO:0003837(beta-ureidopropionase activity),GO:0005737(cytoplasm),GO:0006807(nitrogen compound metabolic process),GO:0008152(metabolic process),GO:0008270(zinc ion binding),GO:0016787(hydrolase activity),GO:0016811(hydrolase activity, acting on carbon-nitrogen (but not peptide) bonds, in linear amides),GO:0019482(beta-alanine metabolic p…	ko00240(Pyrimidine metabolism),ko00410(beta-Alanine metabolism),ko00770(Pantothenate and CoA biosynthesis),ko00983(Drug metabolism - other enzymes)
chr10	75406001	75407000	4.495	1.765	2.54674	hyper-methylated	0.00119459	0.0125555	+	promoter	Proximal	ICP	ENSMUST00000039925	Upb1	ureidopropionase, beta [Source:MGI Symbol;Acc:MGI:2143535]	GO:0001889(liver development),GO:0003824(catalytic activity),GO:0003837(beta-ureidopropionase activity),GO:0005737(cytoplasm),GO:0006807(nitrogen compound metabolic process),GO:0008152(metabolic process),GO:0008270(zinc ion binding),GO:0016787(hydrolase activity),GO:0016811(hydrolase activity, acting on carbon-nitrogen (but not peptide) bonds, in linear amides),GO:0019482(beta-alanine metabolic p…	ko00240(Pyrimidine metabolism),ko00410(beta-Alanine metabolism),ko00770(Pantothenate and CoA biosynthesis),ko00983(Drug metabolism - other enzymes)
chr10	75406001	75407000	4.495	1.765	2.54674	hyper-methylated	0.00119459	0.0125555	+	promoter	Proximal	ICP	ENSMUST00000138058	Upb1	ureidopropionase, beta [Source:MGI Symbol;Acc:MGI:2143535]	GO:0001889(liver development),GO:0003824(catalytic activity),GO:0003837(beta-ureidopropionase activity),GO:0005737(cytoplasm),GO:0006807(nitrogen compound metabolic process),GO:0008152(metabolic process),GO:0008270(zinc ion binding),GO:0016787(hydrolase activity),GO:0016811(hydrolase activity, acting on carbon-nitrogen (but not peptide) bonds, in linear amides),GO:0019482(beta-alanine metabolic p…	ko00240(Pyrimidine metabolism),ko00410(beta-Alanine metabolism),ko00770(Pantothenate and CoA biosynthesis),ko00983(Drug metabolism - other enzymes)
chr10	75406501	75407500	6.17	1.66	3.71687	hyper-methylated	4.90818e-07	1.39333e-05	+	promoter	Proximal	ICP	ENSMUST00000039925	Upb1	ureidopropionase, beta [Source:MGI Symbol;Acc:MGI:2143535]	GO:0001889(liver development),GO:0003824(catalytic activity),GO:0003837(beta-ureidopropionase activity),GO:0005737(cytoplasm),GO:0006807(nitrogen compound metabolic process),GO:0008152(metabolic process),GO:0008270(zinc ion binding),GO:0016787(hydrolase activity),GO:0016811(hydrolase activity, acting on carbon-nitrogen (but not peptide) bonds, in linear amides),GO:0019482(beta-alanine metabolic p…	ko00240(Pyrimidine metabolism),ko00410(beta-Alanine metabolism),ko00770(Pantothenate and CoA biosynthesis),ko00983(Drug metabolism - other enzymes)
chr10	75406501	75407500	6.17	1.66	3.71687	hyper-methylated	4.90818e-07	1.39333e-05	+	promoter	Intermediate	ICP	ENSMUST00000039925	Upb1	ureidopropionase, beta [Source:MGI Symbol;Acc:MGI:2143535]	GO:0001889(liver development),GO:0003824(catalytic activity),GO:0003837(beta-ureidopropionase activity),GO:0005737(cytoplasm),GO:0006807(nitrogen compound metabolic process),GO:0008152(metabolic process),GO:0008270(zinc ion binding),GO:0016787(hydrolase activity),GO:0016811(hydrolase activity, acting on carbon-nitrogen (but not peptide) bonds, in linear amides),GO:0019482(beta-alanine metabolic p…	ko00240(Pyrimidine metabolism),ko00410(beta-Alanine metabolism),ko00770(Pantothenate and CoA biosynthesis),ko00983(Drug metabolism - other enzymes)
chr10	75406501	75407500	6.17	1.66	3.71687	hyper-methylated	4.90818e-07	1.39333e-05	+	promoter	Proximal	ICP	ENSMUST00000138058	Upb1	ureidopropionase, beta [Source:MGI Symbol;Acc:MGI:2143535]	GO:0001889(liver development),GO:0003824(catalytic activity),GO:0003837(beta-ureidopropionase activity),GO:0005737(cytoplasm),GO:0006807(nitrogen compound metabolic process),GO:0008152(metabolic process),GO:0008270(zinc ion binding),GO:0016787(hydrolase activity),GO:0016811(hydrolase activity, acting on carbon-nitrogen (but not peptide) bonds, in linear amides),GO:0019482(beta-alanine metabolic p…	ko00240(Pyrimidine metabolism),ko00410(beta-Alanine metabolism),ko00770(Pantothenate and CoA biosynthesis),ko00983(Drug metabolism - other enzymes)
chr10	75406501	75407500	6.17	1.66	3.71687	hyper-methylated	4.90818e-07	1.39333e-05	+	promoter	Intermediate	ICP	ENSMUST00000138058	Upb1	ureidopropionase, beta [Source:MGI Symbol;Acc:MGI:2143535]	GO:0001889(liver development),GO:0003824(catalytic activity),GO:0003837(beta-ureidopropionase activity),GO:0005737(cytoplasm),GO:0006807(nitrogen compound metabolic process),GO:0008152(metabolic process),GO:0008270(zinc ion binding),GO:0016787(hydrolase activity),GO:0016811(hydrolase activity, acting on carbon-nitrogen (but not peptide) bonds, in linear amides),GO:0019482(beta-alanine metabolic p…	ko00240(Pyrimidine metabolism),ko00410(beta-Alanine metabolism),ko00770(Pantothenate and CoA biosynthesis),ko00983(Drug metabolism - other enzymes)
chr10	75935001	75936000	0.785	0.31	2.53226	hyper-methylated	0.00535448	0.0419607	+	promoter	Proximal	ICP	ENSMUST00000058906	Chchd10	coiled-coil-helix-coiled-coil-helix domain containing 10 [Source:MGI Symbol;Acc:MGI:2143558]	GO:0005515(protein binding),GO:0005634(nucleus),GO:0005739(mitochondrion),GO:0005758(mitochondrial intermembrane space),GO:0006119(oxidative phosphorylation),GO:0007005(mitochondrion organization),GO:0030322(stabilization of membrane potential),GO:0031930(mitochondria-nucleus signaling pathway),GO:0051457(maintenance of protein location in nucleus),GO:0061617(MICOS complex),GO:0065003(protein-con…	NA
chr10	75935001	75936000	0.785	0.31	2.53226	hyper-methylated	0.00535448	0.0419607	+	promoter	Intermediate	ICP	ENSMUST00000058906	Chchd10	coiled-coil-helix-coiled-coil-helix domain containing 10 [Source:MGI Symbol;Acc:MGI:2143558]	GO:0005515(protein binding),GO:0005634(nucleus),GO:0005739(mitochondrion),GO:0005758(mitochondrial intermembrane space),GO:0006119(oxidative phosphorylation),GO:0007005(mitochondrion organization),GO:0030322(stabilization of membrane potential),GO:0031930(mitochondria-nucleus signaling pathway),GO:0051457(maintenance of protein location in nucleus),GO:0061617(MICOS complex),GO:0065003(protein-con…	NA
chr10	75935001	75936000	0.785	0.31	2.53226	hyper-methylated	0.00535448	0.0419607	+	promoter	Distal	ICP	ENSMUST00000219435	Chchd10	coiled-coil-helix-coiled-coil-helix domain containing 10 [Source:MGI Symbol;Acc:MGI:2143558]	GO:0005515(protein binding),GO:0005634(nucleus),GO:0005739(mitochondrion),GO:0005758(mitochondrial intermembrane space),GO:0006119(oxidative phosphorylation),GO:0007005(mitochondrion organization),GO:0030322(stabilization of membrane potential),GO:0031930(mitochondria-nucleus signaling pathway),GO:0051457(maintenance of protein location in nucleus),GO:0061617(MICOS complex),GO:0065003(protein-con…	NA
chr10	75935001	75936000	0.785	0.31	2.53226	hyper-methylated	0.00535448	0.0419607	-	promoter	Proximal	LCP	ENSMUST00000219728	Mmp11	matrix metallopeptidase 11 [Source:MGI Symbol;Acc:MGI:97008]	GO:0004222(metalloendopeptidase activity),GO:0005576(extracellular region),GO:0006508(proteolysis),GO:0007275(multicellular organism development),GO:0008233(peptidase activity),GO:0008237(metallopeptidase activity),GO:0008270(zinc ion binding),GO:0016787(hydrolase activity),GO:0030198(extracellular matrix organization),GO:0030199(collagen fibril organization),GO:0030574(collagen catabolic process…	NA
chr10	75935501	75936500	0.845	0.42	2.0119	hyper-methylated	0.00500713	0.0398176	+	promoter	Proximal	ICP	ENSMUST00000058906	Chchd10	coiled-coil-helix-coiled-coil-helix domain containing 10 [Source:MGI Symbol;Acc:MGI:2143558]	GO:0005515(protein binding),GO:0005634(nucleus),GO:0005739(mitochondrion),GO:0005758(mitochondrial intermembrane space),GO:0006119(oxidative phosphorylation),GO:0007005(mitochondrion organization),GO:0030322(stabilization of membrane potential),GO:0031930(mitochondria-nucleus signaling pathway),GO:0051457(maintenance of protein location in nucleus),GO:0061617(MICOS complex),GO:0065003(protein-con…	NA
chr10	75935501	75936500	0.845	0.42	2.0119	hyper-methylated	0.00500713	0.0398176	+	promoter	Distal	ICP	ENSMUST00000219435	Chchd10	coiled-coil-helix-coiled-coil-helix domain containing 10 [Source:MGI Symbol;Acc:MGI:2143558]	GO:0005515(protein binding),GO:0005634(nucleus),GO:0005739(mitochondrion),GO:0005758(mitochondrial intermembrane space),GO:0006119(oxidative phosphorylation),GO:0007005(mitochondrion organization),GO:0030322(stabilization of membrane potential),GO:0031930(mitochondria-nucleus signaling pathway),GO:0051457(maintenance of protein location in nucleus),GO:0061617(MICOS complex),GO:0065003(protein-con…	NA
chr10	75935501	75936500	0.845	0.42	2.0119	hyper-methylated	0.00500713	0.0398176	-	promoter	Proximal	LCP	ENSMUST00000219728	Mmp11	matrix metallopeptidase 11 [Source:MGI Symbol;Acc:MGI:97008]	GO:0004222(metalloendopeptidase activity),GO:0005576(extracellular region),GO:0006508(proteolysis),GO:0007275(multicellular organism development),GO:0008233(peptidase activity),GO:0008237(metallopeptidase activity),GO:0008270(zinc ion binding),GO:0016787(hydrolase activity),GO:0030198(extracellular matrix organization),GO:0030199(collagen fibril organization),GO:0030574(collagen catabolic process…	NA
chr10	75935501	75936500	0.845	0.42	2.0119	hyper-methylated	0.00500713	0.0398176	+	promoter	Intermediate	ICP	ENSMUST00000219435	Chchd10	coiled-coil-helix-coiled-coil-helix domain containing 10 [Source:MGI Symbol;Acc:MGI:2143558]	GO:0005515(protein binding),GO:0005634(nucleus),GO:0005739(mitochondrion),GO:0005758(mitochondrial intermembrane space),GO:0006119(oxidative phosphorylation),GO:0007005(mitochondrion organization),GO:0030322(stabilization of membrane potential),GO:0031930(mitochondria-nucleus signaling pathway),GO:0051457(maintenance of protein location in nucleus),GO:0061617(MICOS complex),GO:0065003(protein-con…	NA
chr10	76132501	76133500	7.27	3.7	1.96486	hyper-methylated	0.000177141	0.00255824	+	promoter	Intermediate	LCP	ENSMUST00000218238	Gm19217	predicted gene, 19217 [Source:MGI Symbol;Acc:MGI:5011402]	NA	NA
chr10	76132501	76133500	7.27	3.7	1.96486	hyper-methylated	0.000177141	0.00255824	+	promoter	Proximal	LCP	ENSMUST00000218238	Gm19217	predicted gene, 19217 [Source:MGI Symbol;Acc:MGI:5011402]	NA	NA
chr10	76212501	76213500	8.855	3.245	2.72881	hyper-methylated	5.25065e-05	0.000903103	-	promoter	Distal	LCP	ENSMUST00000144670	Prmt2	protein arginine N-methyltransferase 2 [Source:MGI Symbol;Acc:MGI:1316652]	GO:0003713(transcription coactivator activity),GO:0005515(protein binding),GO:0005634(nucleus),GO:0005654(nucleoplasm),GO:0005737(cytoplasm),GO:0005829(cytosol),GO:0008168(methyltransferase activity),GO:0016274(protein-arginine N-methyltransferase activity),GO:0016571(histone methylation),GO:0016740(transferase activity),GO:0018216(peptidyl-arginine methylation),GO:0030331(estrogen receptor bindi…	NA
chr10	76212501	76213500	8.855	3.245	2.72881	hyper-methylated	5.25065e-05	0.000903103	-	promoter	Intermediate	LCP	ENSMUST00000128048	Prmt2	protein arginine N-methyltransferase 2 [Source:MGI Symbol;Acc:MGI:1316652]	GO:0003713(transcription coactivator activity),GO:0005515(protein binding),GO:0005634(nucleus),GO:0005654(nucleoplasm),GO:0005737(cytoplasm),GO:0005829(cytosol),GO:0008168(methyltransferase activity),GO:0016274(protein-arginine N-methyltransferase activity),GO:0016571(histone methylation),GO:0016740(transferase activity),GO:0018216(peptidyl-arginine methylation),GO:0030331(estrogen receptor bindi…	NA
chr10	76212501	76213500	8.855	3.245	2.72881	hyper-methylated	5.25065e-05	0.000903103	-	promoter	Distal	LCP	ENSMUST00000128048	Prmt2	protein arginine N-methyltransferase 2 [Source:MGI Symbol;Acc:MGI:1316652]	GO:0003713(transcription coactivator activity),GO:0005515(protein binding),GO:0005634(nucleus),GO:0005654(nucleoplasm),GO:0005737(cytoplasm),GO:0005829(cytosol),GO:0008168(methyltransferase activity),GO:0016274(protein-arginine N-methyltransferase activity),GO:0016571(histone methylation),GO:0016740(transferase activity),GO:0018216(peptidyl-arginine methylation),GO:0030331(estrogen receptor bindi…	NA
chr10	76265501	76266500	2.625	1.615	1.62539	hyper-methylated	0.000625549	0.00735809	-	promoter	Proximal	LCP	ENSMUST00000162524	Dip2a	disco interacting protein 2 homolog A [Source:MGI Symbol;Acc:MGI:2385920]	GO:0003674(molecular_function),GO:0003824(catalytic activity),GO:0005634(nucleus),GO:0007275(multicellular organism development),GO:0009986(cell surface),GO:0010629(negative regulation of gene expression),GO:0042981(regulation of apoptotic process)	NA
chr10	76265501	76266500	2.625	1.615	1.62539	hyper-methylated	0.000625549	0.00735809	-	promoter	Intermediate	LCP	ENSMUST00000162524	Dip2a	disco interacting protein 2 homolog A [Source:MGI Symbol;Acc:MGI:2385920]	GO:0003674(molecular_function),GO:0003824(catalytic activity),GO:0005634(nucleus),GO:0007275(multicellular organism development),GO:0009986(cell surface),GO:0010629(negative regulation of gene expression),GO:0042981(regulation of apoptotic process)	NA
chr10	77340001	77341000	3.3	1.54	2.14286	hyper-methylated	3.25077e-06	7.65257e-05	-	promoter	Proximal	LCP	ENSMUST00000146319	Adarb1	adenosine deaminase, RNA-specific, B1 [Source:MGI Symbol;Acc:MGI:891999]	GO:0003723(RNA binding),GO:0003725(double-stranded RNA binding),GO:0003726(double-stranded RNA adenosine deaminase activity),GO:0004000(adenosine deaminase activity),GO:0005634(nucleus),GO:0005654(nucleoplasm),GO:0005730(nucleolus),GO:0005737(cytoplasm),GO:0005829(cytosol),GO:0006382(adenosine to inosine editing),GO:0006396(RNA processing),GO:0006397(mRNA processing),GO:0007274(neuromuscular syna…	NA
chr10	77340001	77341000	3.3	1.54	2.14286	hyper-methylated	3.25077e-06	7.65257e-05	-	promoter	Intermediate	LCP	ENSMUST00000146319	Adarb1	adenosine deaminase, RNA-specific, B1 [Source:MGI Symbol;Acc:MGI:891999]	GO:0003723(RNA binding),GO:0003725(double-stranded RNA binding),GO:0003726(double-stranded RNA adenosine deaminase activity),GO:0004000(adenosine deaminase activity),GO:0005634(nucleus),GO:0005654(nucleoplasm),GO:0005730(nucleolus),GO:0005737(cytoplasm),GO:0005829(cytosol),GO:0006382(adenosine to inosine editing),GO:0006396(RNA processing),GO:0006397(mRNA processing),GO:0007274(neuromuscular syna…	NA
chr10	77653001	77654000	12.84	8.18	1.56968	hyper-methylated	3.02766e-26	8.28417e-24	-	promoter	Proximal	ICP	ENSMUST00000219972	Gm18119	predicted gene, 18119 [Source:MGI Symbol;Acc:MGI:5010304]	NA	NA
chr10	77653001	77654000	12.84	8.18	1.56968	hyper-methylated	3.02766e-26	8.28417e-24	-	promoter	Intermediate	ICP	ENSMUST00000219972	Gm18119	predicted gene, 18119 [Source:MGI Symbol;Acc:MGI:5010304]	NA	NA
chr10	77850501	77851500	3.175	1.205	2.63485	hyper-methylated	0.00602896	0.0459247	+	promoter	Distal	LCP	ENSMUST00000186874	Gm10318	predicted gene 10318 [Source:MGI Symbol;Acc:MGI:3704118]	GO:0003674(molecular_function),GO:0005575(cellular_component),GO:0005882(intermediate filament),GO:0008150(biological_process),GO:0045095(keratin filament)	NA
chr10	77850501	77851500	3.175	1.205	2.63485	hyper-methylated	0.00602896	0.0459247	+	promoter	Distal	LCP	ENSMUST00000217996	Gm10318	predicted gene 10318 [Source:MGI Symbol;Acc:MGI:3704118]	GO:0003674(molecular_function),GO:0005575(cellular_component),GO:0005882(intermediate filament),GO:0008150(biological_process),GO:0045095(keratin filament)	NA
chr10	77972001	77973000	3.655	2.41	1.5166	hyper-methylated	0.000166762	0.00243204	-	promoter	Distal	LCP	ENSMUST00000105401	Trpm2	transient receptor potential cation channel, subfamily M, member 2 [Source:MGI Symbol;Acc:MGI:1351901]	GO:0001659(temperature homeostasis),GO:0002407(dendritic cell chemotaxis),GO:0005216(ion channel activity),GO:0005261(cation channel activity),GO:0005262(calcium channel activity),GO:0005272(sodium channel activity),GO:0005384(manganese ion transmembrane transporter activity),GO:0005509(calcium ion binding),GO:0005764(lysosome),GO:0005765(lysosomal membrane),GO:0005886(plasma membrane),GO:0005887…	ko04621(NOD-like receptor signaling pathway),ko04921(Oxytocin signaling pathway)
chr10	77972001	77973000	3.655	2.41	1.5166	hyper-methylated	0.000166762	0.00243204	-	promoter	Distal	LCP	ENSMUST00000219997	Trpm2	transient receptor potential cation channel, subfamily M, member 2 [Source:MGI Symbol;Acc:MGI:1351901]	GO:0001659(temperature homeostasis),GO:0002407(dendritic cell chemotaxis),GO:0005216(ion channel activity),GO:0005261(cation channel activity),GO:0005262(calcium channel activity),GO:0005272(sodium channel activity),GO:0005384(manganese ion transmembrane transporter activity),GO:0005509(calcium ion binding),GO:0005764(lysosome),GO:0005765(lysosomal membrane),GO:0005886(plasma membrane),GO:0005887…	ko04621(NOD-like receptor signaling pathway),ko04921(Oxytocin signaling pathway)
chr10	77972001	77973000	3.655	2.41	1.5166	hyper-methylated	0.000166762	0.00243204	-	promoter	Distal	LCP	ENSMUST00000105399	Trpm2	transient receptor potential cation channel, subfamily M, member 2 [Source:MGI Symbol;Acc:MGI:1351901]	GO:0001659(temperature homeostasis),GO:0002407(dendritic cell chemotaxis),GO:0005216(ion channel activity),GO:0005261(cation channel activity),GO:0005262(calcium channel activity),GO:0005272(sodium channel activity),GO:0005384(manganese ion transmembrane transporter activity),GO:0005509(calcium ion binding),GO:0005764(lysosome),GO:0005765(lysosomal membrane),GO:0005886(plasma membrane),GO:0005887…	ko04621(NOD-like receptor signaling pathway),ko04921(Oxytocin signaling pathway)
chr10	77972001	77973000	3.655	2.41	1.5166	hyper-methylated	0.000166762	0.00243204	-	promoter	Distal	LCP	ENSMUST00000154996	Trpm2	transient receptor potential cation channel, subfamily M, member 2 [Source:MGI Symbol;Acc:MGI:1351901]	GO:0001659(temperature homeostasis),GO:0002407(dendritic cell chemotaxis),GO:0005216(ion channel activity),GO:0005261(cation channel activity),GO:0005262(calcium channel activity),GO:0005272(sodium channel activity),GO:0005384(manganese ion transmembrane transporter activity),GO:0005509(calcium ion binding),GO:0005764(lysosome),GO:0005765(lysosomal membrane),GO:0005886(plasma membrane),GO:0005887…	ko04621(NOD-like receptor signaling pathway),ko04921(Oxytocin signaling pathway)
chr10	79716501	79717500	0.72	0.415	1.73494	hyper-methylated	0.000271843	0.00367802	+	promoter	Proximal	ICP	ENSMUST00000099513	Hcn2	hyperpolarization-activated, cyclic nucleotide-gated K+ 2 [Source:MGI Symbol;Acc:MGI:1298210]	GO:0000166(nucleotide binding),GO:0005216(ion channel activity),GO:0005222(intracellular cAMP-activated cation channel activity),GO:0005244(voltage-gated ion channel activity),GO:0005248(voltage-gated sodium channel activity),GO:0005249(voltage-gated potassium channel activity),GO:0005267(potassium channel activity),GO:0005272(sodium channel activity),GO:0005515(protein binding),GO:0005737(cytopl…	ko04024(cAMP signaling pathway)
chr10	79716501	79717500	0.72	0.415	1.73494	hyper-methylated	0.000271843	0.00367802	+	promoter	Proximal	ICP	ENSMUST00000020581	Hcn2	hyperpolarization-activated, cyclic nucleotide-gated K+ 2 [Source:MGI Symbol;Acc:MGI:1298210]	GO:0000166(nucleotide binding),GO:0005216(ion channel activity),GO:0005222(intracellular cAMP-activated cation channel activity),GO:0005244(voltage-gated ion channel activity),GO:0005248(voltage-gated sodium channel activity),GO:0005249(voltage-gated potassium channel activity),GO:0005267(potassium channel activity),GO:0005272(sodium channel activity),GO:0005515(protein binding),GO:0005737(cytopl…	ko04024(cAMP signaling pathway)
chr10	79717001	79718000	1.18	0.725	1.62759	hyper-methylated	0.000352575	0.00456042	+	promoter	Proximal	ICP	ENSMUST00000099513	Hcn2	hyperpolarization-activated, cyclic nucleotide-gated K+ 2 [Source:MGI Symbol;Acc:MGI:1298210]	GO:0000166(nucleotide binding),GO:0005216(ion channel activity),GO:0005222(intracellular cAMP-activated cation channel activity),GO:0005244(voltage-gated ion channel activity),GO:0005248(voltage-gated sodium channel activity),GO:0005249(voltage-gated potassium channel activity),GO:0005267(potassium channel activity),GO:0005272(sodium channel activity),GO:0005515(protein binding),GO:0005737(cytopl…	ko04024(cAMP signaling pathway)
chr10	79717001	79718000	1.18	0.725	1.62759	hyper-methylated	0.000352575	0.00456042	+	promoter	Proximal	ICP	ENSMUST00000020581	Hcn2	hyperpolarization-activated, cyclic nucleotide-gated K+ 2 [Source:MGI Symbol;Acc:MGI:1298210]	GO:0000166(nucleotide binding),GO:0005216(ion channel activity),GO:0005222(intracellular cAMP-activated cation channel activity),GO:0005244(voltage-gated ion channel activity),GO:0005248(voltage-gated sodium channel activity),GO:0005249(voltage-gated potassium channel activity),GO:0005267(potassium channel activity),GO:0005272(sodium channel activity),GO:0005515(protein binding),GO:0005737(cytopl…	ko04024(cAMP signaling pathway)
chr10	79986001	79987000	1.595	0.685	2.32847	hyper-methylated	0.00293432	0.0261983	+	promoter	Distal	HCP	ENSMUST00000004784	Cnn2	calponin 2 [Source:MGI Symbol;Acc:MGI:105093]	GO:0001725(stress fiber),GO:0003779(actin binding),GO:0005515(protein binding),GO:0005516(calmodulin binding),GO:0005856(cytoskeleton),GO:0007010(cytoskeleton organization),GO:0010628(positive regulation of gene expression),GO:0030097(hemopoiesis),GO:0030336(negative regulation of cell migration),GO:0031032(actomyosin structure organization),GO:0032970(regulation of actin filament-based process),…	NA
chr10	79986001	79987000	1.595	0.685	2.32847	hyper-methylated	0.00293432	0.0261983	+	promoter	Distal	HCP	ENSMUST00000105374	Cnn2	calponin 2 [Source:MGI Symbol;Acc:MGI:105093]	GO:0001725(stress fiber),GO:0003779(actin binding),GO:0005515(protein binding),GO:0005516(calmodulin binding),GO:0005856(cytoskeleton),GO:0007010(cytoskeleton organization),GO:0010628(positive regulation of gene expression),GO:0030097(hemopoiesis),GO:0030336(negative regulation of cell migration),GO:0031032(actomyosin structure organization),GO:0032970(regulation of actin filament-based process),…	NA
chr10	79986001	79987000	1.595	0.685	2.32847	hyper-methylated	0.00293432	0.0261983	-	promoter	Distal	LCP	ENSMUST00000052885	Tmem259	transmembrane protein 259 [Source:MGI Symbol;Acc:MGI:2177957]	GO:0005515(protein binding),GO:0005783(endoplasmic reticulum),GO:0005789(endoplasmic reticulum membrane),GO:0016020(membrane),GO:0016021(integral component of membrane),GO:0034976(response to endoplasmic reticulum stress),GO:1901215(negative regulation of neuron death),GO:1904294(positive regulation of ERAD pathway)	NA
chr10	79986001	79987000	1.595	0.685	2.32847	hyper-methylated	0.00293432	0.0261983	-	promoter	Distal	HCP	ENSMUST00000124536	Tmem259	transmembrane protein 259 [Source:MGI Symbol;Acc:MGI:2177957]	GO:0005515(protein binding),GO:0005783(endoplasmic reticulum),GO:0005789(endoplasmic reticulum membrane),GO:0016020(membrane),GO:0016021(integral component of membrane),GO:0034976(response to endoplasmic reticulum stress),GO:1901215(negative regulation of neuron death),GO:1904294(positive regulation of ERAD pathway)	NA
chr10	79989001	79990000	2.865	1.8	1.59167	hyper-methylated	0.0016994	0.0168426	+	promoter	Proximal	HCP	ENSMUST00000004784	Cnn2	calponin 2 [Source:MGI Symbol;Acc:MGI:105093]	GO:0001725(stress fiber),GO:0003779(actin binding),GO:0005515(protein binding),GO:0005516(calmodulin binding),GO:0005856(cytoskeleton),GO:0007010(cytoskeleton organization),GO:0010628(positive regulation of gene expression),GO:0030097(hemopoiesis),GO:0030336(negative regulation of cell migration),GO:0031032(actomyosin structure organization),GO:0032970(regulation of actin filament-based process),…	NA
chr10	79989001	79990000	2.865	1.8	1.59167	hyper-methylated	0.0016994	0.0168426	+	promoter	Proximal	HCP	ENSMUST00000105374	Cnn2	calponin 2 [Source:MGI Symbol;Acc:MGI:105093]	GO:0001725(stress fiber),GO:0003779(actin binding),GO:0005515(protein binding),GO:0005516(calmodulin binding),GO:0005856(cytoskeleton),GO:0007010(cytoskeleton organization),GO:0010628(positive regulation of gene expression),GO:0030097(hemopoiesis),GO:0030336(negative regulation of cell migration),GO:0031032(actomyosin structure organization),GO:0032970(regulation of actin filament-based process),…	NA
chr10	80038001	80039000	3.005	1.15	2.61304	hyper-methylated	0.000361987	0.00466181	-	promoter	Intermediate	LCP	ENSMUST00000147507	Polr2e	polymerase (RNA) II (DNA directed) polypeptide E [Source:MGI Symbol;Acc:MGI:1913670]	GO:0003677(DNA binding),GO:0003899(DNA-directed 5'-3' RNA polymerase activity),GO:0005634(nucleus),GO:0005654(nucleoplasm),GO:0005665(RNA polymerase II, core complex),GO:0005666(RNA polymerase III complex),GO:0005736(RNA polymerase I complex),GO:0006351(transcription, DNA-templated),GO:0006366(transcription by RNA polymerase II),GO:0042025(host cell nucleus)	ko03020(RNA polymerase),ko04623(Cytosolic DNA-sensing pathway),ko05016(Huntington disease)
chr10	80038001	80039000	3.005	1.15	2.61304	hyper-methylated	0.000361987	0.00466181	-	promoter	Distal	LCP	ENSMUST00000147507	Polr2e	polymerase (RNA) II (DNA directed) polypeptide E [Source:MGI Symbol;Acc:MGI:1913670]	GO:0003677(DNA binding),GO:0003899(DNA-directed 5'-3' RNA polymerase activity),GO:0005634(nucleus),GO:0005654(nucleoplasm),GO:0005665(RNA polymerase II, core complex),GO:0005666(RNA polymerase III complex),GO:0005736(RNA polymerase I complex),GO:0006351(transcription, DNA-templated),GO:0006366(transcription by RNA polymerase II),GO:0042025(host cell nucleus)	ko03020(RNA polymerase),ko04623(Cytosolic DNA-sensing pathway),ko05016(Huntington disease)
chr10	80115001	80116000	0.685	0.06	11.4167	hyper-methylated	0.00012981	0.0019558	+	promoter	Intermediate	LCP	ENSMUST00000144883	Stk11	serine/threonine kinase 11 [Source:MGI Symbol;Acc:MGI:1341870]	GO:0000166(nucleotide binding),GO:0000287(magnesium ion binding),GO:0001558(regulation of cell growth),GO:0001894(tissue homeostasis),GO:0001944(vasculature development),GO:0002039(p53 binding),GO:0004672(protein kinase activity),GO:0004674(protein serine/threonine kinase activity),GO:0005515(protein binding),GO:0005524(ATP binding),GO:0005634(nucleus),GO:0005654(nucleoplasm),GO:0005737(cytoplasm…	ko04068(FoxO signaling pathway),ko04140(Autophagy - animal),ko04150(mTOR signaling pathway),ko04151(PI3K-Akt signaling pathway),ko04152(AMPK signaling pathway),ko04211(Longevity regulating pathway),ko04530(Tight junction),ko04920(Adipocytokine signaling pathway)
chr10	80115001	80116000	0.685	0.06	11.4167	hyper-methylated	0.00012981	0.0019558	+	promoter	Intermediate	LCP	ENSMUST00000003152	Stk11	serine/threonine kinase 11 [Source:MGI Symbol;Acc:MGI:1341870]	GO:0000166(nucleotide binding),GO:0000287(magnesium ion binding),GO:0001558(regulation of cell growth),GO:0001894(tissue homeostasis),GO:0001944(vasculature development),GO:0002039(p53 binding),GO:0004672(protein kinase activity),GO:0004674(protein serine/threonine kinase activity),GO:0005515(protein binding),GO:0005524(ATP binding),GO:0005634(nucleus),GO:0005654(nucleoplasm),GO:0005737(cytoplasm…	ko04068(FoxO signaling pathway),ko04140(Autophagy - animal),ko04150(mTOR signaling pathway),ko04151(PI3K-Akt signaling pathway),ko04152(AMPK signaling pathway),ko04211(Longevity regulating pathway),ko04530(Tight junction),ko04920(Adipocytokine signaling pathway)
chr10	80115001	80116000	0.685	0.06	11.4167	hyper-methylated	0.00012981	0.0019558	+	promoter	Intermediate	HCP	ENSMUST00000105371	Stk11	serine/threonine kinase 11 [Source:MGI Symbol;Acc:MGI:1341870]	GO:0000166(nucleotide binding),GO:0000287(magnesium ion binding),GO:0001558(regulation of cell growth),GO:0001894(tissue homeostasis),GO:0001944(vasculature development),GO:0002039(p53 binding),GO:0004672(protein kinase activity),GO:0004674(protein serine/threonine kinase activity),GO:0005515(protein binding),GO:0005524(ATP binding),GO:0005634(nucleus),GO:0005654(nucleoplasm),GO:0005737(cytoplasm…	ko04068(FoxO signaling pathway),ko04140(Autophagy - animal),ko04150(mTOR signaling pathway),ko04151(PI3K-Akt signaling pathway),ko04152(AMPK signaling pathway),ko04211(Longevity regulating pathway),ko04530(Tight junction),ko04920(Adipocytokine signaling pathway)
chr10	80115001	80116000	0.685	0.06	11.4167	hyper-methylated	0.00012981	0.0019558	+	promoter	Distal	HCP	ENSMUST00000105371	Stk11	serine/threonine kinase 11 [Source:MGI Symbol;Acc:MGI:1341870]	GO:0000166(nucleotide binding),GO:0000287(magnesium ion binding),GO:0001558(regulation of cell growth),GO:0001894(tissue homeostasis),GO:0001944(vasculature development),GO:0002039(p53 binding),GO:0004672(protein kinase activity),GO:0004674(protein serine/threonine kinase activity),GO:0005515(protein binding),GO:0005524(ATP binding),GO:0005634(nucleus),GO:0005654(nucleoplasm),GO:0005737(cytoplasm…	ko04068(FoxO signaling pathway),ko04140(Autophagy - animal),ko04150(mTOR signaling pathway),ko04151(PI3K-Akt signaling pathway),ko04152(AMPK signaling pathway),ko04211(Longevity regulating pathway),ko04530(Tight junction),ko04920(Adipocytokine signaling pathway)
chr10	80115001	80116000	0.685	0.06	11.4167	hyper-methylated	0.00012981	0.0019558	+	promoter	Intermediate	HCP	ENSMUST00000128992	Stk11	serine/threonine kinase 11 [Source:MGI Symbol;Acc:MGI:1341870]	GO:0000166(nucleotide binding),GO:0000287(magnesium ion binding),GO:0001558(regulation of cell growth),GO:0001894(tissue homeostasis),GO:0001944(vasculature development),GO:0002039(p53 binding),GO:0004672(protein kinase activity),GO:0004674(protein serine/threonine kinase activity),GO:0005515(protein binding),GO:0005524(ATP binding),GO:0005634(nucleus),GO:0005654(nucleoplasm),GO:0005737(cytoplasm…	ko04068(FoxO signaling pathway),ko04140(Autophagy - animal),ko04150(mTOR signaling pathway),ko04151(PI3K-Akt signaling pathway),ko04152(AMPK signaling pathway),ko04211(Longevity regulating pathway),ko04530(Tight junction),ko04920(Adipocytokine signaling pathway)
chr10	80115001	80116000	0.685	0.06	11.4167	hyper-methylated	0.00012981	0.0019558	+	promoter	Distal	HCP	ENSMUST00000128992	Stk11	serine/threonine kinase 11 [Source:MGI Symbol;Acc:MGI:1341870]	GO:0000166(nucleotide binding),GO:0000287(magnesium ion binding),GO:0001558(regulation of cell growth),GO:0001894(tissue homeostasis),GO:0001944(vasculature development),GO:0002039(p53 binding),GO:0004672(protein kinase activity),GO:0004674(protein serine/threonine kinase activity),GO:0005515(protein binding),GO:0005524(ATP binding),GO:0005634(nucleus),GO:0005654(nucleoplasm),GO:0005737(cytoplasm…	ko04068(FoxO signaling pathway),ko04140(Autophagy - animal),ko04150(mTOR signaling pathway),ko04151(PI3K-Akt signaling pathway),ko04152(AMPK signaling pathway),ko04211(Longevity regulating pathway),ko04530(Tight junction),ko04920(Adipocytokine signaling pathway)
chr10	80115001	80116000	0.685	0.06	11.4167	hyper-methylated	0.00012981	0.0019558	+	promoter	Proximal	LCP	ENSMUST00000144883	Stk11	serine/threonine kinase 11 [Source:MGI Symbol;Acc:MGI:1341870]	GO:0000166(nucleotide binding),GO:0000287(magnesium ion binding),GO:0001558(regulation of cell growth),GO:0001894(tissue homeostasis),GO:0001944(vasculature development),GO:0002039(p53 binding),GO:0004672(protein kinase activity),GO:0004674(protein serine/threonine kinase activity),GO:0005515(protein binding),GO:0005524(ATP binding),GO:0005634(nucleus),GO:0005654(nucleoplasm),GO:0005737(cytoplasm…	ko04068(FoxO signaling pathway),ko04140(Autophagy - animal),ko04150(mTOR signaling pathway),ko04151(PI3K-Akt signaling pathway),ko04152(AMPK signaling pathway),ko04211(Longevity regulating pathway),ko04530(Tight junction),ko04920(Adipocytokine signaling pathway)
chr10	80115001	80116000	0.685	0.06	11.4167	hyper-methylated	0.00012981	0.0019558	+	promoter	Proximal	LCP	ENSMUST00000003152	Stk11	serine/threonine kinase 11 [Source:MGI Symbol;Acc:MGI:1341870]	GO:0000166(nucleotide binding),GO:0000287(magnesium ion binding),GO:0001558(regulation of cell growth),GO:0001894(tissue homeostasis),GO:0001944(vasculature development),GO:0002039(p53 binding),GO:0004672(protein kinase activity),GO:0004674(protein serine/threonine kinase activity),GO:0005515(protein binding),GO:0005524(ATP binding),GO:0005634(nucleus),GO:0005654(nucleoplasm),GO:0005737(cytoplasm…	ko04068(FoxO signaling pathway),ko04140(Autophagy - animal),ko04150(mTOR signaling pathway),ko04151(PI3K-Akt signaling pathway),ko04152(AMPK signaling pathway),ko04211(Longevity regulating pathway),ko04530(Tight junction),ko04920(Adipocytokine signaling pathway)
chr10	80292001	80293000	0.47	0.17	2.76471	hyper-methylated	0.000179386	0.00258645	+	promoter	Proximal	LCP	ENSMUST00000068408	Rps15	ribosomal protein S15 [Source:MGI Symbol;Acc:MGI:98117]	GO:0000028(ribosomal small subunit assembly),GO:0000056(ribosomal small subunit export from nucleus),GO:0003723(RNA binding),GO:0003735(structural constituent of ribosome),GO:0005515(protein binding),GO:0005654(nucleoplasm),GO:0005840(ribosome),GO:0006364(rRNA processing),GO:0006412(translation),GO:0015935(small ribosomal subunit),GO:0022627(cytosolic small ribosomal subunit),GO:0042274(ribosomal…	ko03010(Ribosome)
chr10	80292001	80293000	0.47	0.17	2.76471	hyper-methylated	0.000179386	0.00258645	+	promoter	Intermediate	LCP	ENSMUST00000068408	Rps15	ribosomal protein S15 [Source:MGI Symbol;Acc:MGI:98117]	GO:0000028(ribosomal small subunit assembly),GO:0000056(ribosomal small subunit export from nucleus),GO:0003723(RNA binding),GO:0003735(structural constituent of ribosome),GO:0005515(protein binding),GO:0005654(nucleoplasm),GO:0005840(ribosome),GO:0006364(rRNA processing),GO:0006412(translation),GO:0015935(small ribosomal subunit),GO:0022627(cytosolic small ribosomal subunit),GO:0042274(ribosomal…	ko03010(Ribosome)
chr10	80292001	80293000	0.47	0.17	2.76471	hyper-methylated	0.000179386	0.00258645	+	promoter	Proximal	LCP	ENSMUST00000062674	Rps15	ribosomal protein S15 [Source:MGI Symbol;Acc:MGI:98117]	GO:0000028(ribosomal small subunit assembly),GO:0000056(ribosomal small subunit export from nucleus),GO:0003723(RNA binding),GO:0003735(structural constituent of ribosome),GO:0005515(protein binding),GO:0005654(nucleoplasm),GO:0005840(ribosome),GO:0006364(rRNA processing),GO:0006412(translation),GO:0015935(small ribosomal subunit),GO:0022627(cytosolic small ribosomal subunit),GO:0042274(ribosomal…	ko03010(Ribosome)
chr10	80292001	80293000	0.47	0.17	2.76471	hyper-methylated	0.000179386	0.00258645	+	promoter	Intermediate	LCP	ENSMUST00000062674	Rps15	ribosomal protein S15 [Source:MGI Symbol;Acc:MGI:98117]	GO:0000028(ribosomal small subunit assembly),GO:0000056(ribosomal small subunit export from nucleus),GO:0003723(RNA binding),GO:0003735(structural constituent of ribosome),GO:0005515(protein binding),GO:0005654(nucleoplasm),GO:0005840(ribosome),GO:0006364(rRNA processing),GO:0006412(translation),GO:0015935(small ribosomal subunit),GO:0022627(cytosolic small ribosomal subunit),GO:0042274(ribosomal…	ko03010(Ribosome)
chr10	80301501	80302500	1.655	0.98	1.68878	hyper-methylated	0.00296856	0.0264509	+	promoter	Proximal	LCP	ENSMUST00000140828	Apc2	APC regulator of WNT signaling pathway 2 [Source:MGI Symbol;Acc:MGI:1346052]	GO:0000226(microtubule cytoskeleton organization),GO:0005515(protein binding),GO:0005737(cytoplasm),GO:0005794(Golgi apparatus),GO:0005829(cytosol),GO:0005874(microtubule),GO:0005881(cytoplasmic microtubule),GO:0005884(actin filament),GO:0008013(beta-catenin binding),GO:0008017(microtubule binding),GO:0015630(microtubule cytoskeleton),GO:0016055(Wnt signaling pathway),GO:0016342(catenin complex),…	ko04310(Wnt signaling pathway),ko04390(Hippo signaling pathway),ko04550(Signaling pathways regulating pluripotency of stem cells),ko04810(Regulation of actin cytoskeleton),ko04934(Cushing syndrome),ko05165(Human papillomavirus infection),ko05200(Pathways in cancer),ko05206(MicroRNAs in cancer),ko05210(Colorectal cancer),ko05213(Endometrial cancer),ko05217(Basal cell carcinoma),ko05224(Breast canc…
chr10	80301501	80302500	1.655	0.98	1.68878	hyper-methylated	0.00296856	0.0264509	+	promoter	Proximal	LCP	ENSMUST00000138909	Apc2	APC regulator of WNT signaling pathway 2 [Source:MGI Symbol;Acc:MGI:1346052]	GO:0000226(microtubule cytoskeleton organization),GO:0005515(protein binding),GO:0005737(cytoplasm),GO:0005794(Golgi apparatus),GO:0005829(cytosol),GO:0005874(microtubule),GO:0005881(cytoplasmic microtubule),GO:0005884(actin filament),GO:0008013(beta-catenin binding),GO:0008017(microtubule binding),GO:0015630(microtubule cytoskeleton),GO:0016055(Wnt signaling pathway),GO:0016342(catenin complex),…	ko04310(Wnt signaling pathway),ko04390(Hippo signaling pathway),ko04550(Signaling pathways regulating pluripotency of stem cells),ko04810(Regulation of actin cytoskeleton),ko04934(Cushing syndrome),ko05165(Human papillomavirus infection),ko05200(Pathways in cancer),ko05206(MicroRNAs in cancer),ko05210(Colorectal cancer),ko05213(Endometrial cancer),ko05217(Basal cell carcinoma),ko05224(Breast canc…
chr10	80301501	80302500	1.655	0.98	1.68878	hyper-methylated	0.00296856	0.0264509	+	promoter	Proximal	LCP	ENSMUST00000020349	Apc2	APC regulator of WNT signaling pathway 2 [Source:MGI Symbol;Acc:MGI:1346052]	GO:0000226(microtubule cytoskeleton organization),GO:0005515(protein binding),GO:0005737(cytoplasm),GO:0005794(Golgi apparatus),GO:0005829(cytosol),GO:0005874(microtubule),GO:0005881(cytoplasmic microtubule),GO:0005884(actin filament),GO:0008013(beta-catenin binding),GO:0008017(microtubule binding),GO:0015630(microtubule cytoskeleton),GO:0016055(Wnt signaling pathway),GO:0016342(catenin complex),…	ko04310(Wnt signaling pathway),ko04390(Hippo signaling pathway),ko04550(Signaling pathways regulating pluripotency of stem cells),ko04810(Regulation of actin cytoskeleton),ko04934(Cushing syndrome),ko05165(Human papillomavirus infection),ko05200(Pathways in cancer),ko05206(MicroRNAs in cancer),ko05210(Colorectal cancer),ko05213(Endometrial cancer),ko05217(Basal cell carcinoma),ko05224(Breast canc…
chr10	80301501	80302500	1.655	0.98	1.68878	hyper-methylated	0.00296856	0.0264509	+	promoter	Intermediate	LCP	ENSMUST00000020349	Apc2	APC regulator of WNT signaling pathway 2 [Source:MGI Symbol;Acc:MGI:1346052]	GO:0000226(microtubule cytoskeleton organization),GO:0005515(protein binding),GO:0005737(cytoplasm),GO:0005794(Golgi apparatus),GO:0005829(cytosol),GO:0005874(microtubule),GO:0005881(cytoplasmic microtubule),GO:0005884(actin filament),GO:0008013(beta-catenin binding),GO:0008017(microtubule binding),GO:0015630(microtubule cytoskeleton),GO:0016055(Wnt signaling pathway),GO:0016342(catenin complex),…	ko04310(Wnt signaling pathway),ko04390(Hippo signaling pathway),ko04550(Signaling pathways regulating pluripotency of stem cells),ko04810(Regulation of actin cytoskeleton),ko04934(Cushing syndrome),ko05165(Human papillomavirus infection),ko05200(Pathways in cancer),ko05206(MicroRNAs in cancer),ko05210(Colorectal cancer),ko05213(Endometrial cancer),ko05217(Basal cell carcinoma),ko05224(Breast canc…
chr10	80917001	80918000	1.465	0.795	1.84277	hyper-methylated	0.00283617	0.0255209	-	promoter	Proximal	LCP	ENSMUST00000159094	Lmnb2	lamin B2 [Source:MGI Symbol;Acc:MGI:96796]	GO:0005634(nucleus),GO:0005635(nuclear envelope),GO:0005637(nuclear inner membrane),GO:0005638(lamin filament),GO:0005882(intermediate filament),GO:0016020(membrane),GO:0031965(nuclear membrane),GO:0042802(identical protein binding)	ko04210(Apoptosis)
chr10	80917001	80918000	1.465	0.795	1.84277	hyper-methylated	0.00283617	0.0255209	-	promoter	Proximal	LCP	ENSMUST00000057623	Lmnb2	lamin B2 [Source:MGI Symbol;Acc:MGI:96796]	GO:0005634(nucleus),GO:0005635(nuclear envelope),GO:0005637(nuclear inner membrane),GO:0005638(lamin filament),GO:0005882(intermediate filament),GO:0016020(membrane),GO:0031965(nuclear membrane),GO:0042802(identical protein binding)	ko04210(Apoptosis)
chr10	80917001	80918000	1.465	0.795	1.84277	hyper-methylated	0.00283617	0.0255209	-	promoter	Proximal	LCP	ENSMUST00000179022	Lmnb2	lamin B2 [Source:MGI Symbol;Acc:MGI:96796]	GO:0005634(nucleus),GO:0005635(nuclear envelope),GO:0005637(nuclear inner membrane),GO:0005638(lamin filament),GO:0005882(intermediate filament),GO:0016020(membrane),GO:0031965(nuclear membrane),GO:0042802(identical protein binding)	ko04210(Apoptosis)
chr10	80927501	80928500	8.025	4.35	1.84483	hyper-methylated	0.000376456	0.00481849	+	promoter	Distal	HCP	ENSMUST00000015456	Gadd45b	growth arrest and DNA-damage-inducible 45 beta [Source:MGI Symbol;Acc:MGI:107776]	GO:0000185(activation of MAPKKK activity),GO:0000186(activation of MAPKK activity),GO:0005515(protein binding),GO:0005634(nucleus),GO:0005737(cytoplasm),GO:0006469(negative regulation of protein kinase activity),GO:0006915(apoptotic process),GO:0007275(multicellular organism development),GO:0030154(cell differentiation),GO:0043065(positive regulation of apoptotic process),GO:0046330(positive regu…	ko04010(MAPK signaling pathway),ko04064(NF-kappa B signaling pathway),ko04068(FoxO signaling pathway),ko04110(Cell cycle),ko04115(p53 signaling pathway),ko04210(Apoptosis),ko04218(Cellular senescence),ko05169(Epstein-Barr virus infection),ko05200(Pathways in cancer),ko05202(Transcriptional misregulation in cancer),ko05210(Colorectal cancer),ko05212(Pancreatic cancer),ko05213(Endometrial cancer),k…
chr10	80927501	80928500	8.025	4.35	1.84483	hyper-methylated	0.000376456	0.00481849	+	promoter	Distal	HCP	ENSMUST00000220246	Gadd45b	growth arrest and DNA-damage-inducible 45 beta [Source:MGI Symbol;Acc:MGI:107776]	GO:0000185(activation of MAPKKK activity),GO:0000186(activation of MAPKK activity),GO:0005515(protein binding),GO:0005634(nucleus),GO:0005737(cytoplasm),GO:0006469(negative regulation of protein kinase activity),GO:0006915(apoptotic process),GO:0007275(multicellular organism development),GO:0030154(cell differentiation),GO:0043065(positive regulation of apoptotic process),GO:0046330(positive regu…	ko04010(MAPK signaling pathway),ko04064(NF-kappa B signaling pathway),ko04068(FoxO signaling pathway),ko04110(Cell cycle),ko04115(p53 signaling pathway),ko04210(Apoptosis),ko04218(Cellular senescence),ko05169(Epstein-Barr virus infection),ko05200(Pathways in cancer),ko05202(Transcriptional misregulation in cancer),ko05210(Colorectal cancer),ko05212(Pancreatic cancer),ko05213(Endometrial cancer),k…
chr10	81348001	81349000	19.115	7.975	2.39687	hyper-methylated	3.49193e-05	0.000638604	-	promoter	Distal	ICP	ENSMUST00000134857	Hmg20b	high mobility group 20B [Source:MGI Symbol;Acc:MGI:1341190]	GO:0000400(four-way junction DNA binding),GO:0000794(condensed nuclear chromosome),GO:0002111(BRCA2-BRAF35 complex),GO:0003677(DNA binding),GO:0005515(protein binding),GO:0005634(nucleus),GO:0005654(nucleoplasm),GO:0005694(chromosome),GO:0006325(chromatin organization),GO:0006338(chromatin remodeling),GO:0006355(regulation of transcription, DNA-templated),GO:0007049(cell cycle),GO:0010468(regulat…	NA
chr10	81348001	81349000	19.115	7.975	2.39687	hyper-methylated	3.49193e-05	0.000638604	-	promoter	Proximal	LCP	ENSMUST00000140268	Hmg20b	high mobility group 20B [Source:MGI Symbol;Acc:MGI:1341190]	GO:0000400(four-way junction DNA binding),GO:0000794(condensed nuclear chromosome),GO:0002111(BRCA2-BRAF35 complex),GO:0003677(DNA binding),GO:0005515(protein binding),GO:0005634(nucleus),GO:0005654(nucleoplasm),GO:0005694(chromosome),GO:0006325(chromatin organization),GO:0006338(chromatin remodeling),GO:0006355(regulation of transcription, DNA-templated),GO:0007049(cell cycle),GO:0010468(regulat…	NA
chr10	81348001	81349000	19.115	7.975	2.39687	hyper-methylated	3.49193e-05	0.000638604	-	promoter	Intermediate	LCP	ENSMUST00000140268	Hmg20b	high mobility group 20B [Source:MGI Symbol;Acc:MGI:1341190]	GO:0000400(four-way junction DNA binding),GO:0000794(condensed nuclear chromosome),GO:0002111(BRCA2-BRAF35 complex),GO:0003677(DNA binding),GO:0005515(protein binding),GO:0005634(nucleus),GO:0005654(nucleoplasm),GO:0005694(chromosome),GO:0006325(chromatin organization),GO:0006338(chromatin remodeling),GO:0006355(regulation of transcription, DNA-templated),GO:0007049(cell cycle),GO:0010468(regulat…	NA
chr10	81348001	81349000	19.115	7.975	2.39687	hyper-methylated	3.49193e-05	0.000638604	-	promoter	Proximal	ICP	ENSMUST00000141171	Hmg20b	high mobility group 20B [Source:MGI Symbol;Acc:MGI:1341190]	GO:0000400(four-way junction DNA binding),GO:0000794(condensed nuclear chromosome),GO:0002111(BRCA2-BRAF35 complex),GO:0003677(DNA binding),GO:0005515(protein binding),GO:0005634(nucleus),GO:0005654(nucleoplasm),GO:0005694(chromosome),GO:0006325(chromatin organization),GO:0006338(chromatin remodeling),GO:0006355(regulation of transcription, DNA-templated),GO:0007049(cell cycle),GO:0010468(regulat…	NA
chr10	81348001	81349000	19.115	7.975	2.39687	hyper-methylated	3.49193e-05	0.000638604	-	promoter	Distal	LCP	ENSMUST00000140268	Hmg20b	high mobility group 20B [Source:MGI Symbol;Acc:MGI:1341190]	GO:0000400(four-way junction DNA binding),GO:0000794(condensed nuclear chromosome),GO:0002111(BRCA2-BRAF35 complex),GO:0003677(DNA binding),GO:0005515(protein binding),GO:0005634(nucleus),GO:0005654(nucleoplasm),GO:0005694(chromosome),GO:0006325(chromatin organization),GO:0006338(chromatin remodeling),GO:0006355(regulation of transcription, DNA-templated),GO:0007049(cell cycle),GO:0010468(regulat…	NA
chr10	81502501	81503500	2.76	1.425	1.93684	hyper-methylated	5.91509e-12	4.04616e-10	+	promoter	Distal	LCP	ENSMUST00000119187	Gm16106	predicted gene 16106 [Source:MGI Symbol;Acc:MGI:3801781]	NA	NA
chr10	81502501	81503500	2.76	1.425	1.93684	hyper-methylated	5.91509e-12	4.04616e-10	+	promoter	Distal	LCP	ENSMUST00000102273	Gm25595	predicted gene, 25595 [Source:MGI Symbol;Acc:MGI:5455372]	NA	NA
chr10	81502501	81503500	2.76	1.425	1.93684	hyper-methylated	5.91509e-12	4.04616e-10	+	promoter	Intermediate	LCP	ENSMUST00000119187	Gm16106	predicted gene 16106 [Source:MGI Symbol;Acc:MGI:3801781]	NA	NA
chr10	81503001	81504000	7.82	3.74	2.09091	hyper-methylated	4.13391e-13	3.30435e-11	+	promoter	Intermediate	LCP	ENSMUST00000119187	Gm16106	predicted gene 16106 [Source:MGI Symbol;Acc:MGI:3801781]	NA	NA
chr10	81503001	81504000	7.82	3.74	2.09091	hyper-methylated	4.13391e-13	3.30435e-11	+	promoter	Distal	LCP	ENSMUST00000119187	Gm16106	predicted gene 16106 [Source:MGI Symbol;Acc:MGI:3801781]	NA	NA
chr10	81503001	81504000	7.82	3.74	2.09091	hyper-methylated	4.13391e-13	3.30435e-11	+	promoter	Distal	LCP	ENSMUST00000102273	Gm25595	predicted gene, 25595 [Source:MGI Symbol;Acc:MGI:5455372]	NA	NA
chr10	81503001	81504000	7.82	3.74	2.09091	hyper-methylated	4.13391e-13	3.30435e-11	+	promoter	Intermediate	LCP	ENSMUST00000102273	Gm25595	predicted gene, 25595 [Source:MGI Symbol;Acc:MGI:5455372]	NA	NA
chr10	82953501	82954500	9.545	5.055	1.88823	hyper-methylated	6.85623e-09	2.84903e-07	+	promoter	Intermediate	HCP	ENSMUST00000095396	Gm4799	predicted gene 4799 [Source:MGI Symbol;Acc:MGI:3648850]	NA	NA
chr10	82953501	82954500	9.545	5.055	1.88823	hyper-methylated	6.85623e-09	2.84903e-07	+	promoter	Proximal	HCP	ENSMUST00000095396	Gm4799	predicted gene 4799 [Source:MGI Symbol;Acc:MGI:3648850]	NA	NA
chr10	84441001	84442000	0.41	0.095	4.31579	hyper-methylated	0.000897295	0.00991516	-	promoter	Intermediate	ICP	ENSMUST00000020220	Nuak1	NUAK family, SNF1-like kinase, 1 [Source:MGI Symbol;Acc:MGI:1925226]	GO:0000166(nucleotide binding),GO:0001650(fibrillar center),GO:0002039(p53 binding),GO:0004672(protein kinase activity),GO:0004674(protein serine/threonine kinase activity),GO:0005524(ATP binding),GO:0005634(nucleus),GO:0005654(nucleoplasm),GO:0005737(cytoplasm),GO:0006468(protein phosphorylation),GO:0006974(cellular response to DNA damage stimulus),GO:0007155(cell adhesion),GO:0015630(microtubul…	NA
chr10	84441001	84442000	0.41	0.095	4.31579	hyper-methylated	0.000897295	0.00991516	-	promoter	Distal	ICP	ENSMUST00000020220	Nuak1	NUAK family, SNF1-like kinase, 1 [Source:MGI Symbol;Acc:MGI:1925226]	GO:0000166(nucleotide binding),GO:0001650(fibrillar center),GO:0002039(p53 binding),GO:0004672(protein kinase activity),GO:0004674(protein serine/threonine kinase activity),GO:0005524(ATP binding),GO:0005634(nucleus),GO:0005654(nucleoplasm),GO:0005737(cytoplasm),GO:0006468(protein phosphorylation),GO:0006974(cellular response to DNA damage stimulus),GO:0007155(cell adhesion),GO:0015630(microtubul…	NA
chr10	84502501	84503500	6.73	4.135	1.62757	hyper-methylated	0.00109932	0.0117391	-	promoter	Intermediate	LCP	ENSMUST00000214798	Gm18251	predicted gene, 18251 [Source:MGI Symbol;Acc:MGI:5010436]	NA	NA
chr10	84502501	84503500	6.73	4.135	1.62757	hyper-methylated	0.00109932	0.0117391	-	promoter	Distal	LCP	ENSMUST00000214798	Gm18251	predicted gene, 18251 [Source:MGI Symbol;Acc:MGI:5010436]	NA	NA
chr10	85102501	85103500	1.56	0.315	4.95238	hyper-methylated	9.94672e-18	1.37134e-15	+	promoter	Proximal	ICP	ENSMUST00000095383	Tmem263	transmembrane protein 263 [Source:MGI Symbol;Acc:MGI:2143652]	GO:0003674(molecular_function),GO:0005575(cellular_component),GO:0008150(biological_process),GO:0016020(membrane),GO:0016021(integral component of membrane)	NA
chr10	85102501	85103500	1.56	0.315	4.95238	hyper-methylated	9.94672e-18	1.37134e-15	+	promoter	Proximal	HCP	ENSMUST00000216771	Tmem263	transmembrane protein 263 [Source:MGI Symbol;Acc:MGI:2143652]	GO:0003674(molecular_function),GO:0005575(cellular_component),GO:0008150(biological_process),GO:0016020(membrane),GO:0016021(integral component of membrane)	NA
chr10	85102501	85103500	1.56	0.315	4.95238	hyper-methylated	9.94672e-18	1.37134e-15	+	promoter	Intermediate	HCP	ENSMUST00000216771	Tmem263	transmembrane protein 263 [Source:MGI Symbol;Acc:MGI:2143652]	GO:0003674(molecular_function),GO:0005575(cellular_component),GO:0008150(biological_process),GO:0016020(membrane),GO:0016021(integral component of membrane)	NA
chr10	85102501	85103500	1.56	0.315	4.95238	hyper-methylated	9.94672e-18	1.37134e-15	-	promoter	Proximal	HCP	ENSMUST00000059383	Fhl4	four and a half LIM domains 4 [Source:MGI Symbol;Acc:MGI:1338765]	GO:0005575(cellular_component),GO:0007517(muscle organ development),GO:0008150(biological_process),GO:0044325(ion channel binding),GO:0046872(metal ion binding)	NA
chr10	85102501	85103500	1.56	0.315	4.95238	hyper-methylated	9.94672e-18	1.37134e-15	-	promoter	Intermediate	HCP	ENSMUST00000059383	Fhl4	four and a half LIM domains 4 [Source:MGI Symbol;Acc:MGI:1338765]	GO:0005575(cellular_component),GO:0007517(muscle organ development),GO:0008150(biological_process),GO:0044325(ion channel binding),GO:0046872(metal ion binding)	NA
chr10	85102501	85103500	1.56	0.315	4.95238	hyper-methylated	9.94672e-18	1.37134e-15	-	promoter	Proximal	HCP	ENSMUST00000216889	Fhl4	four and a half LIM domains 4 [Source:MGI Symbol;Acc:MGI:1338765]	GO:0005575(cellular_component),GO:0007517(muscle organ development),GO:0008150(biological_process),GO:0044325(ion channel binding),GO:0046872(metal ion binding)	NA
chr10	85102501	85103500	1.56	0.315	4.95238	hyper-methylated	9.94672e-18	1.37134e-15	-	promoter	Intermediate	HCP	ENSMUST00000216889	Fhl4	four and a half LIM domains 4 [Source:MGI Symbol;Acc:MGI:1338765]	GO:0005575(cellular_component),GO:0007517(muscle organ development),GO:0008150(biological_process),GO:0044325(ion channel binding),GO:0046872(metal ion binding)	NA
chr10	85102501	85103500	1.56	0.315	4.95238	hyper-methylated	9.94672e-18	1.37134e-15	-	promoter	Distal	HCP	ENSMUST00000059383	Fhl4	four and a half LIM domains 4 [Source:MGI Symbol;Acc:MGI:1338765]	GO:0005575(cellular_component),GO:0007517(muscle organ development),GO:0008150(biological_process),GO:0044325(ion channel binding),GO:0046872(metal ion binding)	NA
chr10	85102501	85103500	1.56	0.315	4.95238	hyper-methylated	9.94672e-18	1.37134e-15	-	promoter	Distal	HCP	ENSMUST00000216889	Fhl4	four and a half LIM domains 4 [Source:MGI Symbol;Acc:MGI:1338765]	GO:0005575(cellular_component),GO:0007517(muscle organ development),GO:0008150(biological_process),GO:0044325(ion channel binding),GO:0046872(metal ion binding)	NA
chr10	85103001	85104000	1.45	0.245	5.91837	hyper-methylated	3.69167e-19	5.96878e-17	+	promoter	Proximal	ICP	ENSMUST00000095383	Tmem263	transmembrane protein 263 [Source:MGI Symbol;Acc:MGI:2143652]	GO:0003674(molecular_function),GO:0005575(cellular_component),GO:0008150(biological_process),GO:0016020(membrane),GO:0016021(integral component of membrane)	NA
chr10	85103001	85104000	1.45	0.245	5.91837	hyper-methylated	3.69167e-19	5.96878e-17	+	promoter	Proximal	HCP	ENSMUST00000216771	Tmem263	transmembrane protein 263 [Source:MGI Symbol;Acc:MGI:2143652]	GO:0003674(molecular_function),GO:0005575(cellular_component),GO:0008150(biological_process),GO:0016020(membrane),GO:0016021(integral component of membrane)	NA
chr10	85103001	85104000	1.45	0.245	5.91837	hyper-methylated	3.69167e-19	5.96878e-17	-	promoter	Intermediate	HCP	ENSMUST00000059383	Fhl4	four and a half LIM domains 4 [Source:MGI Symbol;Acc:MGI:1338765]	GO:0005575(cellular_component),GO:0007517(muscle organ development),GO:0008150(biological_process),GO:0044325(ion channel binding),GO:0046872(metal ion binding)	NA
chr10	85103001	85104000	1.45	0.245	5.91837	hyper-methylated	3.69167e-19	5.96878e-17	-	promoter	Distal	HCP	ENSMUST00000059383	Fhl4	four and a half LIM domains 4 [Source:MGI Symbol;Acc:MGI:1338765]	GO:0005575(cellular_component),GO:0007517(muscle organ development),GO:0008150(biological_process),GO:0044325(ion channel binding),GO:0046872(metal ion binding)	NA
chr10	85103001	85104000	1.45	0.245	5.91837	hyper-methylated	3.69167e-19	5.96878e-17	-	promoter	Intermediate	HCP	ENSMUST00000216889	Fhl4	four and a half LIM domains 4 [Source:MGI Symbol;Acc:MGI:1338765]	GO:0005575(cellular_component),GO:0007517(muscle organ development),GO:0008150(biological_process),GO:0044325(ion channel binding),GO:0046872(metal ion binding)	NA
chr10	85103001	85104000	1.45	0.245	5.91837	hyper-methylated	3.69167e-19	5.96878e-17	-	promoter	Distal	HCP	ENSMUST00000216889	Fhl4	four and a half LIM domains 4 [Source:MGI Symbol;Acc:MGI:1338765]	GO:0005575(cellular_component),GO:0007517(muscle organ development),GO:0008150(biological_process),GO:0044325(ion channel binding),GO:0046872(metal ion binding)	NA
chr10	85598001	85599000	1.915	0.725	2.64138	hyper-methylated	5.0771e-14	4.58358e-12	+	promoter	Proximal	ICP	ENSMUST00000105306	Btbd11	BTB (POZ) domain containing 11 [Source:MGI Symbol;Acc:MGI:1921257]	GO:0005515(protein binding),GO:0016020(membrane),GO:0016021(integral component of membrane),GO:0046982(protein heterodimerization activity),GO:0060395(SMAD protein signal transduction)	NA
chr10	85598001	85599000	1.915	0.725	2.64138	hyper-methylated	5.0771e-14	4.58358e-12	+	promoter	Intermediate	ICP	ENSMUST00000105306	Btbd11	BTB (POZ) domain containing 11 [Source:MGI Symbol;Acc:MGI:1921257]	GO:0005515(protein binding),GO:0016020(membrane),GO:0016021(integral component of membrane),GO:0046982(protein heterodimerization activity),GO:0060395(SMAD protein signal transduction)	NA
chr10	85598001	85599000	1.915	0.725	2.64138	hyper-methylated	5.0771e-14	4.58358e-12	+	promoter	Proximal	ICP	ENSMUST00000135235	Btbd11	BTB (POZ) domain containing 11 [Source:MGI Symbol;Acc:MGI:1921257]	GO:0005515(protein binding),GO:0016020(membrane),GO:0016021(integral component of membrane),GO:0046982(protein heterodimerization activity),GO:0060395(SMAD protein signal transduction)	NA
chr10	85598001	85599000	1.915	0.725	2.64138	hyper-methylated	5.0771e-14	4.58358e-12	+	promoter	Intermediate	ICP	ENSMUST00000135235	Btbd11	BTB (POZ) domain containing 11 [Source:MGI Symbol;Acc:MGI:1921257]	GO:0005515(protein binding),GO:0016020(membrane),GO:0016021(integral component of membrane),GO:0046982(protein heterodimerization activity),GO:0060395(SMAD protein signal transduction)	NA
chr10	85598501	85599500	2.36	0.595	3.96639	hyper-methylated	9.39566e-17	1.17678e-14	+	promoter	Proximal	ICP	ENSMUST00000105306	Btbd11	BTB (POZ) domain containing 11 [Source:MGI Symbol;Acc:MGI:1921257]	GO:0005515(protein binding),GO:0016020(membrane),GO:0016021(integral component of membrane),GO:0046982(protein heterodimerization activity),GO:0060395(SMAD protein signal transduction)	NA
chr10	85598501	85599500	2.36	0.595	3.96639	hyper-methylated	9.39566e-17	1.17678e-14	+	promoter	Proximal	ICP	ENSMUST00000135235	Btbd11	BTB (POZ) domain containing 11 [Source:MGI Symbol;Acc:MGI:1921257]	GO:0005515(protein binding),GO:0016020(membrane),GO:0016021(integral component of membrane),GO:0046982(protein heterodimerization activity),GO:0060395(SMAD protein signal transduction)	NA
chr10	86684001	86685000	1.25	0.585	2.13675	hyper-methylated	1.89283e-07	5.90627e-06	+	promoter	Distal	LCP	ENSMUST00000218095	1810014B01Rik	RIKEN cDNA 1810014B01 gene [Source:MGI Symbol;Acc:MGI:1913513]	NA	NA
chr10	86684001	86685000	1.25	0.585	2.13675	hyper-methylated	1.89283e-07	5.90627e-06	+	promoter	Distal	LCP	ENSMUST00000218691	1810014B01Rik	RIKEN cDNA 1810014B01 gene [Source:MGI Symbol;Acc:MGI:1913513]	NA	NA
chr10	86684001	86685000	1.25	0.585	2.13675	hyper-methylated	1.89283e-07	5.90627e-06	+	promoter	Distal	LCP	ENSMUST00000181587	1810014B01Rik	RIKEN cDNA 1810014B01 gene [Source:MGI Symbol;Acc:MGI:1913513]	NA	NA
chr10	86684001	86685000	1.25	0.585	2.13675	hyper-methylated	1.89283e-07	5.90627e-06	+	promoter	Distal	LCP	ENSMUST00000220419	1810014B01Rik	RIKEN cDNA 1810014B01 gene [Source:MGI Symbol;Acc:MGI:1913513]	NA	NA
chr10	86684001	86685000	1.25	0.585	2.13675	hyper-methylated	1.89283e-07	5.90627e-06	+	promoter	Distal	LCP	ENSMUST00000218106	1810014B01Rik	RIKEN cDNA 1810014B01 gene [Source:MGI Symbol;Acc:MGI:1913513]	NA	NA
chr10	86684001	86685000	1.25	0.585	2.13675	hyper-methylated	1.89283e-07	5.90627e-06	+	promoter	Distal	LCP	ENSMUST00000218536	1810014B01Rik	RIKEN cDNA 1810014B01 gene [Source:MGI Symbol;Acc:MGI:1913513]	NA	NA
chr10	86684001	86685000	1.25	0.585	2.13675	hyper-methylated	1.89283e-07	5.90627e-06	+	promoter	Intermediate	LCP	ENSMUST00000218095	1810014B01Rik	RIKEN cDNA 1810014B01 gene [Source:MGI Symbol;Acc:MGI:1913513]	NA	NA
chr10	86684001	86685000	1.25	0.585	2.13675	hyper-methylated	1.89283e-07	5.90627e-06	+	promoter	Intermediate	LCP	ENSMUST00000218691	1810014B01Rik	RIKEN cDNA 1810014B01 gene [Source:MGI Symbol;Acc:MGI:1913513]	NA	NA
chr10	86684001	86685000	1.25	0.585	2.13675	hyper-methylated	1.89283e-07	5.90627e-06	+	promoter	Intermediate	LCP	ENSMUST00000181587	1810014B01Rik	RIKEN cDNA 1810014B01 gene [Source:MGI Symbol;Acc:MGI:1913513]	NA	NA
chr10	86684001	86685000	1.25	0.585	2.13675	hyper-methylated	1.89283e-07	5.90627e-06	+	promoter	Intermediate	LCP	ENSMUST00000220419	1810014B01Rik	RIKEN cDNA 1810014B01 gene [Source:MGI Symbol;Acc:MGI:1913513]	NA	NA
chr10	86684001	86685000	1.25	0.585	2.13675	hyper-methylated	1.89283e-07	5.90627e-06	+	promoter	Intermediate	LCP	ENSMUST00000218106	1810014B01Rik	RIKEN cDNA 1810014B01 gene [Source:MGI Symbol;Acc:MGI:1913513]	NA	NA
chr10	86684001	86685000	1.25	0.585	2.13675	hyper-methylated	1.89283e-07	5.90627e-06	+	promoter	Intermediate	LCP	ENSMUST00000218536	1810014B01Rik	RIKEN cDNA 1810014B01 gene [Source:MGI Symbol;Acc:MGI:1913513]	NA	NA
chr10	93470501	93471500	7.265	3.015	2.40962	hyper-methylated	8.25841e-07	2.19546e-05	+	promoter	Intermediate	ICP	ENSMUST00000216174	Lta4h	leukotriene A4 hydrolase [Source:MGI Symbol;Acc:MGI:96836]	GO:0004177(aminopeptidase activity),GO:0004301(epoxide hydrolase activity),GO:0004463(leukotriene-A4 hydrolase activity),GO:0005515(protein binding),GO:0005634(nucleus),GO:0005654(nucleoplasm),GO:0005737(cytoplasm),GO:0005829(cytosol),GO:0006508(proteolysis),GO:0006691(leukotriene metabolic process),GO:0008233(peptidase activity),GO:0008237(metallopeptidase activity),GO:0008270(zinc ion binding),…	ko00590(Arachidonic acid metabolism)
chr10	93470501	93471500	7.265	3.015	2.40962	hyper-methylated	8.25841e-07	2.19546e-05	+	promoter	Proximal	ICP	ENSMUST00000216174	Lta4h	leukotriene A4 hydrolase [Source:MGI Symbol;Acc:MGI:96836]	GO:0004177(aminopeptidase activity),GO:0004301(epoxide hydrolase activity),GO:0004463(leukotriene-A4 hydrolase activity),GO:0005515(protein binding),GO:0005634(nucleus),GO:0005654(nucleoplasm),GO:0005737(cytoplasm),GO:0005829(cytosol),GO:0006508(proteolysis),GO:0006691(leukotriene metabolic process),GO:0008233(peptidase activity),GO:0008237(metallopeptidase activity),GO:0008270(zinc ion binding),…	ko00590(Arachidonic acid metabolism)
chr10	93471001	93472000	6.055	1.9	3.18684	hyper-methylated	2.44702e-15	2.6376e-13	+	promoter	Proximal	ICP	ENSMUST00000216174	Lta4h	leukotriene A4 hydrolase [Source:MGI Symbol;Acc:MGI:96836]	GO:0004177(aminopeptidase activity),GO:0004301(epoxide hydrolase activity),GO:0004463(leukotriene-A4 hydrolase activity),GO:0005515(protein binding),GO:0005634(nucleus),GO:0005654(nucleoplasm),GO:0005737(cytoplasm),GO:0005829(cytosol),GO:0006508(proteolysis),GO:0006691(leukotriene metabolic process),GO:0008233(peptidase activity),GO:0008237(metallopeptidase activity),GO:0008270(zinc ion binding),…	ko00590(Arachidonic acid metabolism)
chr10	93471001	93472000	6.055	1.9	3.18684	hyper-methylated	2.44702e-15	2.6376e-13	+	promoter	Intermediate	ICP	ENSMUST00000216174	Lta4h	leukotriene A4 hydrolase [Source:MGI Symbol;Acc:MGI:96836]	GO:0004177(aminopeptidase activity),GO:0004301(epoxide hydrolase activity),GO:0004463(leukotriene-A4 hydrolase activity),GO:0005515(protein binding),GO:0005634(nucleus),GO:0005654(nucleoplasm),GO:0005737(cytoplasm),GO:0005829(cytosol),GO:0006508(proteolysis),GO:0006691(leukotriene metabolic process),GO:0008233(peptidase activity),GO:0008237(metallopeptidase activity),GO:0008270(zinc ion binding),…	ko00590(Arachidonic acid metabolism)
chr10	93471501	93472500	5.095	1.43	3.56294	hyper-methylated	3.22305e-09	1.39981e-07	+	promoter	Proximal	ICP	ENSMUST00000216174	Lta4h	leukotriene A4 hydrolase [Source:MGI Symbol;Acc:MGI:96836]	GO:0004177(aminopeptidase activity),GO:0004301(epoxide hydrolase activity),GO:0004463(leukotriene-A4 hydrolase activity),GO:0005515(protein binding),GO:0005634(nucleus),GO:0005654(nucleoplasm),GO:0005737(cytoplasm),GO:0005829(cytosol),GO:0006508(proteolysis),GO:0006691(leukotriene metabolic process),GO:0008233(peptidase activity),GO:0008237(metallopeptidase activity),GO:0008270(zinc ion binding),…	ko00590(Arachidonic acid metabolism)
chr10	93471501	93472500	5.095	1.43	3.56294	hyper-methylated	3.22305e-09	1.39981e-07	+	promoter	Distal	LCP	ENSMUST00000214527	Lta4h	leukotriene A4 hydrolase [Source:MGI Symbol;Acc:MGI:96836]	GO:0004177(aminopeptidase activity),GO:0004301(epoxide hydrolase activity),GO:0004463(leukotriene-A4 hydrolase activity),GO:0005515(protein binding),GO:0005634(nucleus),GO:0005654(nucleoplasm),GO:0005737(cytoplasm),GO:0005829(cytosol),GO:0006508(proteolysis),GO:0006691(leukotriene metabolic process),GO:0008233(peptidase activity),GO:0008237(metallopeptidase activity),GO:0008270(zinc ion binding),…	ko00590(Arachidonic acid metabolism)
chr10	94945501	94946500	1.87	1.225	1.52653	hyper-methylated	0.00564858	0.0436784	-	promoter	Intermediate	HCP	ENSMUST00000099337	Plxnc1	plexin C1 [Source:MGI Symbol;Acc:MGI:1890127]	GO:0002116(semaphorin receptor complex),GO:0005515(protein binding),GO:0005887(integral component of plasma membrane),GO:0007162(negative regulation of cell adhesion),GO:0007165(signal transduction),GO:0008360(regulation of cell shape),GO:0016020(membrane),GO:0016021(integral component of membrane),GO:0017154(semaphorin receptor activity),GO:0030334(regulation of cell migration),GO:0043087(regula…	ko04360(Axon guidance)
chr10	94945501	94946500	1.87	1.225	1.52653	hyper-methylated	0.00564858	0.0436784	-	promoter	Distal	HCP	ENSMUST00000099337	Plxnc1	plexin C1 [Source:MGI Symbol;Acc:MGI:1890127]	GO:0002116(semaphorin receptor complex),GO:0005515(protein binding),GO:0005887(integral component of plasma membrane),GO:0007162(negative regulation of cell adhesion),GO:0007165(signal transduction),GO:0008360(regulation of cell shape),GO:0016020(membrane),GO:0016021(integral component of membrane),GO:0017154(semaphorin receptor activity),GO:0030334(regulation of cell migration),GO:0043087(regula…	ko04360(Axon guidance)
chr10	95416001	95417000	0.355	0.175	2.02857	hyper-methylated	0.00327439	0.0285118	+	promoter	Intermediate	ICP	ENSMUST00000181781	5730420D15Rik	RIKEN cDNA 5730420D15 gene [Source:MGI Symbol;Acc:MGI:1917773]	NA	NA
chr10	95416001	95417000	0.355	0.175	2.02857	hyper-methylated	0.00327439	0.0285118	+	promoter	Distal	ICP	ENSMUST00000181781	5730420D15Rik	RIKEN cDNA 5730420D15 gene [Source:MGI Symbol;Acc:MGI:1917773]	NA	NA
chr10	95416001	95417000	0.355	0.175	2.02857	hyper-methylated	0.00327439	0.0285118	-	promoter	Proximal	HCP	ENSMUST00000020215	Socs2	suppressor of cytokine signaling 2 [Source:MGI Symbol;Acc:MGI:1201787]	GO:0001558(regulation of cell growth),GO:0005131(growth hormone receptor binding),GO:0005159(insulin-like growth factor receptor binding),GO:0005515(protein binding),GO:0005737(cytoplasm),GO:0005942(phosphatidylinositol 3-kinase complex),GO:0007595(lactation),GO:0008269(JAK pathway signal transduction adaptor activity),GO:0009968(negative regulation of signal transduction),GO:0016567(protein ubiq…	ko04630(Jak-STAT signaling pathway),ko04910(Insulin signaling pathway),ko04917(Prolactin signaling pathway),ko04930(Type II diabetes mellitus)
chr10	95416001	95417000	0.355	0.175	2.02857	hyper-methylated	0.00327439	0.0285118	-	promoter	Proximal	ICP	ENSMUST00000170690	Socs2	suppressor of cytokine signaling 2 [Source:MGI Symbol;Acc:MGI:1201787]	GO:0001558(regulation of cell growth),GO:0005131(growth hormone receptor binding),GO:0005159(insulin-like growth factor receptor binding),GO:0005515(protein binding),GO:0005737(cytoplasm),GO:0005942(phosphatidylinositol 3-kinase complex),GO:0007595(lactation),GO:0008269(JAK pathway signal transduction adaptor activity),GO:0009968(negative regulation of signal transduction),GO:0016567(protein ubiq…	ko04630(Jak-STAT signaling pathway),ko04910(Insulin signaling pathway),ko04917(Prolactin signaling pathway),ko04930(Type II diabetes mellitus)
chr10	95416001	95417000	0.355	0.175	2.02857	hyper-methylated	0.00327439	0.0285118	-	promoter	Intermediate	ICP	ENSMUST00000170690	Socs2	suppressor of cytokine signaling 2 [Source:MGI Symbol;Acc:MGI:1201787]	GO:0001558(regulation of cell growth),GO:0005131(growth hormone receptor binding),GO:0005159(insulin-like growth factor receptor binding),GO:0005515(protein binding),GO:0005737(cytoplasm),GO:0005942(phosphatidylinositol 3-kinase complex),GO:0007595(lactation),GO:0008269(JAK pathway signal transduction adaptor activity),GO:0009968(negative regulation of signal transduction),GO:0016567(protein ubiq…	ko04630(Jak-STAT signaling pathway),ko04910(Insulin signaling pathway),ko04917(Prolactin signaling pathway),ko04930(Type II diabetes mellitus)
chr10	95416001	95417000	0.355	0.175	2.02857	hyper-methylated	0.00327439	0.0285118	-	promoter	Intermediate	ICP	ENSMUST00000172070	Socs2	suppressor of cytokine signaling 2 [Source:MGI Symbol;Acc:MGI:1201787]	GO:0001558(regulation of cell growth),GO:0005131(growth hormone receptor binding),GO:0005159(insulin-like growth factor receptor binding),GO:0005515(protein binding),GO:0005737(cytoplasm),GO:0005942(phosphatidylinositol 3-kinase complex),GO:0007595(lactation),GO:0008269(JAK pathway signal transduction adaptor activity),GO:0009968(negative regulation of signal transduction),GO:0016567(protein ubiq…	ko04630(Jak-STAT signaling pathway),ko04910(Insulin signaling pathway),ko04917(Prolactin signaling pathway),ko04930(Type II diabetes mellitus)
chr10	95416001	95417000	0.355	0.175	2.02857	hyper-methylated	0.00327439	0.0285118	-	promoter	Distal	ICP	ENSMUST00000172070	Socs2	suppressor of cytokine signaling 2 [Source:MGI Symbol;Acc:MGI:1201787]	GO:0001558(regulation of cell growth),GO:0005131(growth hormone receptor binding),GO:0005159(insulin-like growth factor receptor binding),GO:0005515(protein binding),GO:0005737(cytoplasm),GO:0005942(phosphatidylinositol 3-kinase complex),GO:0007595(lactation),GO:0008269(JAK pathway signal transduction adaptor activity),GO:0009968(negative regulation of signal transduction),GO:0016567(protein ubiq…	ko04630(Jak-STAT signaling pathway),ko04910(Insulin signaling pathway),ko04917(Prolactin signaling pathway),ko04930(Type II diabetes mellitus)
chr10	95416001	95417000	0.355	0.175	2.02857	hyper-methylated	0.00327439	0.0285118	-	promoter	Distal	HCP	ENSMUST00000134918	Socs2	suppressor of cytokine signaling 2 [Source:MGI Symbol;Acc:MGI:1201787]	GO:0001558(regulation of cell growth),GO:0005131(growth hormone receptor binding),GO:0005159(insulin-like growth factor receptor binding),GO:0005515(protein binding),GO:0005737(cytoplasm),GO:0005942(phosphatidylinositol 3-kinase complex),GO:0007595(lactation),GO:0008269(JAK pathway signal transduction adaptor activity),GO:0009968(negative regulation of signal transduction),GO:0016567(protein ubiq…	ko04630(Jak-STAT signaling pathway),ko04910(Insulin signaling pathway),ko04917(Prolactin signaling pathway),ko04930(Type II diabetes mellitus)
chr10	95416001	95417000	0.355	0.175	2.02857	hyper-methylated	0.00327439	0.0285118	-	promoter	Intermediate	HCP	ENSMUST00000119917	Socs2	suppressor of cytokine signaling 2 [Source:MGI Symbol;Acc:MGI:1201787]	GO:0001558(regulation of cell growth),GO:0005131(growth hormone receptor binding),GO:0005159(insulin-like growth factor receptor binding),GO:0005515(protein binding),GO:0005737(cytoplasm),GO:0005942(phosphatidylinositol 3-kinase complex),GO:0007595(lactation),GO:0008269(JAK pathway signal transduction adaptor activity),GO:0009968(negative regulation of signal transduction),GO:0016567(protein ubiq…	ko04630(Jak-STAT signaling pathway),ko04910(Insulin signaling pathway),ko04917(Prolactin signaling pathway),ko04930(Type II diabetes mellitus)
chr10	95416001	95417000	0.355	0.175	2.02857	hyper-methylated	0.00327439	0.0285118	-	promoter	Distal	HCP	ENSMUST00000119917	Socs2	suppressor of cytokine signaling 2 [Source:MGI Symbol;Acc:MGI:1201787]	GO:0001558(regulation of cell growth),GO:0005131(growth hormone receptor binding),GO:0005159(insulin-like growth factor receptor binding),GO:0005515(protein binding),GO:0005737(cytoplasm),GO:0005942(phosphatidylinositol 3-kinase complex),GO:0007595(lactation),GO:0008269(JAK pathway signal transduction adaptor activity),GO:0009968(negative regulation of signal transduction),GO:0016567(protein ubiq…	ko04630(Jak-STAT signaling pathway),ko04910(Insulin signaling pathway),ko04917(Prolactin signaling pathway),ko04930(Type II diabetes mellitus)
chr10	95416001	95417000	0.355	0.175	2.02857	hyper-methylated	0.00327439	0.0285118	-	promoter	Intermediate	ICP	ENSMUST00000150432	Socs2	suppressor of cytokine signaling 2 [Source:MGI Symbol;Acc:MGI:1201787]	GO:0001558(regulation of cell growth),GO:0005131(growth hormone receptor binding),GO:0005159(insulin-like growth factor receptor binding),GO:0005515(protein binding),GO:0005737(cytoplasm),GO:0005942(phosphatidylinositol 3-kinase complex),GO:0007595(lactation),GO:0008269(JAK pathway signal transduction adaptor activity),GO:0009968(negative regulation of signal transduction),GO:0016567(protein ubiq…	ko04630(Jak-STAT signaling pathway),ko04910(Insulin signaling pathway),ko04917(Prolactin signaling pathway),ko04930(Type II diabetes mellitus)
chr10	95416001	95417000	0.355	0.175	2.02857	hyper-methylated	0.00327439	0.0285118	-	promoter	Distal	ICP	ENSMUST00000150432	Socs2	suppressor of cytokine signaling 2 [Source:MGI Symbol;Acc:MGI:1201787]	GO:0001558(regulation of cell growth),GO:0005131(growth hormone receptor binding),GO:0005159(insulin-like growth factor receptor binding),GO:0005515(protein binding),GO:0005737(cytoplasm),GO:0005942(phosphatidylinositol 3-kinase complex),GO:0007595(lactation),GO:0008269(JAK pathway signal transduction adaptor activity),GO:0009968(negative regulation of signal transduction),GO:0016567(protein ubiq…	ko04630(Jak-STAT signaling pathway),ko04910(Insulin signaling pathway),ko04917(Prolactin signaling pathway),ko04930(Type II diabetes mellitus)
chr10	95416001	95417000	0.355	0.175	2.02857	hyper-methylated	0.00327439	0.0285118	-	promoter	Proximal	ICP	ENSMUST00000129942	Socs2	suppressor of cytokine signaling 2 [Source:MGI Symbol;Acc:MGI:1201787]	GO:0001558(regulation of cell growth),GO:0005131(growth hormone receptor binding),GO:0005159(insulin-like growth factor receptor binding),GO:0005515(protein binding),GO:0005737(cytoplasm),GO:0005942(phosphatidylinositol 3-kinase complex),GO:0007595(lactation),GO:0008269(JAK pathway signal transduction adaptor activity),GO:0009968(negative regulation of signal transduction),GO:0016567(protein ubiq…	ko04630(Jak-STAT signaling pathway),ko04910(Insulin signaling pathway),ko04917(Prolactin signaling pathway),ko04930(Type II diabetes mellitus)
chr10	95416001	95417000	0.355	0.175	2.02857	hyper-methylated	0.00327439	0.0285118	-	promoter	Intermediate	ICP	ENSMUST00000129942	Socs2	suppressor of cytokine signaling 2 [Source:MGI Symbol;Acc:MGI:1201787]	GO:0001558(regulation of cell growth),GO:0005131(growth hormone receptor binding),GO:0005159(insulin-like growth factor receptor binding),GO:0005515(protein binding),GO:0005737(cytoplasm),GO:0005942(phosphatidylinositol 3-kinase complex),GO:0007595(lactation),GO:0008269(JAK pathway signal transduction adaptor activity),GO:0009968(negative regulation of signal transduction),GO:0016567(protein ubiq…	ko04630(Jak-STAT signaling pathway),ko04910(Insulin signaling pathway),ko04917(Prolactin signaling pathway),ko04930(Type II diabetes mellitus)
chr10	95416001	95417000	0.355	0.175	2.02857	hyper-methylated	0.00327439	0.0285118	-	promoter	Proximal	ICP	ENSMUST00000128363	Socs2	suppressor of cytokine signaling 2 [Source:MGI Symbol;Acc:MGI:1201787]	GO:0001558(regulation of cell growth),GO:0005131(growth hormone receptor binding),GO:0005159(insulin-like growth factor receptor binding),GO:0005515(protein binding),GO:0005737(cytoplasm),GO:0005942(phosphatidylinositol 3-kinase complex),GO:0007595(lactation),GO:0008269(JAK pathway signal transduction adaptor activity),GO:0009968(negative regulation of signal transduction),GO:0016567(protein ubiq…	ko04630(Jak-STAT signaling pathway),ko04910(Insulin signaling pathway),ko04917(Prolactin signaling pathway),ko04930(Type II diabetes mellitus)
chr10	95416001	95417000	0.355	0.175	2.02857	hyper-methylated	0.00327439	0.0285118	-	promoter	Proximal	ICP	ENSMUST00000145847	Socs2	suppressor of cytokine signaling 2 [Source:MGI Symbol;Acc:MGI:1201787]	GO:0001558(regulation of cell growth),GO:0005131(growth hormone receptor binding),GO:0005159(insulin-like growth factor receptor binding),GO:0005515(protein binding),GO:0005737(cytoplasm),GO:0005942(phosphatidylinositol 3-kinase complex),GO:0007595(lactation),GO:0008269(JAK pathway signal transduction adaptor activity),GO:0009968(negative regulation of signal transduction),GO:0016567(protein ubiq…	ko04630(Jak-STAT signaling pathway),ko04910(Insulin signaling pathway),ko04917(Prolactin signaling pathway),ko04930(Type II diabetes mellitus)
chr10	95416001	95417000	0.355	0.175	2.02857	hyper-methylated	0.00327439	0.0285118	-	promoter	Intermediate	ICP	ENSMUST00000145847	Socs2	suppressor of cytokine signaling 2 [Source:MGI Symbol;Acc:MGI:1201787]	GO:0001558(regulation of cell growth),GO:0005131(growth hormone receptor binding),GO:0005159(insulin-like growth factor receptor binding),GO:0005515(protein binding),GO:0005737(cytoplasm),GO:0005942(phosphatidylinositol 3-kinase complex),GO:0007595(lactation),GO:0008269(JAK pathway signal transduction adaptor activity),GO:0009968(negative regulation of signal transduction),GO:0016567(protein ubiq…	ko04630(Jak-STAT signaling pathway),ko04910(Insulin signaling pathway),ko04917(Prolactin signaling pathway),ko04930(Type II diabetes mellitus)
chr10	95416001	95417000	0.355	0.175	2.02857	hyper-methylated	0.00327439	0.0285118	-	promoter	Proximal	ICP	ENSMUST00000135822	Socs2	suppressor of cytokine signaling 2 [Source:MGI Symbol;Acc:MGI:1201787]	GO:0001558(regulation of cell growth),GO:0005131(growth hormone receptor binding),GO:0005159(insulin-like growth factor receptor binding),GO:0005515(protein binding),GO:0005737(cytoplasm),GO:0005942(phosphatidylinositol 3-kinase complex),GO:0007595(lactation),GO:0008269(JAK pathway signal transduction adaptor activity),GO:0009968(negative regulation of signal transduction),GO:0016567(protein ubiq…	ko04630(Jak-STAT signaling pathway),ko04910(Insulin signaling pathway),ko04917(Prolactin signaling pathway),ko04930(Type II diabetes mellitus)
chr10	95416001	95417000	0.355	0.175	2.02857	hyper-methylated	0.00327439	0.0285118	-	promoter	Intermediate	ICP	ENSMUST00000128363	Socs2	suppressor of cytokine signaling 2 [Source:MGI Symbol;Acc:MGI:1201787]	GO:0001558(regulation of cell growth),GO:0005131(growth hormone receptor binding),GO:0005159(insulin-like growth factor receptor binding),GO:0005515(protein binding),GO:0005737(cytoplasm),GO:0005942(phosphatidylinositol 3-kinase complex),GO:0007595(lactation),GO:0008269(JAK pathway signal transduction adaptor activity),GO:0009968(negative regulation of signal transduction),GO:0016567(protein ubiq…	ko04630(Jak-STAT signaling pathway),ko04910(Insulin signaling pathway),ko04917(Prolactin signaling pathway),ko04930(Type II diabetes mellitus)
chr10	99263501	99264500	0.805	0.44	1.82955	hyper-methylated	0.00169906	0.0168426	+	promoter	Proximal	HCP	ENSMUST00000020118	Dusp6	dual specificity phosphatase 6 [Source:MGI Symbol;Acc:MGI:1914853]	GO:0000188(inactivation of MAPK activity),GO:0001933(negative regulation of protein phosphorylation),GO:0004721(phosphoprotein phosphatase activity),GO:0004725(protein tyrosine phosphatase activity),GO:0005515(protein binding),GO:0005654(nucleoplasm),GO:0005737(cytoplasm),GO:0005829(cytosol),GO:0006470(protein dephosphorylation),GO:0008138(protein tyrosine/serine/threonine phosphatase activity),G…	ko04010(MAPK signaling pathway),ko05202(Transcriptional misregulation in cancer),ko05221(Acute myeloid leukemia)
chr10	99263501	99264500	0.805	0.44	1.82955	hyper-methylated	0.00169906	0.0168426	+	promoter	Proximal	HCP	ENSMUST00000220291	Dusp6	dual specificity phosphatase 6 [Source:MGI Symbol;Acc:MGI:1914853]	GO:0000188(inactivation of MAPK activity),GO:0001933(negative regulation of protein phosphorylation),GO:0004721(phosphoprotein phosphatase activity),GO:0004725(protein tyrosine phosphatase activity),GO:0005515(protein binding),GO:0005654(nucleoplasm),GO:0005737(cytoplasm),GO:0005829(cytosol),GO:0006470(protein dephosphorylation),GO:0008138(protein tyrosine/serine/threonine phosphatase activity),G…	ko04010(MAPK signaling pathway),ko05202(Transcriptional misregulation in cancer),ko05221(Acute myeloid leukemia)
chr10	99263501	99264500	0.805	0.44	1.82955	hyper-methylated	0.00169906	0.0168426	+	promoter	Intermediate	HCP	ENSMUST00000219988	Dusp6	dual specificity phosphatase 6 [Source:MGI Symbol;Acc:MGI:1914853]	GO:0000188(inactivation of MAPK activity),GO:0001933(negative regulation of protein phosphorylation),GO:0004721(phosphoprotein phosphatase activity),GO:0004725(protein tyrosine phosphatase activity),GO:0005515(protein binding),GO:0005654(nucleoplasm),GO:0005737(cytoplasm),GO:0005829(cytosol),GO:0006470(protein dephosphorylation),GO:0008138(protein tyrosine/serine/threonine phosphatase activity),G…	ko04010(MAPK signaling pathway),ko05202(Transcriptional misregulation in cancer),ko05221(Acute myeloid leukemia)
chr10	99263501	99264500	0.805	0.44	1.82955	hyper-methylated	0.00169906	0.0168426	+	promoter	Distal	ICP	ENSMUST00000220218	Dusp6	dual specificity phosphatase 6 [Source:MGI Symbol;Acc:MGI:1914853]	GO:0000188(inactivation of MAPK activity),GO:0001933(negative regulation of protein phosphorylation),GO:0004721(phosphoprotein phosphatase activity),GO:0004725(protein tyrosine phosphatase activity),GO:0005515(protein binding),GO:0005654(nucleoplasm),GO:0005737(cytoplasm),GO:0005829(cytosol),GO:0006470(protein dephosphorylation),GO:0008138(protein tyrosine/serine/threonine phosphatase activity),G…	ko04010(MAPK signaling pathway),ko05202(Transcriptional misregulation in cancer),ko05221(Acute myeloid leukemia)
chr10	99263501	99264500	0.805	0.44	1.82955	hyper-methylated	0.00169906	0.0168426	+	promoter	Proximal	HCP	ENSMUST00000219988	Dusp6	dual specificity phosphatase 6 [Source:MGI Symbol;Acc:MGI:1914853]	GO:0000188(inactivation of MAPK activity),GO:0001933(negative regulation of protein phosphorylation),GO:0004721(phosphoprotein phosphatase activity),GO:0004725(protein tyrosine phosphatase activity),GO:0005515(protein binding),GO:0005654(nucleoplasm),GO:0005737(cytoplasm),GO:0005829(cytosol),GO:0006470(protein dephosphorylation),GO:0008138(protein tyrosine/serine/threonine phosphatase activity),G…	ko04010(MAPK signaling pathway),ko05202(Transcriptional misregulation in cancer),ko05221(Acute myeloid leukemia)
chr10	99264001	99265000	1.505	0.715	2.1049	hyper-methylated	1.22232e-08	4.81483e-07	+	promoter	Proximal	HCP	ENSMUST00000219988	Dusp6	dual specificity phosphatase 6 [Source:MGI Symbol;Acc:MGI:1914853]	GO:0000188(inactivation of MAPK activity),GO:0001933(negative regulation of protein phosphorylation),GO:0004721(phosphoprotein phosphatase activity),GO:0004725(protein tyrosine phosphatase activity),GO:0005515(protein binding),GO:0005654(nucleoplasm),GO:0005737(cytoplasm),GO:0005829(cytosol),GO:0006470(protein dephosphorylation),GO:0008138(protein tyrosine/serine/threonine phosphatase activity),G…	ko04010(MAPK signaling pathway),ko05202(Transcriptional misregulation in cancer),ko05221(Acute myeloid leukemia)
chr10	99264001	99265000	1.505	0.715	2.1049	hyper-methylated	1.22232e-08	4.81483e-07	+	promoter	Intermediate	HCP	ENSMUST00000219988	Dusp6	dual specificity phosphatase 6 [Source:MGI Symbol;Acc:MGI:1914853]	GO:0000188(inactivation of MAPK activity),GO:0001933(negative regulation of protein phosphorylation),GO:0004721(phosphoprotein phosphatase activity),GO:0004725(protein tyrosine phosphatase activity),GO:0005515(protein binding),GO:0005654(nucleoplasm),GO:0005737(cytoplasm),GO:0005829(cytosol),GO:0006470(protein dephosphorylation),GO:0008138(protein tyrosine/serine/threonine phosphatase activity),G…	ko04010(MAPK signaling pathway),ko05202(Transcriptional misregulation in cancer),ko05221(Acute myeloid leukemia)
chr10	99264001	99265000	1.505	0.715	2.1049	hyper-methylated	1.22232e-08	4.81483e-07	+	promoter	Distal	ICP	ENSMUST00000220218	Dusp6	dual specificity phosphatase 6 [Source:MGI Symbol;Acc:MGI:1914853]	GO:0000188(inactivation of MAPK activity),GO:0001933(negative regulation of protein phosphorylation),GO:0004721(phosphoprotein phosphatase activity),GO:0004725(protein tyrosine phosphatase activity),GO:0005515(protein binding),GO:0005654(nucleoplasm),GO:0005737(cytoplasm),GO:0005829(cytosol),GO:0006470(protein dephosphorylation),GO:0008138(protein tyrosine/serine/threonine phosphatase activity),G…	ko04010(MAPK signaling pathway),ko05202(Transcriptional misregulation in cancer),ko05221(Acute myeloid leukemia)
chr10	99264001	99265000	1.505	0.715	2.1049	hyper-methylated	1.22232e-08	4.81483e-07	+	promoter	Intermediate	ICP	ENSMUST00000220218	Dusp6	dual specificity phosphatase 6 [Source:MGI Symbol;Acc:MGI:1914853]	GO:0000188(inactivation of MAPK activity),GO:0001933(negative regulation of protein phosphorylation),GO:0004721(phosphoprotein phosphatase activity),GO:0004725(protein tyrosine phosphatase activity),GO:0005515(protein binding),GO:0005654(nucleoplasm),GO:0005737(cytoplasm),GO:0005829(cytosol),GO:0006470(protein dephosphorylation),GO:0008138(protein tyrosine/serine/threonine phosphatase activity),G…	ko04010(MAPK signaling pathway),ko05202(Transcriptional misregulation in cancer),ko05221(Acute myeloid leukemia)
chr10	99264501	99265500	2.31	1.095	2.10959	hyper-methylated	0.000141174	0.00210551	+	promoter	Proximal	HCP	ENSMUST00000219988	Dusp6	dual specificity phosphatase 6 [Source:MGI Symbol;Acc:MGI:1914853]	GO:0000188(inactivation of MAPK activity),GO:0001933(negative regulation of protein phosphorylation),GO:0004721(phosphoprotein phosphatase activity),GO:0004725(protein tyrosine phosphatase activity),GO:0005515(protein binding),GO:0005654(nucleoplasm),GO:0005737(cytoplasm),GO:0005829(cytosol),GO:0006470(protein dephosphorylation),GO:0008138(protein tyrosine/serine/threonine phosphatase activity),G…	ko04010(MAPK signaling pathway),ko05202(Transcriptional misregulation in cancer),ko05221(Acute myeloid leukemia)
chr10	99264501	99265500	2.31	1.095	2.10959	hyper-methylated	0.000141174	0.00210551	+	promoter	Intermediate	ICP	ENSMUST00000220218	Dusp6	dual specificity phosphatase 6 [Source:MGI Symbol;Acc:MGI:1914853]	GO:0000188(inactivation of MAPK activity),GO:0001933(negative regulation of protein phosphorylation),GO:0004721(phosphoprotein phosphatase activity),GO:0004725(protein tyrosine phosphatase activity),GO:0005515(protein binding),GO:0005654(nucleoplasm),GO:0005737(cytoplasm),GO:0005829(cytosol),GO:0006470(protein dephosphorylation),GO:0008138(protein tyrosine/serine/threonine phosphatase activity),G…	ko04010(MAPK signaling pathway),ko05202(Transcriptional misregulation in cancer),ko05221(Acute myeloid leukemia)
chr10	99264501	99265500	2.31	1.095	2.10959	hyper-methylated	0.000141174	0.00210551	+	promoter	Distal	ICP	ENSMUST00000220218	Dusp6	dual specificity phosphatase 6 [Source:MGI Symbol;Acc:MGI:1914853]	GO:0000188(inactivation of MAPK activity),GO:0001933(negative regulation of protein phosphorylation),GO:0004721(phosphoprotein phosphatase activity),GO:0004725(protein tyrosine phosphatase activity),GO:0005515(protein binding),GO:0005654(nucleoplasm),GO:0005737(cytoplasm),GO:0005829(cytosol),GO:0006470(protein dephosphorylation),GO:0008138(protein tyrosine/serine/threonine phosphatase activity),G…	ko04010(MAPK signaling pathway),ko05202(Transcriptional misregulation in cancer),ko05221(Acute myeloid leukemia)
chr10	99264501	99265500	2.31	1.095	2.10959	hyper-methylated	0.000141174	0.00210551	+	promoter	Proximal	ICP	ENSMUST00000220218	Dusp6	dual specificity phosphatase 6 [Source:MGI Symbol;Acc:MGI:1914853]	GO:0000188(inactivation of MAPK activity),GO:0001933(negative regulation of protein phosphorylation),GO:0004721(phosphoprotein phosphatase activity),GO:0004725(protein tyrosine phosphatase activity),GO:0005515(protein binding),GO:0005654(nucleoplasm),GO:0005737(cytoplasm),GO:0005829(cytosol),GO:0006470(protein dephosphorylation),GO:0008138(protein tyrosine/serine/threonine phosphatase activity),G…	ko04010(MAPK signaling pathway),ko05202(Transcriptional misregulation in cancer),ko05221(Acute myeloid leukemia)
chr10	99607501	99608500	5.945	3.885	1.53024	hyper-methylated	0.00164048	0.0163864	+	promoter	Distal	LCP	ENSMUST00000218263	Gm20110	predicted gene, 20110 [Source:MGI Symbol;Acc:MGI:5012295]	NA	NA
chr10	99607501	99608500	5.945	3.885	1.53024	hyper-methylated	0.00164048	0.0163864	+	promoter	Intermediate	LCP	ENSMUST00000218263	Gm20110	predicted gene, 20110 [Source:MGI Symbol;Acc:MGI:5012295]	NA	NA
chr10	104143001	104144000	5.925	2.515	2.35586	hyper-methylated	0.00585794	0.0449603	+	promoter	Proximal	HCP	ENSMUST00000181634	Gm21293	predicted gene, 21293 [Source:MGI Symbol;Acc:MGI:5434648]	GO:0003676(nucleic acid binding),GO:0003723(RNA binding)	NA
chr10	104143001	104144000	5.925	2.515	2.35586	hyper-methylated	0.00585794	0.0449603	+	promoter	Proximal	ICP	ENSMUST00000180664	Gm21293	predicted gene, 21293 [Source:MGI Symbol;Acc:MGI:5434648]	GO:0003676(nucleic acid binding),GO:0003723(RNA binding)	NA
chr10	104143001	104144000	5.925	2.515	2.35586	hyper-methylated	0.00585794	0.0449603	+	promoter	Intermediate	ICP	ENSMUST00000180664	Gm21293	predicted gene, 21293 [Source:MGI Symbol;Acc:MGI:5434648]	GO:0003676(nucleic acid binding),GO:0003723(RNA binding)	NA
chr10	104143001	104144000	5.925	2.515	2.35586	hyper-methylated	0.00585794	0.0449603	+	promoter	Intermediate	LCP	ENSMUST00000170919	Gm21293	predicted gene, 21293 [Source:MGI Symbol;Acc:MGI:5434648]	GO:0003676(nucleic acid binding),GO:0003723(RNA binding)	NA
chr10	104143001	104144000	5.925	2.515	2.35586	hyper-methylated	0.00585794	0.0449603	+	promoter	Distal	LCP	ENSMUST00000170919	Gm21293	predicted gene, 21293 [Source:MGI Symbol;Acc:MGI:5434648]	GO:0003676(nucleic acid binding),GO:0003723(RNA binding)	NA
chr10	105574501	105575500	26.75	4.085	6.54835	hyper-methylated	4.72645e-29	1.69819e-26	+	promoter	Proximal	HCP	ENSMUST00000145794	Gm15663	predicted gene 15663 [Source:MGI Symbol;Acc:MGI:3783105]	NA	NA
chr10	105574501	105575500	26.75	4.085	6.54835	hyper-methylated	4.72645e-29	1.69819e-26	-	promoter	Proximal	ICP	ENSMUST00000061506	Tmtc2	transmembrane and tetratricopeptide repeat containing 2 [Source:MGI Symbol;Acc:MGI:1914057]	GO:0000030(mannosyltransferase activity),GO:0004169(dolichyl-phosphate-mannose-protein mannosyltransferase activity),GO:0005515(protein binding),GO:0005783(endoplasmic reticulum),GO:0005789(endoplasmic reticulum membrane),GO:0006486(protein glycosylation),GO:0016020(membrane),GO:0016021(integral component of membrane),GO:0016740(transferase activity),GO:0035269(protein O-linked mannosylation),GO:…	NA
chr10	105574501	105575500	26.75	4.085	6.54835	hyper-methylated	4.72645e-29	1.69819e-26	-	promoter	Intermediate	ICP	ENSMUST00000061506	Tmtc2	transmembrane and tetratricopeptide repeat containing 2 [Source:MGI Symbol;Acc:MGI:1914057]	GO:0000030(mannosyltransferase activity),GO:0004169(dolichyl-phosphate-mannose-protein mannosyltransferase activity),GO:0005515(protein binding),GO:0005783(endoplasmic reticulum),GO:0005789(endoplasmic reticulum membrane),GO:0006486(protein glycosylation),GO:0016020(membrane),GO:0016021(integral component of membrane),GO:0016740(transferase activity),GO:0035269(protein O-linked mannosylation),GO:…	NA
chr10	105574501	105575500	26.75	4.085	6.54835	hyper-methylated	4.72645e-29	1.69819e-26	-	promoter	Proximal	ICP	ENSMUST00000143691	Tmtc2	transmembrane and tetratricopeptide repeat containing 2 [Source:MGI Symbol;Acc:MGI:1914057]	GO:0000030(mannosyltransferase activity),GO:0004169(dolichyl-phosphate-mannose-protein mannosyltransferase activity),GO:0005515(protein binding),GO:0005783(endoplasmic reticulum),GO:0005789(endoplasmic reticulum membrane),GO:0006486(protein glycosylation),GO:0016020(membrane),GO:0016021(integral component of membrane),GO:0016740(transferase activity),GO:0035269(protein O-linked mannosylation),GO:…	NA
chr10	105574501	105575500	26.75	4.085	6.54835	hyper-methylated	4.72645e-29	1.69819e-26	-	promoter	Intermediate	ICP	ENSMUST00000143691	Tmtc2	transmembrane and tetratricopeptide repeat containing 2 [Source:MGI Symbol;Acc:MGI:1914057]	GO:0000030(mannosyltransferase activity),GO:0004169(dolichyl-phosphate-mannose-protein mannosyltransferase activity),GO:0005515(protein binding),GO:0005783(endoplasmic reticulum),GO:0005789(endoplasmic reticulum membrane),GO:0006486(protein glycosylation),GO:0016020(membrane),GO:0016021(integral component of membrane),GO:0016740(transferase activity),GO:0035269(protein O-linked mannosylation),GO:…	NA
chr10	105574501	105575500	26.75	4.085	6.54835	hyper-methylated	4.72645e-29	1.69819e-26	-	promoter	Distal	ICP	ENSMUST00000061506	Tmtc2	transmembrane and tetratricopeptide repeat containing 2 [Source:MGI Symbol;Acc:MGI:1914057]	GO:0000030(mannosyltransferase activity),GO:0004169(dolichyl-phosphate-mannose-protein mannosyltransferase activity),GO:0005515(protein binding),GO:0005783(endoplasmic reticulum),GO:0005789(endoplasmic reticulum membrane),GO:0006486(protein glycosylation),GO:0016020(membrane),GO:0016021(integral component of membrane),GO:0016740(transferase activity),GO:0035269(protein O-linked mannosylation),GO:…	NA
chr10	105574501	105575500	26.75	4.085	6.54835	hyper-methylated	4.72645e-29	1.69819e-26	-	promoter	Distal	ICP	ENSMUST00000143691	Tmtc2	transmembrane and tetratricopeptide repeat containing 2 [Source:MGI Symbol;Acc:MGI:1914057]	GO:0000030(mannosyltransferase activity),GO:0004169(dolichyl-phosphate-mannose-protein mannosyltransferase activity),GO:0005515(protein binding),GO:0005783(endoplasmic reticulum),GO:0005789(endoplasmic reticulum membrane),GO:0006486(protein glycosylation),GO:0016020(membrane),GO:0016021(integral component of membrane),GO:0016740(transferase activity),GO:0035269(protein O-linked mannosylation),GO:…	NA
chr10	105575001	105576000	27.84	5.03	5.53479	hyper-methylated	9.61801e-45	7.12737e-42	+	promoter	Proximal	HCP	ENSMUST00000145794	Gm15663	predicted gene 15663 [Source:MGI Symbol;Acc:MGI:3783105]	NA	NA
chr10	105575001	105576000	27.84	5.03	5.53479	hyper-methylated	9.61801e-45	7.12737e-42	-	promoter	Intermediate	ICP	ENSMUST00000061506	Tmtc2	transmembrane and tetratricopeptide repeat containing 2 [Source:MGI Symbol;Acc:MGI:1914057]	GO:0000030(mannosyltransferase activity),GO:0004169(dolichyl-phosphate-mannose-protein mannosyltransferase activity),GO:0005515(protein binding),GO:0005783(endoplasmic reticulum),GO:0005789(endoplasmic reticulum membrane),GO:0006486(protein glycosylation),GO:0016020(membrane),GO:0016021(integral component of membrane),GO:0016740(transferase activity),GO:0035269(protein O-linked mannosylation),GO:…	NA
chr10	105575001	105576000	27.84	5.03	5.53479	hyper-methylated	9.61801e-45	7.12737e-42	-	promoter	Distal	ICP	ENSMUST00000061506	Tmtc2	transmembrane and tetratricopeptide repeat containing 2 [Source:MGI Symbol;Acc:MGI:1914057]	GO:0000030(mannosyltransferase activity),GO:0004169(dolichyl-phosphate-mannose-protein mannosyltransferase activity),GO:0005515(protein binding),GO:0005783(endoplasmic reticulum),GO:0005789(endoplasmic reticulum membrane),GO:0006486(protein glycosylation),GO:0016020(membrane),GO:0016021(integral component of membrane),GO:0016740(transferase activity),GO:0035269(protein O-linked mannosylation),GO:…	NA
chr10	105575001	105576000	27.84	5.03	5.53479	hyper-methylated	9.61801e-45	7.12737e-42	-	promoter	Intermediate	ICP	ENSMUST00000143691	Tmtc2	transmembrane and tetratricopeptide repeat containing 2 [Source:MGI Symbol;Acc:MGI:1914057]	GO:0000030(mannosyltransferase activity),GO:0004169(dolichyl-phosphate-mannose-protein mannosyltransferase activity),GO:0005515(protein binding),GO:0005783(endoplasmic reticulum),GO:0005789(endoplasmic reticulum membrane),GO:0006486(protein glycosylation),GO:0016020(membrane),GO:0016021(integral component of membrane),GO:0016740(transferase activity),GO:0035269(protein O-linked mannosylation),GO:…	NA
chr10	105575001	105576000	27.84	5.03	5.53479	hyper-methylated	9.61801e-45	7.12737e-42	-	promoter	Distal	ICP	ENSMUST00000143691	Tmtc2	transmembrane and tetratricopeptide repeat containing 2 [Source:MGI Symbol;Acc:MGI:1914057]	GO:0000030(mannosyltransferase activity),GO:0004169(dolichyl-phosphate-mannose-protein mannosyltransferase activity),GO:0005515(protein binding),GO:0005783(endoplasmic reticulum),GO:0005789(endoplasmic reticulum membrane),GO:0006486(protein glycosylation),GO:0016020(membrane),GO:0016021(integral component of membrane),GO:0016740(transferase activity),GO:0035269(protein O-linked mannosylation),GO:…	NA
chr10	105575501	105576500	29.45	6.43	4.58009	hyper-methylated	1.39916e-17	1.89233e-15	-	promoter	Distal	ICP	ENSMUST00000061506	Tmtc2	transmembrane and tetratricopeptide repeat containing 2 [Source:MGI Symbol;Acc:MGI:1914057]	GO:0000030(mannosyltransferase activity),GO:0004169(dolichyl-phosphate-mannose-protein mannosyltransferase activity),GO:0005515(protein binding),GO:0005783(endoplasmic reticulum),GO:0005789(endoplasmic reticulum membrane),GO:0006486(protein glycosylation),GO:0016020(membrane),GO:0016021(integral component of membrane),GO:0016740(transferase activity),GO:0035269(protein O-linked mannosylation),GO:…	NA
chr10	105575501	105576500	29.45	6.43	4.58009	hyper-methylated	1.39916e-17	1.89233e-15	-	promoter	Distal	ICP	ENSMUST00000143691	Tmtc2	transmembrane and tetratricopeptide repeat containing 2 [Source:MGI Symbol;Acc:MGI:1914057]	GO:0000030(mannosyltransferase activity),GO:0004169(dolichyl-phosphate-mannose-protein mannosyltransferase activity),GO:0005515(protein binding),GO:0005783(endoplasmic reticulum),GO:0005789(endoplasmic reticulum membrane),GO:0006486(protein glycosylation),GO:0016020(membrane),GO:0016021(integral component of membrane),GO:0016740(transferase activity),GO:0035269(protein O-linked mannosylation),GO:…	NA
chr10	108330501	108331500	4.46	0.8	5.575	hyper-methylated	9.17699e-05	0.00144885	+	promoter	Distal	HCP	ENSMUST00000095313	Pawr	PRKC, apoptosis, WT1, regulator [Source:MGI Symbol;Acc:MGI:2149961]	GO:0000122(negative regulation of transcription by RNA polymerase II),GO:0000790(nuclear chromatin),GO:0003779(actin binding),GO:0005080(protein kinase C binding),GO:0005515(protein binding),GO:0005634(nucleus),GO:0005737(cytoplasm),GO:0005884(actin filament),GO:0005886(plasma membrane),GO:0006915(apoptotic process),GO:0008157(protein phosphatase 1 binding),GO:0010628(positive regulation of gene …	NA
chr10	108330501	108331500	4.46	0.8	5.575	hyper-methylated	9.17699e-05	0.00144885	+	promoter	Distal	HCP	ENSMUST00000218332	Pawr	PRKC, apoptosis, WT1, regulator [Source:MGI Symbol;Acc:MGI:2149961]	GO:0000122(negative regulation of transcription by RNA polymerase II),GO:0000790(nuclear chromatin),GO:0003779(actin binding),GO:0005080(protein kinase C binding),GO:0005515(protein binding),GO:0005634(nucleus),GO:0005737(cytoplasm),GO:0005884(actin filament),GO:0005886(plasma membrane),GO:0006915(apoptotic process),GO:0008157(protein phosphatase 1 binding),GO:0010628(positive regulation of gene …	NA
chr10	108330501	108331500	4.46	0.8	5.575	hyper-methylated	9.17699e-05	0.00144885	+	promoter	Intermediate	HCP	ENSMUST00000095313	Pawr	PRKC, apoptosis, WT1, regulator [Source:MGI Symbol;Acc:MGI:2149961]	GO:0000122(negative regulation of transcription by RNA polymerase II),GO:0000790(nuclear chromatin),GO:0003779(actin binding),GO:0005080(protein kinase C binding),GO:0005515(protein binding),GO:0005634(nucleus),GO:0005737(cytoplasm),GO:0005884(actin filament),GO:0005886(plasma membrane),GO:0006915(apoptotic process),GO:0008157(protein phosphatase 1 binding),GO:0010628(positive regulation of gene …	NA
chr10	111129501	111130500	6.685	2.915	2.29331	hyper-methylated	0.000173241	0.00251158	-	promoter	Intermediate	LCP	ENSMUST00000157928	Gm22101	predicted gene, 22101 [Source:MGI Symbol;Acc:MGI:5451878]	NA	NA
chr10	111129501	111130500	6.685	2.915	2.29331	hyper-methylated	0.000173241	0.00251158	-	promoter	Distal	LCP	ENSMUST00000157928	Gm22101	predicted gene, 22101 [Source:MGI Symbol;Acc:MGI:5451878]	NA	NA
chr10	116472001	116473000	3.125	1.48	2.11149	hyper-methylated	6.23403e-07	1.7243e-05	+	promoter	Intermediate	ICP	ENSMUST00000144020	Kcnmb4os2	potassium large conductance calcium-activated channel, subfamily M, beta member 4, opposite strand 2 [Source:MGI Symbol;Acc:MGI:1918263]	NA	NA
chr10	116472001	116473000	3.125	1.48	2.11149	hyper-methylated	6.23403e-07	1.7243e-05	+	promoter	Distal	ICP	ENSMUST00000144020	Kcnmb4os2	potassium large conductance calcium-activated channel, subfamily M, beta member 4, opposite strand 2 [Source:MGI Symbol;Acc:MGI:1918263]	NA	NA
chr10	116472001	116473000	3.125	1.48	2.11149	hyper-methylated	6.23403e-07	1.7243e-05	+	promoter	Intermediate	ICP	ENSMUST00000080943	Kcnmb4os2	potassium large conductance calcium-activated channel, subfamily M, beta member 4, opposite strand 2 [Source:MGI Symbol;Acc:MGI:1918263]	NA	NA
chr10	116472001	116473000	3.125	1.48	2.11149	hyper-methylated	6.23403e-07	1.7243e-05	+	promoter	Distal	ICP	ENSMUST00000080943	Kcnmb4os2	potassium large conductance calcium-activated channel, subfamily M, beta member 4, opposite strand 2 [Source:MGI Symbol;Acc:MGI:1918263]	NA	NA
chr10	116472001	116473000	3.125	1.48	2.11149	hyper-methylated	6.23403e-07	1.7243e-05	+	promoter	Distal	HCP	ENSMUST00000127070	Kcnmb4os2	potassium large conductance calcium-activated channel, subfamily M, beta member 4, opposite strand 2 [Source:MGI Symbol;Acc:MGI:1918263]	NA	NA
chr10	116472001	116473000	3.125	1.48	2.11149	hyper-methylated	6.23403e-07	1.7243e-05	+	promoter	Distal	HCP	ENSMUST00000123348	Kcnmb4os2	potassium large conductance calcium-activated channel, subfamily M, beta member 4, opposite strand 2 [Source:MGI Symbol;Acc:MGI:1918263]	NA	NA
chr10	116472001	116473000	3.125	1.48	2.11149	hyper-methylated	6.23403e-07	1.7243e-05	+	promoter	Proximal	ICP	ENSMUST00000144020	Kcnmb4os2	potassium large conductance calcium-activated channel, subfamily M, beta member 4, opposite strand 2 [Source:MGI Symbol;Acc:MGI:1918263]	NA	NA
chr10	116472001	116473000	3.125	1.48	2.11149	hyper-methylated	6.23403e-07	1.7243e-05	+	promoter	Proximal	ICP	ENSMUST00000080943	Kcnmb4os2	potassium large conductance calcium-activated channel, subfamily M, beta member 4, opposite strand 2 [Source:MGI Symbol;Acc:MGI:1918263]	NA	NA
chr10	116472001	116473000	3.125	1.48	2.11149	hyper-methylated	6.23403e-07	1.7243e-05	-	promoter	Proximal	HCP	ENSMUST00000164271	Kcnmb4	potassium large conductance calcium-activated channel, subfamily M, beta member 4 [Source:MGI Symbol;Acc:MGI:1913272]	GO:0001508(action potential),GO:0005267(potassium channel activity),GO:0005513(detection of calcium ion),GO:0005515(protein binding),GO:0005887(integral component of plasma membrane),GO:0006811(ion transport),GO:0006813(potassium ion transport),GO:0008076(voltage-gated potassium channel complex),GO:0015269(calcium-activated potassium channel activity),GO:0015459(potassium channel regulator activi…	ko04022(cGMP-PKG signaling pathway),ko04270(Vascular smooth muscle contraction),ko04911(Insulin secretion)
chr10	116472001	116473000	3.125	1.48	2.11149	hyper-methylated	6.23403e-07	1.7243e-05	-	promoter	Proximal	HCP	ENSMUST00000087965	Kcnmb4	potassium large conductance calcium-activated channel, subfamily M, beta member 4 [Source:MGI Symbol;Acc:MGI:1913272]	GO:0001508(action potential),GO:0005267(potassium channel activity),GO:0005513(detection of calcium ion),GO:0005515(protein binding),GO:0005887(integral component of plasma membrane),GO:0006811(ion transport),GO:0006813(potassium ion transport),GO:0008076(voltage-gated potassium channel complex),GO:0015269(calcium-activated potassium channel activity),GO:0015459(potassium channel regulator activi…	ko04022(cGMP-PKG signaling pathway),ko04270(Vascular smooth muscle contraction),ko04911(Insulin secretion)
chr10	118139001	118140000	3.74	2.25	1.66222	hyper-methylated	3.22872e-06	7.61579e-05	+	promoter	Distal	ICP	ENSMUST00000219827	Mdm1	transformed mouse 3T3 cell double minute 1 [Source:MGI Symbol;Acc:MGI:96951]	GO:0005634(nucleus),GO:0005737(cytoplasm),GO:0005813(centrosome),GO:0005814(centriole),GO:0005815(microtubule organizing center),GO:0005829(cytosol),GO:0005856(cytoskeleton),GO:0005874(microtubule),GO:0008017(microtubule binding),GO:0045494(photoreceptor cell maintenance),GO:0046600(negative regulation of centriole replication),GO:0060041(retina development in camera-type eye),GO:0097730(non-moti…	NA
chr10	118139001	118140000	3.74	2.25	1.66222	hyper-methylated	3.22872e-06	7.61579e-05	+	promoter	Distal	ICP	ENSMUST00000020437	Mdm1	transformed mouse 3T3 cell double minute 1 [Source:MGI Symbol;Acc:MGI:96951]	GO:0005634(nucleus),GO:0005737(cytoplasm),GO:0005813(centrosome),GO:0005814(centriole),GO:0005815(microtubule organizing center),GO:0005829(cytosol),GO:0005856(cytoskeleton),GO:0005874(microtubule),GO:0008017(microtubule binding),GO:0045494(photoreceptor cell maintenance),GO:0046600(negative regulation of centriole replication),GO:0060041(retina development in camera-type eye),GO:0097730(non-moti…	NA
chr10	118139001	118140000	3.74	2.25	1.66222	hyper-methylated	3.22872e-06	7.61579e-05	+	promoter	Distal	ICP	ENSMUST00000163238	Mdm1	transformed mouse 3T3 cell double minute 1 [Source:MGI Symbol;Acc:MGI:96951]	GO:0005634(nucleus),GO:0005737(cytoplasm),GO:0005813(centrosome),GO:0005814(centriole),GO:0005815(microtubule organizing center),GO:0005829(cytosol),GO:0005856(cytoskeleton),GO:0005874(microtubule),GO:0008017(microtubule binding),GO:0045494(photoreceptor cell maintenance),GO:0046600(negative regulation of centriole replication),GO:0060041(retina development in camera-type eye),GO:0097730(non-moti…	NA
chr10	118139001	118140000	3.74	2.25	1.66222	hyper-methylated	3.22872e-06	7.61579e-05	+	promoter	Distal	ICP	ENSMUST00000219087	Mdm1	transformed mouse 3T3 cell double minute 1 [Source:MGI Symbol;Acc:MGI:96951]	GO:0005634(nucleus),GO:0005737(cytoplasm),GO:0005813(centrosome),GO:0005814(centriole),GO:0005815(microtubule organizing center),GO:0005829(cytosol),GO:0005856(cytoskeleton),GO:0005874(microtubule),GO:0008017(microtubule binding),GO:0045494(photoreceptor cell maintenance),GO:0046600(negative regulation of centriole replication),GO:0060041(retina development in camera-type eye),GO:0097730(non-moti…	NA
chr10	118139001	118140000	3.74	2.25	1.66222	hyper-methylated	3.22872e-06	7.61579e-05	+	promoter	Distal	ICP	ENSMUST00000218011	Mdm1	transformed mouse 3T3 cell double minute 1 [Source:MGI Symbol;Acc:MGI:96951]	GO:0005634(nucleus),GO:0005737(cytoplasm),GO:0005813(centrosome),GO:0005814(centriole),GO:0005815(microtubule organizing center),GO:0005829(cytosol),GO:0005856(cytoskeleton),GO:0005874(microtubule),GO:0008017(microtubule binding),GO:0045494(photoreceptor cell maintenance),GO:0046600(negative regulation of centriole replication),GO:0060041(retina development in camera-type eye),GO:0097730(non-moti…	NA
chr10	118139001	118140000	3.74	2.25	1.66222	hyper-methylated	3.22872e-06	7.61579e-05	+	promoter	Distal	ICP	ENSMUST00000164077	Mdm1	transformed mouse 3T3 cell double minute 1 [Source:MGI Symbol;Acc:MGI:96951]	GO:0005634(nucleus),GO:0005737(cytoplasm),GO:0005813(centrosome),GO:0005814(centriole),GO:0005815(microtubule organizing center),GO:0005829(cytosol),GO:0005856(cytoskeleton),GO:0005874(microtubule),GO:0008017(microtubule binding),GO:0045494(photoreceptor cell maintenance),GO:0046600(negative regulation of centriole replication),GO:0060041(retina development in camera-type eye),GO:0097730(non-moti…	NA
chr10	118139001	118140000	3.74	2.25	1.66222	hyper-methylated	3.22872e-06	7.61579e-05	+	promoter	Distal	ICP	ENSMUST00000169817	Mdm1	transformed mouse 3T3 cell double minute 1 [Source:MGI Symbol;Acc:MGI:96951]	GO:0005634(nucleus),GO:0005737(cytoplasm),GO:0005813(centrosome),GO:0005814(centriole),GO:0005815(microtubule organizing center),GO:0005829(cytosol),GO:0005856(cytoskeleton),GO:0005874(microtubule),GO:0008017(microtubule binding),GO:0045494(photoreceptor cell maintenance),GO:0046600(negative regulation of centriole replication),GO:0060041(retina development in camera-type eye),GO:0097730(non-moti…	NA
chr10	118868001	118869000	0.415	0.165	2.51515	hyper-methylated	0.000671849	0.00780973	-	promoter	Proximal	HCP	ENSMUST00000218692	Dyrk2	dual-specificity tyrosine-(Y)-phosphorylation regulated kinase 2 [Source:MGI Symbol;Acc:MGI:1330301]	GO:0000151(ubiquitin ligase complex),GO:0000166(nucleotide binding),GO:0000287(magnesium ion binding),GO:0004672(protein kinase activity),GO:0004674(protein serine/threonine kinase activity),GO:0004712(protein serine/threonine/tyrosine kinase activity),GO:0004713(protein tyrosine kinase activity),GO:0005524(ATP binding),GO:0005634(nucleus),GO:0005654(nucleoplasm),GO:0005737(cytoplasm),GO:0005829(…	NA
chr10	118868001	118869000	0.415	0.165	2.51515	hyper-methylated	0.000671849	0.00780973	-	promoter	Proximal	HCP	ENSMUST00000004281	Dyrk2	dual-specificity tyrosine-(Y)-phosphorylation regulated kinase 2 [Source:MGI Symbol;Acc:MGI:1330301]	GO:0000151(ubiquitin ligase complex),GO:0000166(nucleotide binding),GO:0000287(magnesium ion binding),GO:0004672(protein kinase activity),GO:0004674(protein serine/threonine kinase activity),GO:0004712(protein serine/threonine/tyrosine kinase activity),GO:0004713(protein tyrosine kinase activity),GO:0005524(ATP binding),GO:0005634(nucleus),GO:0005654(nucleoplasm),GO:0005737(cytoplasm),GO:0005829(…	NA
chr10	118868001	118869000	0.415	0.165	2.51515	hyper-methylated	0.000671849	0.00780973	-	promoter	Intermediate	HCP	ENSMUST00000218692	Dyrk2	dual-specificity tyrosine-(Y)-phosphorylation regulated kinase 2 [Source:MGI Symbol;Acc:MGI:1330301]	GO:0000151(ubiquitin ligase complex),GO:0000166(nucleotide binding),GO:0000287(magnesium ion binding),GO:0004672(protein kinase activity),GO:0004674(protein serine/threonine kinase activity),GO:0004712(protein serine/threonine/tyrosine kinase activity),GO:0004713(protein tyrosine kinase activity),GO:0005524(ATP binding),GO:0005634(nucleus),GO:0005654(nucleoplasm),GO:0005737(cytoplasm),GO:0005829(…	NA
chr10	119461001	119462000	8.525	2.975	2.86555	hyper-methylated	0.00586218	0.0449722	+	promoter	Intermediate	LCP	ENSMUST00000219716	Gm47341	predicted gene, 47341 [Source:MGI Symbol;Acc:MGI:6096234]	NA	NA
chr10	119461001	119462000	8.525	2.975	2.86555	hyper-methylated	0.00586218	0.0449722	+	promoter	Distal	LCP	ENSMUST00000219716	Gm47341	predicted gene, 47341 [Source:MGI Symbol;Acc:MGI:6096234]	NA	NA
chr10	120201001	120202000	0.68	0.44	1.54545	hyper-methylated	0.00639856	0.0481735	+	promoter	Proximal	LCP	ENSMUST00000156247	Tmbim4	transmembrane BAX inhibitor motif containing 4 [Source:MGI Symbol;Acc:MGI:1915462]	GO:0000139(Golgi membrane),GO:0003674(molecular_function),GO:0005794(Golgi apparatus),GO:0005795(Golgi stack),GO:0006915(apoptotic process),GO:0016020(membrane),GO:0016021(integral component of membrane),GO:0043066(negative regulation of apoptotic process),GO:0050848(regulation of calcium-mediated signaling)	NA
chr10	120201001	120202000	0.68	0.44	1.54545	hyper-methylated	0.00639856	0.0481735	+	promoter	Intermediate	LCP	ENSMUST00000156247	Tmbim4	transmembrane BAX inhibitor motif containing 4 [Source:MGI Symbol;Acc:MGI:1915462]	GO:0000139(Golgi membrane),GO:0003674(molecular_function),GO:0005794(Golgi apparatus),GO:0005795(Golgi stack),GO:0006915(apoptotic process),GO:0016020(membrane),GO:0016021(integral component of membrane),GO:0043066(negative regulation of apoptotic process),GO:0050848(regulation of calcium-mediated signaling)	NA
chr10	120201001	120202000	0.68	0.44	1.54545	hyper-methylated	0.00639856	0.0481735	+	promoter	Proximal	LCP	ENSMUST00000145015	Tmbim4	transmembrane BAX inhibitor motif containing 4 [Source:MGI Symbol;Acc:MGI:1915462]	GO:0000139(Golgi membrane),GO:0003674(molecular_function),GO:0005794(Golgi apparatus),GO:0005795(Golgi stack),GO:0006915(apoptotic process),GO:0016020(membrane),GO:0016021(integral component of membrane),GO:0043066(negative regulation of apoptotic process),GO:0050848(regulation of calcium-mediated signaling)	NA
chr10	120201001	120202000	0.68	0.44	1.54545	hyper-methylated	0.00639856	0.0481735	+	promoter	Intermediate	LCP	ENSMUST00000145015	Tmbim4	transmembrane BAX inhibitor motif containing 4 [Source:MGI Symbol;Acc:MGI:1915462]	GO:0000139(Golgi membrane),GO:0003674(molecular_function),GO:0005794(Golgi apparatus),GO:0005795(Golgi stack),GO:0006915(apoptotic process),GO:0016020(membrane),GO:0016021(integral component of membrane),GO:0043066(negative regulation of apoptotic process),GO:0050848(regulation of calcium-mediated signaling)	NA
chr10	120201001	120202000	0.68	0.44	1.54545	hyper-methylated	0.00639856	0.0481735	+	promoter	Proximal	LCP	ENSMUST00000156877	Tmbim4	transmembrane BAX inhibitor motif containing 4 [Source:MGI Symbol;Acc:MGI:1915462]	GO:0000139(Golgi membrane),GO:0003674(molecular_function),GO:0005794(Golgi apparatus),GO:0005795(Golgi stack),GO:0006915(apoptotic process),GO:0016020(membrane),GO:0016021(integral component of membrane),GO:0043066(negative regulation of apoptotic process),GO:0050848(regulation of calcium-mediated signaling)	NA
chr10	120201001	120202000	0.68	0.44	1.54545	hyper-methylated	0.00639856	0.0481735	+	promoter	Intermediate	LCP	ENSMUST00000156877	Tmbim4	transmembrane BAX inhibitor motif containing 4 [Source:MGI Symbol;Acc:MGI:1915462]	GO:0000139(Golgi membrane),GO:0003674(molecular_function),GO:0005794(Golgi apparatus),GO:0005795(Golgi stack),GO:0006915(apoptotic process),GO:0016020(membrane),GO:0016021(integral component of membrane),GO:0043066(negative regulation of apoptotic process),GO:0050848(regulation of calcium-mediated signaling)	NA
chr10	120201001	120202000	0.68	0.44	1.54545	hyper-methylated	0.00639856	0.0481735	+	promoter	Distal	HCP	ENSMUST00000135794	Tmbim4	transmembrane BAX inhibitor motif containing 4 [Source:MGI Symbol;Acc:MGI:1915462]	GO:0000139(Golgi membrane),GO:0003674(molecular_function),GO:0005794(Golgi apparatus),GO:0005795(Golgi stack),GO:0006915(apoptotic process),GO:0016020(membrane),GO:0016021(integral component of membrane),GO:0043066(negative regulation of apoptotic process),GO:0050848(regulation of calcium-mediated signaling)	NA
chr10	120201001	120202000	0.68	0.44	1.54545	hyper-methylated	0.00639856	0.0481735	-	promoter	Proximal	ICP	ENSMUST00000020448	Irak3	interleukin-1 receptor-associated kinase 3 [Source:MGI Symbol;Acc:MGI:1921164]	GO:0000166(nucleotide binding),GO:0000287(magnesium ion binding),GO:0001960(negative regulation of cytokine-mediated signaling pathway),GO:0002755(MyD88-dependent toll-like receptor signaling pathway),GO:0004672(protein kinase activity),GO:0004674(protein serine/threonine kinase activity),GO:0005515(protein binding),GO:0005524(ATP binding),GO:0005634(nucleus),GO:0005737(cytoplasm),GO:0005886(plas…	ko04722(Neurotrophin signaling pathway)
chr10	120201001	120202000	0.68	0.44	1.54545	hyper-methylated	0.00639856	0.0481735	-	promoter	Proximal	ICP	ENSMUST00000135106	Irak3	interleukin-1 receptor-associated kinase 3 [Source:MGI Symbol;Acc:MGI:1921164]	GO:0000166(nucleotide binding),GO:0000287(magnesium ion binding),GO:0001960(negative regulation of cytokine-mediated signaling pathway),GO:0002755(MyD88-dependent toll-like receptor signaling pathway),GO:0004672(protein kinase activity),GO:0004674(protein serine/threonine kinase activity),GO:0005515(protein binding),GO:0005524(ATP binding),GO:0005634(nucleus),GO:0005737(cytoplasm),GO:0005886(plas…	ko04722(Neurotrophin signaling pathway)
chr10	120201001	120202000	0.68	0.44	1.54545	hyper-methylated	0.00639856	0.0481735	-	promoter	Proximal	ICP	ENSMUST00000143100	Irak3	interleukin-1 receptor-associated kinase 3 [Source:MGI Symbol;Acc:MGI:1921164]	GO:0000166(nucleotide binding),GO:0000287(magnesium ion binding),GO:0001960(negative regulation of cytokine-mediated signaling pathway),GO:0002755(MyD88-dependent toll-like receptor signaling pathway),GO:0004672(protein kinase activity),GO:0004674(protein serine/threonine kinase activity),GO:0005515(protein binding),GO:0005524(ATP binding),GO:0005634(nucleus),GO:0005737(cytoplasm),GO:0005886(plas…	ko04722(Neurotrophin signaling pathway)
chr10	120201001	120202000	0.68	0.44	1.54545	hyper-methylated	0.00639856	0.0481735	+	promoter	Intermediate	HCP	ENSMUST00000135794	Tmbim4	transmembrane BAX inhibitor motif containing 4 [Source:MGI Symbol;Acc:MGI:1915462]	GO:0000139(Golgi membrane),GO:0003674(molecular_function),GO:0005794(Golgi apparatus),GO:0005795(Golgi stack),GO:0006915(apoptotic process),GO:0016020(membrane),GO:0016021(integral component of membrane),GO:0043066(negative regulation of apoptotic process),GO:0050848(regulation of calcium-mediated signaling)	NA
chr10	120201001	120202000	0.68	0.44	1.54545	hyper-methylated	0.00639856	0.0481735	-	promoter	Intermediate	ICP	ENSMUST00000020448	Irak3	interleukin-1 receptor-associated kinase 3 [Source:MGI Symbol;Acc:MGI:1921164]	GO:0000166(nucleotide binding),GO:0000287(magnesium ion binding),GO:0001960(negative regulation of cytokine-mediated signaling pathway),GO:0002755(MyD88-dependent toll-like receptor signaling pathway),GO:0004672(protein kinase activity),GO:0004674(protein serine/threonine kinase activity),GO:0005515(protein binding),GO:0005524(ATP binding),GO:0005634(nucleus),GO:0005737(cytoplasm),GO:0005886(plas…	ko04722(Neurotrophin signaling pathway)
chr10	120201001	120202000	0.68	0.44	1.54545	hyper-methylated	0.00639856	0.0481735	-	promoter	Proximal	ICP	ENSMUST00000145665	Irak3	interleukin-1 receptor-associated kinase 3 [Source:MGI Symbol;Acc:MGI:1921164]	GO:0000166(nucleotide binding),GO:0000287(magnesium ion binding),GO:0001960(negative regulation of cytokine-mediated signaling pathway),GO:0002755(MyD88-dependent toll-like receptor signaling pathway),GO:0004672(protein kinase activity),GO:0004674(protein serine/threonine kinase activity),GO:0005515(protein binding),GO:0005524(ATP binding),GO:0005634(nucleus),GO:0005737(cytoplasm),GO:0005886(plas…	ko04722(Neurotrophin signaling pathway)
chr10	120201001	120202000	0.68	0.44	1.54545	hyper-methylated	0.00639856	0.0481735	-	promoter	Intermediate	ICP	ENSMUST00000135106	Irak3	interleukin-1 receptor-associated kinase 3 [Source:MGI Symbol;Acc:MGI:1921164]	GO:0000166(nucleotide binding),GO:0000287(magnesium ion binding),GO:0001960(negative regulation of cytokine-mediated signaling pathway),GO:0002755(MyD88-dependent toll-like receptor signaling pathway),GO:0004672(protein kinase activity),GO:0004674(protein serine/threonine kinase activity),GO:0005515(protein binding),GO:0005524(ATP binding),GO:0005634(nucleus),GO:0005737(cytoplasm),GO:0005886(plas…	ko04722(Neurotrophin signaling pathway)
chr10	120201001	120202000	0.68	0.44	1.54545	hyper-methylated	0.00639856	0.0481735	-	promoter	Intermediate	ICP	ENSMUST00000143100	Irak3	interleukin-1 receptor-associated kinase 3 [Source:MGI Symbol;Acc:MGI:1921164]	GO:0000166(nucleotide binding),GO:0000287(magnesium ion binding),GO:0001960(negative regulation of cytokine-mediated signaling pathway),GO:0002755(MyD88-dependent toll-like receptor signaling pathway),GO:0004672(protein kinase activity),GO:0004674(protein serine/threonine kinase activity),GO:0005515(protein binding),GO:0005524(ATP binding),GO:0005634(nucleus),GO:0005737(cytoplasm),GO:0005886(plas…	ko04722(Neurotrophin signaling pathway)
chr10	120974001	120975000	2.82	1.085	2.59908	hyper-methylated	0.00122744	0.0128451	-	promoter	Proximal	LCP	ENSMUST00000175289	Gm23632	predicted gene, 23632 [Source:MGI Symbol;Acc:MGI:5453409]	NA	NA
chr10	120974001	120975000	2.82	1.085	2.59908	hyper-methylated	0.00122744	0.0128451	-	promoter	Intermediate	LCP	ENSMUST00000175289	Gm23632	predicted gene, 23632 [Source:MGI Symbol;Acc:MGI:5453409]	NA	NA
chr10	121626001	121627000	2.06	0.29	7.10345	hyper-methylated	9.95636e-62	1.31166e-58	-	promoter	Proximal	LCP	ENSMUST00000218004	Xpot	exportin, tRNA (nuclear export receptor for tRNAs) [Source:MGI Symbol;Acc:MGI:1920442]	GO:0000049(tRNA binding),GO:0003723(RNA binding),GO:0005634(nucleus),GO:0005643(nuclear pore),GO:0005654(nucleoplasm),GO:0005737(cytoplasm),GO:0005829(cytosol),GO:0006409(tRNA export from nucleus),GO:0006886(intracellular protein transport),GO:0008536(Ran GTPase binding),GO:0016363(nuclear matrix),GO:0071528(tRNA re-export from nucleus)	ko03013(RNA transport)
chr10	121626001	121627000	2.06	0.29	7.10345	hyper-methylated	9.95636e-62	1.31166e-58	-	promoter	Proximal	LCP	ENSMUST00000039810	Xpot	exportin, tRNA (nuclear export receptor for tRNAs) [Source:MGI Symbol;Acc:MGI:1920442]	GO:0000049(tRNA binding),GO:0003723(RNA binding),GO:0005634(nucleus),GO:0005643(nuclear pore),GO:0005654(nucleoplasm),GO:0005737(cytoplasm),GO:0005829(cytosol),GO:0006409(tRNA export from nucleus),GO:0006886(intracellular protein transport),GO:0008536(Ran GTPase binding),GO:0016363(nuclear matrix),GO:0071528(tRNA re-export from nucleus)	ko03013(RNA transport)
chr10	121626001	121627000	2.06	0.29	7.10345	hyper-methylated	9.95636e-62	1.31166e-58	-	promoter	Intermediate	LCP	ENSMUST00000218004	Xpot	exportin, tRNA (nuclear export receptor for tRNAs) [Source:MGI Symbol;Acc:MGI:1920442]	GO:0000049(tRNA binding),GO:0003723(RNA binding),GO:0005634(nucleus),GO:0005643(nuclear pore),GO:0005654(nucleoplasm),GO:0005737(cytoplasm),GO:0005829(cytosol),GO:0006409(tRNA export from nucleus),GO:0006886(intracellular protein transport),GO:0008536(Ran GTPase binding),GO:0016363(nuclear matrix),GO:0071528(tRNA re-export from nucleus)	ko03013(RNA transport)
chr10	121626001	121627000	2.06	0.29	7.10345	hyper-methylated	9.95636e-62	1.31166e-58	-	promoter	Intermediate	LCP	ENSMUST00000039810	Xpot	exportin, tRNA (nuclear export receptor for tRNAs) [Source:MGI Symbol;Acc:MGI:1920442]	GO:0000049(tRNA binding),GO:0003723(RNA binding),GO:0005634(nucleus),GO:0005643(nuclear pore),GO:0005654(nucleoplasm),GO:0005737(cytoplasm),GO:0005829(cytosol),GO:0006409(tRNA export from nucleus),GO:0006886(intracellular protein transport),GO:0008536(Ran GTPase binding),GO:0016363(nuclear matrix),GO:0071528(tRNA re-export from nucleus)	ko03013(RNA transport)
chr10	121626501	121627500	8.71	2.03	4.29064	hyper-methylated	5.46741e-61	6.70608e-58	-	promoter	Proximal	LCP	ENSMUST00000218004	Xpot	exportin, tRNA (nuclear export receptor for tRNAs) [Source:MGI Symbol;Acc:MGI:1920442]	GO:0000049(tRNA binding),GO:0003723(RNA binding),GO:0005634(nucleus),GO:0005643(nuclear pore),GO:0005654(nucleoplasm),GO:0005737(cytoplasm),GO:0005829(cytosol),GO:0006409(tRNA export from nucleus),GO:0006886(intracellular protein transport),GO:0008536(Ran GTPase binding),GO:0016363(nuclear matrix),GO:0071528(tRNA re-export from nucleus)	ko03013(RNA transport)
chr10	121626501	121627500	8.71	2.03	4.29064	hyper-methylated	5.46741e-61	6.70608e-58	-	promoter	Intermediate	LCP	ENSMUST00000218004	Xpot	exportin, tRNA (nuclear export receptor for tRNAs) [Source:MGI Symbol;Acc:MGI:1920442]	GO:0000049(tRNA binding),GO:0003723(RNA binding),GO:0005634(nucleus),GO:0005643(nuclear pore),GO:0005654(nucleoplasm),GO:0005737(cytoplasm),GO:0005829(cytosol),GO:0006409(tRNA export from nucleus),GO:0006886(intracellular protein transport),GO:0008536(Ran GTPase binding),GO:0016363(nuclear matrix),GO:0071528(tRNA re-export from nucleus)	ko03013(RNA transport)
chr10	121626501	121627500	8.71	2.03	4.29064	hyper-methylated	5.46741e-61	6.70608e-58	-	promoter	Proximal	LCP	ENSMUST00000039810	Xpot	exportin, tRNA (nuclear export receptor for tRNAs) [Source:MGI Symbol;Acc:MGI:1920442]	GO:0000049(tRNA binding),GO:0003723(RNA binding),GO:0005634(nucleus),GO:0005643(nuclear pore),GO:0005654(nucleoplasm),GO:0005737(cytoplasm),GO:0005829(cytosol),GO:0006409(tRNA export from nucleus),GO:0006886(intracellular protein transport),GO:0008536(Ran GTPase binding),GO:0016363(nuclear matrix),GO:0071528(tRNA re-export from nucleus)	ko03013(RNA transport)
chr10	121626501	121627500	8.71	2.03	4.29064	hyper-methylated	5.46741e-61	6.70608e-58	-	promoter	Intermediate	LCP	ENSMUST00000039810	Xpot	exportin, tRNA (nuclear export receptor for tRNAs) [Source:MGI Symbol;Acc:MGI:1920442]	GO:0000049(tRNA binding),GO:0003723(RNA binding),GO:0005634(nucleus),GO:0005643(nuclear pore),GO:0005654(nucleoplasm),GO:0005737(cytoplasm),GO:0005829(cytosol),GO:0006409(tRNA export from nucleus),GO:0006886(intracellular protein transport),GO:0008536(Ran GTPase binding),GO:0016363(nuclear matrix),GO:0071528(tRNA re-export from nucleus)	ko03013(RNA transport)
chr10	121626501	121627500	8.71	2.03	4.29064	hyper-methylated	5.46741e-61	6.70608e-58	-	promoter	Distal	LCP	ENSMUST00000218004	Xpot	exportin, tRNA (nuclear export receptor for tRNAs) [Source:MGI Symbol;Acc:MGI:1920442]	GO:0000049(tRNA binding),GO:0003723(RNA binding),GO:0005634(nucleus),GO:0005643(nuclear pore),GO:0005654(nucleoplasm),GO:0005737(cytoplasm),GO:0005829(cytosol),GO:0006409(tRNA export from nucleus),GO:0006886(intracellular protein transport),GO:0008536(Ran GTPase binding),GO:0016363(nuclear matrix),GO:0071528(tRNA re-export from nucleus)	ko03013(RNA transport)
chr10	121626501	121627500	8.71	2.03	4.29064	hyper-methylated	5.46741e-61	6.70608e-58	-	promoter	Distal	LCP	ENSMUST00000039810	Xpot	exportin, tRNA (nuclear export receptor for tRNAs) [Source:MGI Symbol;Acc:MGI:1920442]	GO:0000049(tRNA binding),GO:0003723(RNA binding),GO:0005634(nucleus),GO:0005643(nuclear pore),GO:0005654(nucleoplasm),GO:0005737(cytoplasm),GO:0005829(cytosol),GO:0006409(tRNA export from nucleus),GO:0006886(intracellular protein transport),GO:0008536(Ran GTPase binding),GO:0016363(nuclear matrix),GO:0071528(tRNA re-export from nucleus)	ko03013(RNA transport)
chr10	121627001	121628000	15.96	6.855	2.32823	hyper-methylated	9.23223e-06	0.000195471	-	promoter	Intermediate	LCP	ENSMUST00000218004	Xpot	exportin, tRNA (nuclear export receptor for tRNAs) [Source:MGI Symbol;Acc:MGI:1920442]	GO:0000049(tRNA binding),GO:0003723(RNA binding),GO:0005634(nucleus),GO:0005643(nuclear pore),GO:0005654(nucleoplasm),GO:0005737(cytoplasm),GO:0005829(cytosol),GO:0006409(tRNA export from nucleus),GO:0006886(intracellular protein transport),GO:0008536(Ran GTPase binding),GO:0016363(nuclear matrix),GO:0071528(tRNA re-export from nucleus)	ko03013(RNA transport)
chr10	121627001	121628000	15.96	6.855	2.32823	hyper-methylated	9.23223e-06	0.000195471	-	promoter	Distal	LCP	ENSMUST00000218004	Xpot	exportin, tRNA (nuclear export receptor for tRNAs) [Source:MGI Symbol;Acc:MGI:1920442]	GO:0000049(tRNA binding),GO:0003723(RNA binding),GO:0005634(nucleus),GO:0005643(nuclear pore),GO:0005654(nucleoplasm),GO:0005737(cytoplasm),GO:0005829(cytosol),GO:0006409(tRNA export from nucleus),GO:0006886(intracellular protein transport),GO:0008536(Ran GTPase binding),GO:0016363(nuclear matrix),GO:0071528(tRNA re-export from nucleus)	ko03013(RNA transport)
chr10	121627001	121628000	15.96	6.855	2.32823	hyper-methylated	9.23223e-06	0.000195471	-	promoter	Intermediate	LCP	ENSMUST00000039810	Xpot	exportin, tRNA (nuclear export receptor for tRNAs) [Source:MGI Symbol;Acc:MGI:1920442]	GO:0000049(tRNA binding),GO:0003723(RNA binding),GO:0005634(nucleus),GO:0005643(nuclear pore),GO:0005654(nucleoplasm),GO:0005737(cytoplasm),GO:0005829(cytosol),GO:0006409(tRNA export from nucleus),GO:0006886(intracellular protein transport),GO:0008536(Ran GTPase binding),GO:0016363(nuclear matrix),GO:0071528(tRNA re-export from nucleus)	ko03013(RNA transport)
chr10	121627001	121628000	15.96	6.855	2.32823	hyper-methylated	9.23223e-06	0.000195471	-	promoter	Distal	LCP	ENSMUST00000039810	Xpot	exportin, tRNA (nuclear export receptor for tRNAs) [Source:MGI Symbol;Acc:MGI:1920442]	GO:0000049(tRNA binding),GO:0003723(RNA binding),GO:0005634(nucleus),GO:0005643(nuclear pore),GO:0005654(nucleoplasm),GO:0005737(cytoplasm),GO:0005829(cytosol),GO:0006409(tRNA export from nucleus),GO:0006886(intracellular protein transport),GO:0008536(Ran GTPase binding),GO:0016363(nuclear matrix),GO:0071528(tRNA re-export from nucleus)	ko03013(RNA transport)
chr10	127064001	127065000	4.315	2.455	1.75764	hyper-methylated	2.1916e-08	8.16913e-07	+	promoter	Proximal	ICP	ENSMUST00000006911	Cdk4	cyclin-dependent kinase 4 [Source:MGI Symbol;Acc:MGI:88357]	GO:0000082(G1/S transition of mitotic cell cycle),GO:0000166(nucleotide binding),GO:0000307(cyclin-dependent protein kinase holoenzyme complex),GO:0000785(chromatin),GO:0002088(lens development in camera-type eye),GO:0004672(protein kinase activity),GO:0004674(protein serine/threonine kinase activity),GO:0004693(cyclin-dependent protein serine/threonine kinase activity),GO:0005515(protein binding…	ko01522(Endocrine resistance),ko04110(Cell cycle),ko04115(p53 signaling pathway),ko04151(PI3K-Akt signaling pathway),ko04218(Cellular senescence),ko04530(Tight junction),ko04660(T cell receptor signaling pathway),ko04933(AGE-RAGE signaling pathway in diabetic complications),ko04934(Cushing syndrome),ko05160(Hepatitis C),ko05162(Measles),ko05163(Human cytomegalovirus infection),ko05165(Human papil…
chr10	127064001	127065000	4.315	2.455	1.75764	hyper-methylated	2.1916e-08	8.16913e-07	+	promoter	Proximal	ICP	ENSMUST00000120226	Cdk4	cyclin-dependent kinase 4 [Source:MGI Symbol;Acc:MGI:88357]	GO:0000082(G1/S transition of mitotic cell cycle),GO:0000166(nucleotide binding),GO:0000307(cyclin-dependent protein kinase holoenzyme complex),GO:0000785(chromatin),GO:0002088(lens development in camera-type eye),GO:0004672(protein kinase activity),GO:0004674(protein serine/threonine kinase activity),GO:0004693(cyclin-dependent protein serine/threonine kinase activity),GO:0005515(protein binding…	ko01522(Endocrine resistance),ko04110(Cell cycle),ko04115(p53 signaling pathway),ko04151(PI3K-Akt signaling pathway),ko04218(Cellular senescence),ko04530(Tight junction),ko04660(T cell receptor signaling pathway),ko04933(AGE-RAGE signaling pathway in diabetic complications),ko04934(Cushing syndrome),ko05160(Hepatitis C),ko05162(Measles),ko05163(Human cytomegalovirus infection),ko05165(Human papil…
chr10	127064001	127065000	4.315	2.455	1.75764	hyper-methylated	2.1916e-08	8.16913e-07	+	promoter	Proximal	ICP	ENSMUST00000133115	Cdk4	cyclin-dependent kinase 4 [Source:MGI Symbol;Acc:MGI:88357]	GO:0000082(G1/S transition of mitotic cell cycle),GO:0000166(nucleotide binding),GO:0000307(cyclin-dependent protein kinase holoenzyme complex),GO:0000785(chromatin),GO:0002088(lens development in camera-type eye),GO:0004672(protein kinase activity),GO:0004674(protein serine/threonine kinase activity),GO:0004693(cyclin-dependent protein serine/threonine kinase activity),GO:0005515(protein binding…	ko01522(Endocrine resistance),ko04110(Cell cycle),ko04115(p53 signaling pathway),ko04151(PI3K-Akt signaling pathway),ko04218(Cellular senescence),ko04530(Tight junction),ko04660(T cell receptor signaling pathway),ko04933(AGE-RAGE signaling pathway in diabetic complications),ko04934(Cushing syndrome),ko05160(Hepatitis C),ko05162(Measles),ko05163(Human cytomegalovirus infection),ko05165(Human papil…
chr10	127064001	127065000	4.315	2.455	1.75764	hyper-methylated	2.1916e-08	8.16913e-07	+	promoter	Proximal	ICP	ENSMUST00000142558	Cdk4	cyclin-dependent kinase 4 [Source:MGI Symbol;Acc:MGI:88357]	GO:0000082(G1/S transition of mitotic cell cycle),GO:0000166(nucleotide binding),GO:0000307(cyclin-dependent protein kinase holoenzyme complex),GO:0000785(chromatin),GO:0002088(lens development in camera-type eye),GO:0004672(protein kinase activity),GO:0004674(protein serine/threonine kinase activity),GO:0004693(cyclin-dependent protein serine/threonine kinase activity),GO:0005515(protein binding…	ko01522(Endocrine resistance),ko04110(Cell cycle),ko04115(p53 signaling pathway),ko04151(PI3K-Akt signaling pathway),ko04218(Cellular senescence),ko04530(Tight junction),ko04660(T cell receptor signaling pathway),ko04933(AGE-RAGE signaling pathway in diabetic complications),ko04934(Cushing syndrome),ko05160(Hepatitis C),ko05162(Measles),ko05163(Human cytomegalovirus infection),ko05165(Human papil…
chr10	127064001	127065000	4.315	2.455	1.75764	hyper-methylated	2.1916e-08	8.16913e-07	+	promoter	Proximal	ICP	ENSMUST00000140254	Cdk4	cyclin-dependent kinase 4 [Source:MGI Symbol;Acc:MGI:88357]	GO:0000082(G1/S transition of mitotic cell cycle),GO:0000166(nucleotide binding),GO:0000307(cyclin-dependent protein kinase holoenzyme complex),GO:0000785(chromatin),GO:0002088(lens development in camera-type eye),GO:0004672(protein kinase activity),GO:0004674(protein serine/threonine kinase activity),GO:0004693(cyclin-dependent protein serine/threonine kinase activity),GO:0005515(protein binding…	ko01522(Endocrine resistance),ko04110(Cell cycle),ko04115(p53 signaling pathway),ko04151(PI3K-Akt signaling pathway),ko04218(Cellular senescence),ko04530(Tight junction),ko04660(T cell receptor signaling pathway),ko04933(AGE-RAGE signaling pathway in diabetic complications),ko04934(Cushing syndrome),ko05160(Hepatitis C),ko05162(Measles),ko05163(Human cytomegalovirus infection),ko05165(Human papil…
chr10	127064001	127065000	4.315	2.455	1.75764	hyper-methylated	2.1916e-08	8.16913e-07	+	promoter	Proximal	ICP	ENSMUST00000135179	Cdk4	cyclin-dependent kinase 4 [Source:MGI Symbol;Acc:MGI:88357]	GO:0000082(G1/S transition of mitotic cell cycle),GO:0000166(nucleotide binding),GO:0000307(cyclin-dependent protein kinase holoenzyme complex),GO:0000785(chromatin),GO:0002088(lens development in camera-type eye),GO:0004672(protein kinase activity),GO:0004674(protein serine/threonine kinase activity),GO:0004693(cyclin-dependent protein serine/threonine kinase activity),GO:0005515(protein binding…	ko01522(Endocrine resistance),ko04110(Cell cycle),ko04115(p53 signaling pathway),ko04151(PI3K-Akt signaling pathway),ko04218(Cellular senescence),ko04530(Tight junction),ko04660(T cell receptor signaling pathway),ko04933(AGE-RAGE signaling pathway in diabetic complications),ko04934(Cushing syndrome),ko05160(Hepatitis C),ko05162(Measles),ko05163(Human cytomegalovirus infection),ko05165(Human papil…
chr10	127064001	127065000	4.315	2.455	1.75764	hyper-methylated	2.1916e-08	8.16913e-07	+	promoter	Proximal	ICP	ENSMUST00000125682	Cdk4	cyclin-dependent kinase 4 [Source:MGI Symbol;Acc:MGI:88357]	GO:0000082(G1/S transition of mitotic cell cycle),GO:0000166(nucleotide binding),GO:0000307(cyclin-dependent protein kinase holoenzyme complex),GO:0000785(chromatin),GO:0002088(lens development in camera-type eye),GO:0004672(protein kinase activity),GO:0004674(protein serine/threonine kinase activity),GO:0004693(cyclin-dependent protein serine/threonine kinase activity),GO:0005515(protein binding…	ko01522(Endocrine resistance),ko04110(Cell cycle),ko04115(p53 signaling pathway),ko04151(PI3K-Akt signaling pathway),ko04218(Cellular senescence),ko04530(Tight junction),ko04660(T cell receptor signaling pathway),ko04933(AGE-RAGE signaling pathway in diabetic complications),ko04934(Cushing syndrome),ko05160(Hepatitis C),ko05162(Measles),ko05163(Human cytomegalovirus infection),ko05165(Human papil…
chr10	127064001	127065000	4.315	2.455	1.75764	hyper-methylated	2.1916e-08	8.16913e-07	+	promoter	Proximal	ICP	ENSMUST00000123456	Cdk4	cyclin-dependent kinase 4 [Source:MGI Symbol;Acc:MGI:88357]	GO:0000082(G1/S transition of mitotic cell cycle),GO:0000166(nucleotide binding),GO:0000307(cyclin-dependent protein kinase holoenzyme complex),GO:0000785(chromatin),GO:0002088(lens development in camera-type eye),GO:0004672(protein kinase activity),GO:0004674(protein serine/threonine kinase activity),GO:0004693(cyclin-dependent protein serine/threonine kinase activity),GO:0005515(protein binding…	ko01522(Endocrine resistance),ko04110(Cell cycle),ko04115(p53 signaling pathway),ko04151(PI3K-Akt signaling pathway),ko04218(Cellular senescence),ko04530(Tight junction),ko04660(T cell receptor signaling pathway),ko04933(AGE-RAGE signaling pathway in diabetic complications),ko04934(Cushing syndrome),ko05160(Hepatitis C),ko05162(Measles),ko05163(Human cytomegalovirus infection),ko05165(Human papil…
chr10	127064001	127065000	4.315	2.455	1.75764	hyper-methylated	2.1916e-08	8.16913e-07	+	promoter	Intermediate	ICP	ENSMUST00000123456	Cdk4	cyclin-dependent kinase 4 [Source:MGI Symbol;Acc:MGI:88357]	GO:0000082(G1/S transition of mitotic cell cycle),GO:0000166(nucleotide binding),GO:0000307(cyclin-dependent protein kinase holoenzyme complex),GO:0000785(chromatin),GO:0002088(lens development in camera-type eye),GO:0004672(protein kinase activity),GO:0004674(protein serine/threonine kinase activity),GO:0004693(cyclin-dependent protein serine/threonine kinase activity),GO:0005515(protein binding…	ko01522(Endocrine resistance),ko04110(Cell cycle),ko04115(p53 signaling pathway),ko04151(PI3K-Akt signaling pathway),ko04218(Cellular senescence),ko04530(Tight junction),ko04660(T cell receptor signaling pathway),ko04933(AGE-RAGE signaling pathway in diabetic complications),ko04934(Cushing syndrome),ko05160(Hepatitis C),ko05162(Measles),ko05163(Human cytomegalovirus infection),ko05165(Human papil…
chr10	127064001	127065000	4.315	2.455	1.75764	hyper-methylated	2.1916e-08	8.16913e-07	+	promoter	Distal	ICP	ENSMUST00000145670	Cdk4	cyclin-dependent kinase 4 [Source:MGI Symbol;Acc:MGI:88357]	GO:0000082(G1/S transition of mitotic cell cycle),GO:0000166(nucleotide binding),GO:0000307(cyclin-dependent protein kinase holoenzyme complex),GO:0000785(chromatin),GO:0002088(lens development in camera-type eye),GO:0004672(protein kinase activity),GO:0004674(protein serine/threonine kinase activity),GO:0004693(cyclin-dependent protein serine/threonine kinase activity),GO:0005515(protein binding…	ko01522(Endocrine resistance),ko04110(Cell cycle),ko04115(p53 signaling pathway),ko04151(PI3K-Akt signaling pathway),ko04218(Cellular senescence),ko04530(Tight junction),ko04660(T cell receptor signaling pathway),ko04933(AGE-RAGE signaling pathway in diabetic complications),ko04934(Cushing syndrome),ko05160(Hepatitis C),ko05162(Measles),ko05163(Human cytomegalovirus infection),ko05165(Human papil…
chr10	127534501	127535500	1.17	0.55	2.12727	hyper-methylated	1.05445e-06	2.74375e-05	-	promoter	Proximal	ICP	ENSMUST00000095266	Nxph4	neurexophilin 4 [Source:MGI Symbol;Acc:MGI:1336197]	GO:0005102(signaling receptor binding),GO:0005575(cellular_component),GO:0005576(extracellular region),GO:0008150(biological_process)	NA
chr10	127534501	127535500	1.17	0.55	2.12727	hyper-methylated	1.05445e-06	2.74375e-05	-	promoter	Intermediate	ICP	ENSMUST00000095266	Nxph4	neurexophilin 4 [Source:MGI Symbol;Acc:MGI:1336197]	GO:0005102(signaling receptor binding),GO:0005575(cellular_component),GO:0005576(extracellular region),GO:0008150(biological_process)	NA
chr10	127535001	127536000	1.51	0.785	1.92357	hyper-methylated	1.11689e-05	0.000232056	-	promoter	Intermediate	ICP	ENSMUST00000095266	Nxph4	neurexophilin 4 [Source:MGI Symbol;Acc:MGI:1336197]	GO:0005102(signaling receptor binding),GO:0005575(cellular_component),GO:0005576(extracellular region),GO:0008150(biological_process)	NA
chr10	127535001	127536000	1.51	0.785	1.92357	hyper-methylated	1.11689e-05	0.000232056	-	promoter	Distal	ICP	ENSMUST00000095266	Nxph4	neurexophilin 4 [Source:MGI Symbol;Acc:MGI:1336197]	GO:0005102(signaling receptor binding),GO:0005575(cellular_component),GO:0005576(extracellular region),GO:0008150(biological_process)	NA
chr10	128133501	128134500	1.69	0.765	2.20915	hyper-methylated	1.56872e-05	0.000314896	-	promoter	Proximal	LCP	ENSMUST00000217722	Rbms2	RNA binding motif, single stranded interacting protein 2 [Source:MGI Symbol;Acc:MGI:1861776]	GO:0003676(nucleic acid binding),GO:0003723(RNA binding),GO:0003730(mRNA 3'-UTR binding),GO:0005634(nucleus),GO:0005737(cytoplasm),GO:0005829(cytosol),GO:0008143(poly(A) binding),GO:0008266(poly(U) RNA binding),GO:1990904(ribonucleoprotein complex)	NA
chr10	128133501	128134500	1.69	0.765	2.20915	hyper-methylated	1.56872e-05	0.000314896	-	promoter	Intermediate	LCP	ENSMUST00000217722	Rbms2	RNA binding motif, single stranded interacting protein 2 [Source:MGI Symbol;Acc:MGI:1861776]	GO:0003676(nucleic acid binding),GO:0003723(RNA binding),GO:0003730(mRNA 3'-UTR binding),GO:0005634(nucleus),GO:0005737(cytoplasm),GO:0005829(cytosol),GO:0008143(poly(A) binding),GO:0008266(poly(U) RNA binding),GO:1990904(ribonucleoprotein complex)	NA
chr10	128134001	128135000	1.69	0.765	2.20915	hyper-methylated	1.6022e-05	0.000320591	-	promoter	Proximal	LCP	ENSMUST00000217722	Rbms2	RNA binding motif, single stranded interacting protein 2 [Source:MGI Symbol;Acc:MGI:1861776]	GO:0003676(nucleic acid binding),GO:0003723(RNA binding),GO:0003730(mRNA 3'-UTR binding),GO:0005634(nucleus),GO:0005737(cytoplasm),GO:0005829(cytosol),GO:0008143(poly(A) binding),GO:0008266(poly(U) RNA binding),GO:1990904(ribonucleoprotein complex)	NA
chr10	128134001	128135000	1.69	0.765	2.20915	hyper-methylated	1.6022e-05	0.000320591	-	promoter	Intermediate	LCP	ENSMUST00000217722	Rbms2	RNA binding motif, single stranded interacting protein 2 [Source:MGI Symbol;Acc:MGI:1861776]	GO:0003676(nucleic acid binding),GO:0003723(RNA binding),GO:0003730(mRNA 3'-UTR binding),GO:0005634(nucleus),GO:0005737(cytoplasm),GO:0005829(cytosol),GO:0008143(poly(A) binding),GO:0008266(poly(U) RNA binding),GO:1990904(ribonucleoprotein complex)	NA
chr10	128194001	128195000	1.02	0.37	2.75676	hyper-methylated	6.91176e-08	2.30847e-06	+	promoter	Proximal	LCP	ENSMUST00000044776	Gls2	glutaminase 2 (liver, mitochondrial) [Source:MGI Symbol;Acc:MGI:2143539]	GO:0004359(glutaminase activity),GO:0005515(protein binding),GO:0005739(mitochondrion),GO:0006537(glutamate biosynthetic process),GO:0006541(glutamine metabolic process),GO:0006543(glutamine catabolic process),GO:0016787(hydrolase activity),GO:0042981(regulation of apoptotic process),GO:0072593(reactive oxygen species metabolic process)	ko00220(Arginine biosynthesis),ko00250(Alanine, aspartate and glutamate metabolism),ko00471(D-Glutamine and D-glutamate metabolism),ko04724(Glutamatergic synapse),ko04727(GABAergic synapse),ko04964(Proximal tubule bicarbonate reclamation),ko05206(MicroRNAs in cancer),ko05230(Central carbon metabolism in cancer)
chr10	128194001	128195000	1.02	0.37	2.75676	hyper-methylated	6.91176e-08	2.30847e-06	+	promoter	Intermediate	LCP	ENSMUST00000044776	Gls2	glutaminase 2 (liver, mitochondrial) [Source:MGI Symbol;Acc:MGI:2143539]	GO:0004359(glutaminase activity),GO:0005515(protein binding),GO:0005739(mitochondrion),GO:0006537(glutamate biosynthetic process),GO:0006541(glutamine metabolic process),GO:0006543(glutamine catabolic process),GO:0016787(hydrolase activity),GO:0042981(regulation of apoptotic process),GO:0072593(reactive oxygen species metabolic process)	ko00220(Arginine biosynthesis),ko00250(Alanine, aspartate and glutamate metabolism),ko00471(D-Glutamine and D-glutamate metabolism),ko04724(Glutamatergic synapse),ko04727(GABAergic synapse),ko04964(Proximal tubule bicarbonate reclamation),ko05206(MicroRNAs in cancer),ko05230(Central carbon metabolism in cancer)
chr10	128194001	128195000	1.02	0.37	2.75676	hyper-methylated	6.91176e-08	2.30847e-06	+	promoter	Proximal	LCP	ENSMUST00000123291	Gls2	glutaminase 2 (liver, mitochondrial) [Source:MGI Symbol;Acc:MGI:2143539]	GO:0004359(glutaminase activity),GO:0005515(protein binding),GO:0005739(mitochondrion),GO:0006537(glutamate biosynthetic process),GO:0006541(glutamine metabolic process),GO:0006543(glutamine catabolic process),GO:0016787(hydrolase activity),GO:0042981(regulation of apoptotic process),GO:0072593(reactive oxygen species metabolic process)	ko00220(Arginine biosynthesis),ko00250(Alanine, aspartate and glutamate metabolism),ko00471(D-Glutamine and D-glutamate metabolism),ko04724(Glutamatergic synapse),ko04727(GABAergic synapse),ko04964(Proximal tubule bicarbonate reclamation),ko05206(MicroRNAs in cancer),ko05230(Central carbon metabolism in cancer)
chr10	128194001	128195000	1.02	0.37	2.75676	hyper-methylated	6.91176e-08	2.30847e-06	+	promoter	Intermediate	LCP	ENSMUST00000123291	Gls2	glutaminase 2 (liver, mitochondrial) [Source:MGI Symbol;Acc:MGI:2143539]	GO:0004359(glutaminase activity),GO:0005515(protein binding),GO:0005739(mitochondrion),GO:0006537(glutamate biosynthetic process),GO:0006541(glutamine metabolic process),GO:0006543(glutamine catabolic process),GO:0016787(hydrolase activity),GO:0042981(regulation of apoptotic process),GO:0072593(reactive oxygen species metabolic process)	ko00220(Arginine biosynthesis),ko00250(Alanine, aspartate and glutamate metabolism),ko00471(D-Glutamine and D-glutamate metabolism),ko04724(Glutamatergic synapse),ko04727(GABAergic synapse),ko04964(Proximal tubule bicarbonate reclamation),ko05206(MicroRNAs in cancer),ko05230(Central carbon metabolism in cancer)
chr10	128194001	128195000	1.02	0.37	2.75676	hyper-methylated	6.91176e-08	2.30847e-06	+	promoter	Intermediate	LCP	ENSMUST00000143827	Gls2	glutaminase 2 (liver, mitochondrial) [Source:MGI Symbol;Acc:MGI:2143539]	GO:0004359(glutaminase activity),GO:0005515(protein binding),GO:0005739(mitochondrion),GO:0006537(glutamate biosynthetic process),GO:0006541(glutamine metabolic process),GO:0006543(glutamine catabolic process),GO:0016787(hydrolase activity),GO:0042981(regulation of apoptotic process),GO:0072593(reactive oxygen species metabolic process)	ko00220(Arginine biosynthesis),ko00250(Alanine, aspartate and glutamate metabolism),ko00471(D-Glutamine and D-glutamate metabolism),ko04724(Glutamatergic synapse),ko04727(GABAergic synapse),ko04964(Proximal tubule bicarbonate reclamation),ko05206(MicroRNAs in cancer),ko05230(Central carbon metabolism in cancer)
chr10	128194001	128195000	1.02	0.37	2.75676	hyper-methylated	6.91176e-08	2.30847e-06	+	promoter	Intermediate	LCP	ENSMUST00000123385	Gls2	glutaminase 2 (liver, mitochondrial) [Source:MGI Symbol;Acc:MGI:2143539]	GO:0004359(glutaminase activity),GO:0005515(protein binding),GO:0005739(mitochondrion),GO:0006537(glutamate biosynthetic process),GO:0006541(glutamine metabolic process),GO:0006543(glutamine catabolic process),GO:0016787(hydrolase activity),GO:0042981(regulation of apoptotic process),GO:0072593(reactive oxygen species metabolic process)	ko00220(Arginine biosynthesis),ko00250(Alanine, aspartate and glutamate metabolism),ko00471(D-Glutamine and D-glutamate metabolism),ko04724(Glutamatergic synapse),ko04727(GABAergic synapse),ko04964(Proximal tubule bicarbonate reclamation),ko05206(MicroRNAs in cancer),ko05230(Central carbon metabolism in cancer)
chr10	128194001	128195000	1.02	0.37	2.75676	hyper-methylated	6.91176e-08	2.30847e-06	+	promoter	Intermediate	LCP	ENSMUST00000159440	Gls2	glutaminase 2 (liver, mitochondrial) [Source:MGI Symbol;Acc:MGI:2143539]	GO:0004359(glutaminase activity),GO:0005515(protein binding),GO:0005739(mitochondrion),GO:0006537(glutamate biosynthetic process),GO:0006541(glutamine metabolic process),GO:0006543(glutamine catabolic process),GO:0016787(hydrolase activity),GO:0042981(regulation of apoptotic process),GO:0072593(reactive oxygen species metabolic process)	ko00220(Arginine biosynthesis),ko00250(Alanine, aspartate and glutamate metabolism),ko00471(D-Glutamine and D-glutamate metabolism),ko04724(Glutamatergic synapse),ko04727(GABAergic synapse),ko04964(Proximal tubule bicarbonate reclamation),ko05206(MicroRNAs in cancer),ko05230(Central carbon metabolism in cancer)
chr10	128194001	128195000	1.02	0.37	2.75676	hyper-methylated	6.91176e-08	2.30847e-06	+	promoter	Intermediate	LCP	ENSMUST00000134104	Gls2	glutaminase 2 (liver, mitochondrial) [Source:MGI Symbol;Acc:MGI:2143539]	GO:0004359(glutaminase activity),GO:0005515(protein binding),GO:0005739(mitochondrion),GO:0006537(glutamate biosynthetic process),GO:0006541(glutamine metabolic process),GO:0006543(glutamine catabolic process),GO:0016787(hydrolase activity),GO:0042981(regulation of apoptotic process),GO:0072593(reactive oxygen species metabolic process)	ko00220(Arginine biosynthesis),ko00250(Alanine, aspartate and glutamate metabolism),ko00471(D-Glutamine and D-glutamate metabolism),ko04724(Glutamatergic synapse),ko04727(GABAergic synapse),ko04964(Proximal tubule bicarbonate reclamation),ko05206(MicroRNAs in cancer),ko05230(Central carbon metabolism in cancer)
chr10	128194001	128195000	1.02	0.37	2.75676	hyper-methylated	6.91176e-08	2.30847e-06	+	promoter	Intermediate	LCP	ENSMUST00000152928	Gls2	glutaminase 2 (liver, mitochondrial) [Source:MGI Symbol;Acc:MGI:2143539]	GO:0004359(glutaminase activity),GO:0005515(protein binding),GO:0005739(mitochondrion),GO:0006537(glutamate biosynthetic process),GO:0006541(glutamine metabolic process),GO:0006543(glutamine catabolic process),GO:0016787(hydrolase activity),GO:0042981(regulation of apoptotic process),GO:0072593(reactive oxygen species metabolic process)	ko00220(Arginine biosynthesis),ko00250(Alanine, aspartate and glutamate metabolism),ko00471(D-Glutamine and D-glutamate metabolism),ko04724(Glutamatergic synapse),ko04727(GABAergic synapse),ko04964(Proximal tubule bicarbonate reclamation),ko05206(MicroRNAs in cancer),ko05230(Central carbon metabolism in cancer)
chr10	128194001	128195000	1.02	0.37	2.75676	hyper-methylated	6.91176e-08	2.30847e-06	+	promoter	Distal	HCP	ENSMUST00000239116	AC135859.1	novel transcript	NA	NA
chr10	128194001	128195000	1.02	0.37	2.75676	hyper-methylated	6.91176e-08	2.30847e-06	+	promoter	Proximal	LCP	ENSMUST00000143827	Gls2	glutaminase 2 (liver, mitochondrial) [Source:MGI Symbol;Acc:MGI:2143539]	GO:0004359(glutaminase activity),GO:0005515(protein binding),GO:0005739(mitochondrion),GO:0006537(glutamate biosynthetic process),GO:0006541(glutamine metabolic process),GO:0006543(glutamine catabolic process),GO:0016787(hydrolase activity),GO:0042981(regulation of apoptotic process),GO:0072593(reactive oxygen species metabolic process)	ko00220(Arginine biosynthesis),ko00250(Alanine, aspartate and glutamate metabolism),ko00471(D-Glutamine and D-glutamate metabolism),ko04724(Glutamatergic synapse),ko04727(GABAergic synapse),ko04964(Proximal tubule bicarbonate reclamation),ko05206(MicroRNAs in cancer),ko05230(Central carbon metabolism in cancer)
chr10	128194001	128195000	1.02	0.37	2.75676	hyper-methylated	6.91176e-08	2.30847e-06	+	promoter	Proximal	LCP	ENSMUST00000123385	Gls2	glutaminase 2 (liver, mitochondrial) [Source:MGI Symbol;Acc:MGI:2143539]	GO:0004359(glutaminase activity),GO:0005515(protein binding),GO:0005739(mitochondrion),GO:0006537(glutamate biosynthetic process),GO:0006541(glutamine metabolic process),GO:0006543(glutamine catabolic process),GO:0016787(hydrolase activity),GO:0042981(regulation of apoptotic process),GO:0072593(reactive oxygen species metabolic process)	ko00220(Arginine biosynthesis),ko00250(Alanine, aspartate and glutamate metabolism),ko00471(D-Glutamine and D-glutamate metabolism),ko04724(Glutamatergic synapse),ko04727(GABAergic synapse),ko04964(Proximal tubule bicarbonate reclamation),ko05206(MicroRNAs in cancer),ko05230(Central carbon metabolism in cancer)
chr10	128194001	128195000	1.02	0.37	2.75676	hyper-methylated	6.91176e-08	2.30847e-06	+	promoter	Proximal	LCP	ENSMUST00000159440	Gls2	glutaminase 2 (liver, mitochondrial) [Source:MGI Symbol;Acc:MGI:2143539]	GO:0004359(glutaminase activity),GO:0005515(protein binding),GO:0005739(mitochondrion),GO:0006537(glutamate biosynthetic process),GO:0006541(glutamine metabolic process),GO:0006543(glutamine catabolic process),GO:0016787(hydrolase activity),GO:0042981(regulation of apoptotic process),GO:0072593(reactive oxygen species metabolic process)	ko00220(Arginine biosynthesis),ko00250(Alanine, aspartate and glutamate metabolism),ko00471(D-Glutamine and D-glutamate metabolism),ko04724(Glutamatergic synapse),ko04727(GABAergic synapse),ko04964(Proximal tubule bicarbonate reclamation),ko05206(MicroRNAs in cancer),ko05230(Central carbon metabolism in cancer)
chr10	128194001	128195000	1.02	0.37	2.75676	hyper-methylated	6.91176e-08	2.30847e-06	+	promoter	Proximal	LCP	ENSMUST00000134104	Gls2	glutaminase 2 (liver, mitochondrial) [Source:MGI Symbol;Acc:MGI:2143539]	GO:0004359(glutaminase activity),GO:0005515(protein binding),GO:0005739(mitochondrion),GO:0006537(glutamate biosynthetic process),GO:0006541(glutamine metabolic process),GO:0006543(glutamine catabolic process),GO:0016787(hydrolase activity),GO:0042981(regulation of apoptotic process),GO:0072593(reactive oxygen species metabolic process)	ko00220(Arginine biosynthesis),ko00250(Alanine, aspartate and glutamate metabolism),ko00471(D-Glutamine and D-glutamate metabolism),ko04724(Glutamatergic synapse),ko04727(GABAergic synapse),ko04964(Proximal tubule bicarbonate reclamation),ko05206(MicroRNAs in cancer),ko05230(Central carbon metabolism in cancer)
chr10	128194001	128195000	1.02	0.37	2.75676	hyper-methylated	6.91176e-08	2.30847e-06	+	promoter	Proximal	LCP	ENSMUST00000152928	Gls2	glutaminase 2 (liver, mitochondrial) [Source:MGI Symbol;Acc:MGI:2143539]	GO:0004359(glutaminase activity),GO:0005515(protein binding),GO:0005739(mitochondrion),GO:0006537(glutamate biosynthetic process),GO:0006541(glutamine metabolic process),GO:0006543(glutamine catabolic process),GO:0016787(hydrolase activity),GO:0042981(regulation of apoptotic process),GO:0072593(reactive oxygen species metabolic process)	ko00220(Arginine biosynthesis),ko00250(Alanine, aspartate and glutamate metabolism),ko00471(D-Glutamine and D-glutamate metabolism),ko04724(Glutamatergic synapse),ko04727(GABAergic synapse),ko04964(Proximal tubule bicarbonate reclamation),ko05206(MicroRNAs in cancer),ko05230(Central carbon metabolism in cancer)
chr10	128194501	128195500	1.515	0.8	1.89375	hyper-methylated	2.27774e-06	5.56834e-05	+	promoter	Proximal	LCP	ENSMUST00000044776	Gls2	glutaminase 2 (liver, mitochondrial) [Source:MGI Symbol;Acc:MGI:2143539]	GO:0004359(glutaminase activity),GO:0005515(protein binding),GO:0005739(mitochondrion),GO:0006537(glutamate biosynthetic process),GO:0006541(glutamine metabolic process),GO:0006543(glutamine catabolic process),GO:0016787(hydrolase activity),GO:0042981(regulation of apoptotic process),GO:0072593(reactive oxygen species metabolic process)	ko00220(Arginine biosynthesis),ko00250(Alanine, aspartate and glutamate metabolism),ko00471(D-Glutamine and D-glutamate metabolism),ko04724(Glutamatergic synapse),ko04727(GABAergic synapse),ko04964(Proximal tubule bicarbonate reclamation),ko05206(MicroRNAs in cancer),ko05230(Central carbon metabolism in cancer)
chr10	128194501	128195500	1.515	0.8	1.89375	hyper-methylated	2.27774e-06	5.56834e-05	+	promoter	Proximal	LCP	ENSMUST00000123291	Gls2	glutaminase 2 (liver, mitochondrial) [Source:MGI Symbol;Acc:MGI:2143539]	GO:0004359(glutaminase activity),GO:0005515(protein binding),GO:0005739(mitochondrion),GO:0006537(glutamate biosynthetic process),GO:0006541(glutamine metabolic process),GO:0006543(glutamine catabolic process),GO:0016787(hydrolase activity),GO:0042981(regulation of apoptotic process),GO:0072593(reactive oxygen species metabolic process)	ko00220(Arginine biosynthesis),ko00250(Alanine, aspartate and glutamate metabolism),ko00471(D-Glutamine and D-glutamate metabolism),ko04724(Glutamatergic synapse),ko04727(GABAergic synapse),ko04964(Proximal tubule bicarbonate reclamation),ko05206(MicroRNAs in cancer),ko05230(Central carbon metabolism in cancer)
chr10	128194501	128195500	1.515	0.8	1.89375	hyper-methylated	2.27774e-06	5.56834e-05	+	promoter	Proximal	LCP	ENSMUST00000143827	Gls2	glutaminase 2 (liver, mitochondrial) [Source:MGI Symbol;Acc:MGI:2143539]	GO:0004359(glutaminase activity),GO:0005515(protein binding),GO:0005739(mitochondrion),GO:0006537(glutamate biosynthetic process),GO:0006541(glutamine metabolic process),GO:0006543(glutamine catabolic process),GO:0016787(hydrolase activity),GO:0042981(regulation of apoptotic process),GO:0072593(reactive oxygen species metabolic process)	ko00220(Arginine biosynthesis),ko00250(Alanine, aspartate and glutamate metabolism),ko00471(D-Glutamine and D-glutamate metabolism),ko04724(Glutamatergic synapse),ko04727(GABAergic synapse),ko04964(Proximal tubule bicarbonate reclamation),ko05206(MicroRNAs in cancer),ko05230(Central carbon metabolism in cancer)
chr10	128194501	128195500	1.515	0.8	1.89375	hyper-methylated	2.27774e-06	5.56834e-05	+	promoter	Intermediate	LCP	ENSMUST00000143827	Gls2	glutaminase 2 (liver, mitochondrial) [Source:MGI Symbol;Acc:MGI:2143539]	GO:0004359(glutaminase activity),GO:0005515(protein binding),GO:0005739(mitochondrion),GO:0006537(glutamate biosynthetic process),GO:0006541(glutamine metabolic process),GO:0006543(glutamine catabolic process),GO:0016787(hydrolase activity),GO:0042981(regulation of apoptotic process),GO:0072593(reactive oxygen species metabolic process)	ko00220(Arginine biosynthesis),ko00250(Alanine, aspartate and glutamate metabolism),ko00471(D-Glutamine and D-glutamate metabolism),ko04724(Glutamatergic synapse),ko04727(GABAergic synapse),ko04964(Proximal tubule bicarbonate reclamation),ko05206(MicroRNAs in cancer),ko05230(Central carbon metabolism in cancer)
chr10	128194501	128195500	1.515	0.8	1.89375	hyper-methylated	2.27774e-06	5.56834e-05	+	promoter	Proximal	LCP	ENSMUST00000123385	Gls2	glutaminase 2 (liver, mitochondrial) [Source:MGI Symbol;Acc:MGI:2143539]	GO:0004359(glutaminase activity),GO:0005515(protein binding),GO:0005739(mitochondrion),GO:0006537(glutamate biosynthetic process),GO:0006541(glutamine metabolic process),GO:0006543(glutamine catabolic process),GO:0016787(hydrolase activity),GO:0042981(regulation of apoptotic process),GO:0072593(reactive oxygen species metabolic process)	ko00220(Arginine biosynthesis),ko00250(Alanine, aspartate and glutamate metabolism),ko00471(D-Glutamine and D-glutamate metabolism),ko04724(Glutamatergic synapse),ko04727(GABAergic synapse),ko04964(Proximal tubule bicarbonate reclamation),ko05206(MicroRNAs in cancer),ko05230(Central carbon metabolism in cancer)
chr10	128194501	128195500	1.515	0.8	1.89375	hyper-methylated	2.27774e-06	5.56834e-05	+	promoter	Intermediate	LCP	ENSMUST00000123385	Gls2	glutaminase 2 (liver, mitochondrial) [Source:MGI Symbol;Acc:MGI:2143539]	GO:0004359(glutaminase activity),GO:0005515(protein binding),GO:0005739(mitochondrion),GO:0006537(glutamate biosynthetic process),GO:0006541(glutamine metabolic process),GO:0006543(glutamine catabolic process),GO:0016787(hydrolase activity),GO:0042981(regulation of apoptotic process),GO:0072593(reactive oxygen species metabolic process)	ko00220(Arginine biosynthesis),ko00250(Alanine, aspartate and glutamate metabolism),ko00471(D-Glutamine and D-glutamate metabolism),ko04724(Glutamatergic synapse),ko04727(GABAergic synapse),ko04964(Proximal tubule bicarbonate reclamation),ko05206(MicroRNAs in cancer),ko05230(Central carbon metabolism in cancer)
chr10	128194501	128195500	1.515	0.8	1.89375	hyper-methylated	2.27774e-06	5.56834e-05	+	promoter	Proximal	LCP	ENSMUST00000159440	Gls2	glutaminase 2 (liver, mitochondrial) [Source:MGI Symbol;Acc:MGI:2143539]	GO:0004359(glutaminase activity),GO:0005515(protein binding),GO:0005739(mitochondrion),GO:0006537(glutamate biosynthetic process),GO:0006541(glutamine metabolic process),GO:0006543(glutamine catabolic process),GO:0016787(hydrolase activity),GO:0042981(regulation of apoptotic process),GO:0072593(reactive oxygen species metabolic process)	ko00220(Arginine biosynthesis),ko00250(Alanine, aspartate and glutamate metabolism),ko00471(D-Glutamine and D-glutamate metabolism),ko04724(Glutamatergic synapse),ko04727(GABAergic synapse),ko04964(Proximal tubule bicarbonate reclamation),ko05206(MicroRNAs in cancer),ko05230(Central carbon metabolism in cancer)
chr10	128194501	128195500	1.515	0.8	1.89375	hyper-methylated	2.27774e-06	5.56834e-05	+	promoter	Intermediate	LCP	ENSMUST00000159440	Gls2	glutaminase 2 (liver, mitochondrial) [Source:MGI Symbol;Acc:MGI:2143539]	GO:0004359(glutaminase activity),GO:0005515(protein binding),GO:0005739(mitochondrion),GO:0006537(glutamate biosynthetic process),GO:0006541(glutamine metabolic process),GO:0006543(glutamine catabolic process),GO:0016787(hydrolase activity),GO:0042981(regulation of apoptotic process),GO:0072593(reactive oxygen species metabolic process)	ko00220(Arginine biosynthesis),ko00250(Alanine, aspartate and glutamate metabolism),ko00471(D-Glutamine and D-glutamate metabolism),ko04724(Glutamatergic synapse),ko04727(GABAergic synapse),ko04964(Proximal tubule bicarbonate reclamation),ko05206(MicroRNAs in cancer),ko05230(Central carbon metabolism in cancer)
chr10	128194501	128195500	1.515	0.8	1.89375	hyper-methylated	2.27774e-06	5.56834e-05	+	promoter	Proximal	LCP	ENSMUST00000134104	Gls2	glutaminase 2 (liver, mitochondrial) [Source:MGI Symbol;Acc:MGI:2143539]	GO:0004359(glutaminase activity),GO:0005515(protein binding),GO:0005739(mitochondrion),GO:0006537(glutamate biosynthetic process),GO:0006541(glutamine metabolic process),GO:0006543(glutamine catabolic process),GO:0016787(hydrolase activity),GO:0042981(regulation of apoptotic process),GO:0072593(reactive oxygen species metabolic process)	ko00220(Arginine biosynthesis),ko00250(Alanine, aspartate and glutamate metabolism),ko00471(D-Glutamine and D-glutamate metabolism),ko04724(Glutamatergic synapse),ko04727(GABAergic synapse),ko04964(Proximal tubule bicarbonate reclamation),ko05206(MicroRNAs in cancer),ko05230(Central carbon metabolism in cancer)
chr10	128194501	128195500	1.515	0.8	1.89375	hyper-methylated	2.27774e-06	5.56834e-05	+	promoter	Intermediate	LCP	ENSMUST00000134104	Gls2	glutaminase 2 (liver, mitochondrial) [Source:MGI Symbol;Acc:MGI:2143539]	GO:0004359(glutaminase activity),GO:0005515(protein binding),GO:0005739(mitochondrion),GO:0006537(glutamate biosynthetic process),GO:0006541(glutamine metabolic process),GO:0006543(glutamine catabolic process),GO:0016787(hydrolase activity),GO:0042981(regulation of apoptotic process),GO:0072593(reactive oxygen species metabolic process)	ko00220(Arginine biosynthesis),ko00250(Alanine, aspartate and glutamate metabolism),ko00471(D-Glutamine and D-glutamate metabolism),ko04724(Glutamatergic synapse),ko04727(GABAergic synapse),ko04964(Proximal tubule bicarbonate reclamation),ko05206(MicroRNAs in cancer),ko05230(Central carbon metabolism in cancer)
chr10	128194501	128195500	1.515	0.8	1.89375	hyper-methylated	2.27774e-06	5.56834e-05	+	promoter	Proximal	LCP	ENSMUST00000152928	Gls2	glutaminase 2 (liver, mitochondrial) [Source:MGI Symbol;Acc:MGI:2143539]	GO:0004359(glutaminase activity),GO:0005515(protein binding),GO:0005739(mitochondrion),GO:0006537(glutamate biosynthetic process),GO:0006541(glutamine metabolic process),GO:0006543(glutamine catabolic process),GO:0016787(hydrolase activity),GO:0042981(regulation of apoptotic process),GO:0072593(reactive oxygen species metabolic process)	ko00220(Arginine biosynthesis),ko00250(Alanine, aspartate and glutamate metabolism),ko00471(D-Glutamine and D-glutamate metabolism),ko04724(Glutamatergic synapse),ko04727(GABAergic synapse),ko04964(Proximal tubule bicarbonate reclamation),ko05206(MicroRNAs in cancer),ko05230(Central carbon metabolism in cancer)
chr10	128194501	128195500	1.515	0.8	1.89375	hyper-methylated	2.27774e-06	5.56834e-05	+	promoter	Intermediate	LCP	ENSMUST00000152928	Gls2	glutaminase 2 (liver, mitochondrial) [Source:MGI Symbol;Acc:MGI:2143539]	GO:0004359(glutaminase activity),GO:0005515(protein binding),GO:0005739(mitochondrion),GO:0006537(glutamate biosynthetic process),GO:0006541(glutamine metabolic process),GO:0006543(glutamine catabolic process),GO:0016787(hydrolase activity),GO:0042981(regulation of apoptotic process),GO:0072593(reactive oxygen species metabolic process)	ko00220(Arginine biosynthesis),ko00250(Alanine, aspartate and glutamate metabolism),ko00471(D-Glutamine and D-glutamate metabolism),ko04724(Glutamatergic synapse),ko04727(GABAergic synapse),ko04964(Proximal tubule bicarbonate reclamation),ko05206(MicroRNAs in cancer),ko05230(Central carbon metabolism in cancer)
chr10	128194501	128195500	1.515	0.8	1.89375	hyper-methylated	2.27774e-06	5.56834e-05	+	promoter	Distal	HCP	ENSMUST00000239116	AC135859.1	novel transcript	NA	NA
chr10	128194501	128195500	1.515	0.8	1.89375	hyper-methylated	2.27774e-06	5.56834e-05	+	promoter	Intermediate	HCP	ENSMUST00000239116	AC135859.1	novel transcript	NA	NA
chr10	128297501	128298500	8.365	2.245	3.72606	hyper-methylated	0.0045517	0.0369477	-	promoter	Proximal	LCP	ENSMUST00000026449	Il23a	interleukin 23, alpha subunit p19 [Source:MGI Symbol;Acc:MGI:1932410]	GO:0001916(positive regulation of T cell mediated cytotoxicity),GO:0002230(positive regulation of defense response to virus by host),GO:0002376(immune system process),GO:0002827(positive regulation of T-helper 1 type immune response),GO:0005125(cytokine activity),GO:0005515(protein binding),GO:0005576(extracellular region),GO:0005615(extracellular space),GO:0006954(inflammatory response),GO:00069…	ko04060(Cytokine-cytokine receptor interaction),ko04625(C-type lectin receptor signaling pathway),ko04630(Jak-STAT signaling pathway),ko04659(Th17 cell differentiation),ko05133(Pertussis),ko05152(Tuberculosis),ko05200(Pathways in cancer),ko05321(Inflammatory bowel disease (IBD)),ko05323(Rheumatoid arthritis)
chr10	128297501	128298500	8.365	2.245	3.72606	hyper-methylated	0.0045517	0.0369477	-	promoter	Intermediate	LCP	ENSMUST00000026449	Il23a	interleukin 23, alpha subunit p19 [Source:MGI Symbol;Acc:MGI:1932410]	GO:0001916(positive regulation of T cell mediated cytotoxicity),GO:0002230(positive regulation of defense response to virus by host),GO:0002376(immune system process),GO:0002827(positive regulation of T-helper 1 type immune response),GO:0005125(cytokine activity),GO:0005515(protein binding),GO:0005576(extracellular region),GO:0005615(extracellular space),GO:0006954(inflammatory response),GO:00069…	ko04060(Cytokine-cytokine receptor interaction),ko04625(C-type lectin receptor signaling pathway),ko04630(Jak-STAT signaling pathway),ko04659(Th17 cell differentiation),ko05133(Pertussis),ko05152(Tuberculosis),ko05200(Pathways in cancer),ko05321(Inflammatory bowel disease (IBD)),ko05323(Rheumatoid arthritis)
chr10	128297501	128298500	8.365	2.245	3.72606	hyper-methylated	0.0045517	0.0369477	-	promoter	Proximal	ICP	ENSMUST00000218109	Il23a	interleukin 23, alpha subunit p19 [Source:MGI Symbol;Acc:MGI:1932410]	GO:0001916(positive regulation of T cell mediated cytotoxicity),GO:0002230(positive regulation of defense response to virus by host),GO:0002376(immune system process),GO:0002827(positive regulation of T-helper 1 type immune response),GO:0005125(cytokine activity),GO:0005515(protein binding),GO:0005576(extracellular region),GO:0005615(extracellular space),GO:0006954(inflammatory response),GO:00069…	ko04060(Cytokine-cytokine receptor interaction),ko04625(C-type lectin receptor signaling pathway),ko04630(Jak-STAT signaling pathway),ko04659(Th17 cell differentiation),ko05133(Pertussis),ko05152(Tuberculosis),ko05200(Pathways in cancer),ko05321(Inflammatory bowel disease (IBD)),ko05323(Rheumatoid arthritis)
chr10	128377501	128378500	0.92	0.345	2.66667	hyper-methylated	0.000864018	0.00960728	+	promoter	Proximal	LCP	ENSMUST00000167990	Ankrd52	ankyrin repeat domain 52 [Source:MGI Symbol;Acc:MGI:2444029]	GO:0003674(molecular_function),GO:0005515(protein binding),GO:0005575(cellular_component),GO:0008150(biological_process)	NA
chr10	128377501	128378500	0.92	0.345	2.66667	hyper-methylated	0.000864018	0.00960728	+	promoter	Proximal	LCP	ENSMUST00000014642	Ankrd52	ankyrin repeat domain 52 [Source:MGI Symbol;Acc:MGI:2444029]	GO:0003674(molecular_function),GO:0005515(protein binding),GO:0005575(cellular_component),GO:0008150(biological_process)	NA
chr10	128377501	128378500	0.92	0.345	2.66667	hyper-methylated	0.000864018	0.00960728	-	promoter	Proximal	LCP	ENSMUST00000157768	Gm26308	predicted gene, 26308 [Source:MGI Symbol;Acc:MGI:5456085]	NA	NA
chr10	128377501	128378500	0.92	0.345	2.66667	hyper-methylated	0.000864018	0.00960728	-	promoter	Intermediate	LCP	ENSMUST00000157768	Gm26308	predicted gene, 26308 [Source:MGI Symbol;Acc:MGI:5456085]	NA	NA
chr10	128498001	128499000	0.365	0.135	2.7037	hyper-methylated	0.000349728	0.00452853	-	promoter	Proximal	ICP	ENSMUST00000026428	Myl6b	myosin, light polypeptide 6B [Source:MGI Symbol;Acc:MGI:1917789]	GO:0003774(motor activity),GO:0005509(calcium ion binding),GO:0006936(muscle contraction),GO:0007519(skeletal muscle tissue development),GO:0008307(structural constituent of muscle),GO:0016459(myosin complex),GO:0016461(unconventional myosin complex),GO:0030049(muscle filament sliding)	ko04270(Vascular smooth muscle contraction),ko04530(Tight junction),ko04921(Oxytocin signaling pathway)
chr10	128498001	128499000	0.365	0.135	2.7037	hyper-methylated	0.000349728	0.00452853	-	promoter	Intermediate	ICP	ENSMUST00000026428	Myl6b	myosin, light polypeptide 6B [Source:MGI Symbol;Acc:MGI:1917789]	GO:0003774(motor activity),GO:0005509(calcium ion binding),GO:0006936(muscle contraction),GO:0007519(skeletal muscle tissue development),GO:0008307(structural constituent of muscle),GO:0016459(myosin complex),GO:0016461(unconventional myosin complex),GO:0030049(muscle filament sliding)	ko04270(Vascular smooth muscle contraction),ko04530(Tight junction),ko04921(Oxytocin signaling pathway)
chr10	128804501	128805500	0.375	0.185	2.02703	hyper-methylated	0.00529481	0.0416675	+	promoter	Proximal	LCP	ENSMUST00000218001	Dnajc14	DnaJ heat shock protein family (Hsp40) member C14 [Source:MGI Symbol;Acc:MGI:1921580]	GO:0001664(G protein-coupled receptor binding),GO:0005783(endoplasmic reticulum),GO:0005789(endoplasmic reticulum membrane),GO:0008150(biological_process),GO:0015031(protein transport),GO:0016020(membrane),GO:0016021(integral component of membrane),GO:0050780(dopamine receptor binding)	NA
chr10	128804501	128805500	0.375	0.185	2.02703	hyper-methylated	0.00529481	0.0416675	+	promoter	Intermediate	ICP	ENSMUST00000217745	Dnajc14	DnaJ heat shock protein family (Hsp40) member C14 [Source:MGI Symbol;Acc:MGI:1921580]	GO:0001664(G protein-coupled receptor binding),GO:0005783(endoplasmic reticulum),GO:0005789(endoplasmic reticulum membrane),GO:0008150(biological_process),GO:0015031(protein transport),GO:0016020(membrane),GO:0016021(integral component of membrane),GO:0050780(dopamine receptor binding)	NA
chr10	128804501	128805500	0.375	0.185	2.02703	hyper-methylated	0.00529481	0.0416675	+	promoter	Distal	ICP	ENSMUST00000217745	Dnajc14	DnaJ heat shock protein family (Hsp40) member C14 [Source:MGI Symbol;Acc:MGI:1921580]	GO:0001664(G protein-coupled receptor binding),GO:0005783(endoplasmic reticulum),GO:0005789(endoplasmic reticulum membrane),GO:0008150(biological_process),GO:0015031(protein transport),GO:0016020(membrane),GO:0016021(integral component of membrane),GO:0050780(dopamine receptor binding)	NA
chr10	128804501	128805500	0.375	0.185	2.02703	hyper-methylated	0.00529481	0.0416675	+	promoter	Intermediate	ICP	ENSMUST00000219473	Dnajc14	DnaJ heat shock protein family (Hsp40) member C14 [Source:MGI Symbol;Acc:MGI:1921580]	GO:0001664(G protein-coupled receptor binding),GO:0005783(endoplasmic reticulum),GO:0005789(endoplasmic reticulum membrane),GO:0008150(biological_process),GO:0015031(protein transport),GO:0016020(membrane),GO:0016021(integral component of membrane),GO:0050780(dopamine receptor binding)	NA
chr10	128804501	128805500	0.375	0.185	2.02703	hyper-methylated	0.00529481	0.0416675	+	promoter	Distal	ICP	ENSMUST00000219473	Dnajc14	DnaJ heat shock protein family (Hsp40) member C14 [Source:MGI Symbol;Acc:MGI:1921580]	GO:0001664(G protein-coupled receptor binding),GO:0005783(endoplasmic reticulum),GO:0005789(endoplasmic reticulum membrane),GO:0008150(biological_process),GO:0015031(protein transport),GO:0016020(membrane),GO:0016021(integral component of membrane),GO:0050780(dopamine receptor binding)	NA
chr10	128804501	128805500	0.375	0.185	2.02703	hyper-methylated	0.00529481	0.0416675	+	promoter	Intermediate	ICP	ENSMUST00000219508	Dnajc14	DnaJ heat shock protein family (Hsp40) member C14 [Source:MGI Symbol;Acc:MGI:1921580]	GO:0001664(G protein-coupled receptor binding),GO:0005783(endoplasmic reticulum),GO:0005789(endoplasmic reticulum membrane),GO:0008150(biological_process),GO:0015031(protein transport),GO:0016020(membrane),GO:0016021(integral component of membrane),GO:0050780(dopamine receptor binding)	NA
chr10	128804501	128805500	0.375	0.185	2.02703	hyper-methylated	0.00529481	0.0416675	+	promoter	Distal	ICP	ENSMUST00000219508	Dnajc14	DnaJ heat shock protein family (Hsp40) member C14 [Source:MGI Symbol;Acc:MGI:1921580]	GO:0001664(G protein-coupled receptor binding),GO:0005783(endoplasmic reticulum),GO:0005789(endoplasmic reticulum membrane),GO:0008150(biological_process),GO:0015031(protein transport),GO:0016020(membrane),GO:0016021(integral component of membrane),GO:0050780(dopamine receptor binding)	NA
chr10	128804501	128805500	0.375	0.185	2.02703	hyper-methylated	0.00529481	0.0416675	+	promoter	Intermediate	ICP	ENSMUST00000026410	Dnajc14	DnaJ heat shock protein family (Hsp40) member C14 [Source:MGI Symbol;Acc:MGI:1921580]	GO:0001664(G protein-coupled receptor binding),GO:0005783(endoplasmic reticulum),GO:0005789(endoplasmic reticulum membrane),GO:0008150(biological_process),GO:0015031(protein transport),GO:0016020(membrane),GO:0016021(integral component of membrane),GO:0050780(dopamine receptor binding)	NA
chr10	128804501	128805500	0.375	0.185	2.02703	hyper-methylated	0.00529481	0.0416675	+	promoter	Distal	ICP	ENSMUST00000026410	Dnajc14	DnaJ heat shock protein family (Hsp40) member C14 [Source:MGI Symbol;Acc:MGI:1921580]	GO:0001664(G protein-coupled receptor binding),GO:0005783(endoplasmic reticulum),GO:0005789(endoplasmic reticulum membrane),GO:0008150(biological_process),GO:0015031(protein transport),GO:0016020(membrane),GO:0016021(integral component of membrane),GO:0050780(dopamine receptor binding)	NA
chr10	128804501	128805500	0.375	0.185	2.02703	hyper-methylated	0.00529481	0.0416675	+	promoter	Intermediate	ICP	ENSMUST00000218511	Dnajc14	DnaJ heat shock protein family (Hsp40) member C14 [Source:MGI Symbol;Acc:MGI:1921580]	GO:0001664(G protein-coupled receptor binding),GO:0005783(endoplasmic reticulum),GO:0005789(endoplasmic reticulum membrane),GO:0008150(biological_process),GO:0015031(protein transport),GO:0016020(membrane),GO:0016021(integral component of membrane),GO:0050780(dopamine receptor binding)	NA
chr10	128804501	128805500	0.375	0.185	2.02703	hyper-methylated	0.00529481	0.0416675	+	promoter	Distal	ICP	ENSMUST00000218511	Dnajc14	DnaJ heat shock protein family (Hsp40) member C14 [Source:MGI Symbol;Acc:MGI:1921580]	GO:0001664(G protein-coupled receptor binding),GO:0005783(endoplasmic reticulum),GO:0005789(endoplasmic reticulum membrane),GO:0008150(biological_process),GO:0015031(protein transport),GO:0016020(membrane),GO:0016021(integral component of membrane),GO:0050780(dopamine receptor binding)	NA
chr10	128804501	128805500	0.375	0.185	2.02703	hyper-methylated	0.00529481	0.0416675	-	promoter	Proximal	ICP	ENSMUST00000051011	Tmem198b	transmembrane protein 198b [Source:MGI Symbol;Acc:MGI:1921077]	GO:0003674(molecular_function),GO:0005886(plasma membrane),GO:0012506(vesicle membrane),GO:0016020(membrane),GO:0016021(integral component of membrane),GO:0090263(positive regulation of canonical Wnt signaling pathway)	NA
chr10	128804501	128805500	0.375	0.185	2.02703	hyper-methylated	0.00529481	0.0416675	-	promoter	Intermediate	ICP	ENSMUST00000051011	Tmem198b	transmembrane protein 198b [Source:MGI Symbol;Acc:MGI:1921077]	GO:0003674(molecular_function),GO:0005886(plasma membrane),GO:0012506(vesicle membrane),GO:0016020(membrane),GO:0016021(integral component of membrane),GO:0090263(positive regulation of canonical Wnt signaling pathway)	NA
chr10	128804501	128805500	0.375	0.185	2.02703	hyper-methylated	0.00529481	0.0416675	-	promoter	Intermediate	ICP	ENSMUST00000152966	Tmem198b	transmembrane protein 198b [Source:MGI Symbol;Acc:MGI:1921077]	GO:0003674(molecular_function),GO:0005886(plasma membrane),GO:0012506(vesicle membrane),GO:0016020(membrane),GO:0016021(integral component of membrane),GO:0090263(positive regulation of canonical Wnt signaling pathway)	NA
chr10	128804501	128805500	0.375	0.185	2.02703	hyper-methylated	0.00529481	0.0416675	-	promoter	Distal	ICP	ENSMUST00000152966	Tmem198b	transmembrane protein 198b [Source:MGI Symbol;Acc:MGI:1921077]	GO:0003674(molecular_function),GO:0005886(plasma membrane),GO:0012506(vesicle membrane),GO:0016020(membrane),GO:0016021(integral component of membrane),GO:0090263(positive regulation of canonical Wnt signaling pathway)	NA
chr10	128804501	128805500	0.375	0.185	2.02703	hyper-methylated	0.00529481	0.0416675	-	promoter	Intermediate	ICP	ENSMUST00000139227	Tmem198b	transmembrane protein 198b [Source:MGI Symbol;Acc:MGI:1921077]	GO:0003674(molecular_function),GO:0005886(plasma membrane),GO:0012506(vesicle membrane),GO:0016020(membrane),GO:0016021(integral component of membrane),GO:0090263(positive regulation of canonical Wnt signaling pathway)	NA
chr10	128804501	128805500	0.375	0.185	2.02703	hyper-methylated	0.00529481	0.0416675	-	promoter	Distal	ICP	ENSMUST00000139227	Tmem198b	transmembrane protein 198b [Source:MGI Symbol;Acc:MGI:1921077]	GO:0003674(molecular_function),GO:0005886(plasma membrane),GO:0012506(vesicle membrane),GO:0016020(membrane),GO:0016021(integral component of membrane),GO:0090263(positive regulation of canonical Wnt signaling pathway)	NA
chr10	128804501	128805500	0.375	0.185	2.02703	hyper-methylated	0.00529481	0.0416675	+	promoter	Proximal	ICP	ENSMUST00000217745	Dnajc14	DnaJ heat shock protein family (Hsp40) member C14 [Source:MGI Symbol;Acc:MGI:1921580]	GO:0001664(G protein-coupled receptor binding),GO:0005783(endoplasmic reticulum),GO:0005789(endoplasmic reticulum membrane),GO:0008150(biological_process),GO:0015031(protein transport),GO:0016020(membrane),GO:0016021(integral component of membrane),GO:0050780(dopamine receptor binding)	NA
chr10	128804501	128805500	0.375	0.185	2.02703	hyper-methylated	0.00529481	0.0416675	+	promoter	Proximal	ICP	ENSMUST00000219473	Dnajc14	DnaJ heat shock protein family (Hsp40) member C14 [Source:MGI Symbol;Acc:MGI:1921580]	GO:0001664(G protein-coupled receptor binding),GO:0005783(endoplasmic reticulum),GO:0005789(endoplasmic reticulum membrane),GO:0008150(biological_process),GO:0015031(protein transport),GO:0016020(membrane),GO:0016021(integral component of membrane),GO:0050780(dopamine receptor binding)	NA
chr10	128804501	128805500	0.375	0.185	2.02703	hyper-methylated	0.00529481	0.0416675	+	promoter	Proximal	ICP	ENSMUST00000219508	Dnajc14	DnaJ heat shock protein family (Hsp40) member C14 [Source:MGI Symbol;Acc:MGI:1921580]	GO:0001664(G protein-coupled receptor binding),GO:0005783(endoplasmic reticulum),GO:0005789(endoplasmic reticulum membrane),GO:0008150(biological_process),GO:0015031(protein transport),GO:0016020(membrane),GO:0016021(integral component of membrane),GO:0050780(dopamine receptor binding)	NA
chr10	128804501	128805500	0.375	0.185	2.02703	hyper-methylated	0.00529481	0.0416675	+	promoter	Proximal	ICP	ENSMUST00000026410	Dnajc14	DnaJ heat shock protein family (Hsp40) member C14 [Source:MGI Symbol;Acc:MGI:1921580]	GO:0001664(G protein-coupled receptor binding),GO:0005783(endoplasmic reticulum),GO:0005789(endoplasmic reticulum membrane),GO:0008150(biological_process),GO:0015031(protein transport),GO:0016020(membrane),GO:0016021(integral component of membrane),GO:0050780(dopamine receptor binding)	NA
chr10	128804501	128805500	0.375	0.185	2.02703	hyper-methylated	0.00529481	0.0416675	+	promoter	Distal	ICP	ENSMUST00000218765	Dnajc14	DnaJ heat shock protein family (Hsp40) member C14 [Source:MGI Symbol;Acc:MGI:1921580]	GO:0001664(G protein-coupled receptor binding),GO:0005783(endoplasmic reticulum),GO:0005789(endoplasmic reticulum membrane),GO:0008150(biological_process),GO:0015031(protein transport),GO:0016020(membrane),GO:0016021(integral component of membrane),GO:0050780(dopamine receptor binding)	NA
chr10	128804501	128805500	0.375	0.185	2.02703	hyper-methylated	0.00529481	0.0416675	-	promoter	Distal	ICP	ENSMUST00000051011	Tmem198b	transmembrane protein 198b [Source:MGI Symbol;Acc:MGI:1921077]	GO:0003674(molecular_function),GO:0005886(plasma membrane),GO:0012506(vesicle membrane),GO:0016020(membrane),GO:0016021(integral component of membrane),GO:0090263(positive regulation of canonical Wnt signaling pathway)	NA
chr10	128805001	128806000	0.395	0.19	2.07895	hyper-methylated	0.00150694	0.0152614	+	promoter	Proximal	ICP	ENSMUST00000217745	Dnajc14	DnaJ heat shock protein family (Hsp40) member C14 [Source:MGI Symbol;Acc:MGI:1921580]	GO:0001664(G protein-coupled receptor binding),GO:0005783(endoplasmic reticulum),GO:0005789(endoplasmic reticulum membrane),GO:0008150(biological_process),GO:0015031(protein transport),GO:0016020(membrane),GO:0016021(integral component of membrane),GO:0050780(dopamine receptor binding)	NA
chr10	128805001	128806000	0.395	0.19	2.07895	hyper-methylated	0.00150694	0.0152614	+	promoter	Intermediate	ICP	ENSMUST00000217745	Dnajc14	DnaJ heat shock protein family (Hsp40) member C14 [Source:MGI Symbol;Acc:MGI:1921580]	GO:0001664(G protein-coupled receptor binding),GO:0005783(endoplasmic reticulum),GO:0005789(endoplasmic reticulum membrane),GO:0008150(biological_process),GO:0015031(protein transport),GO:0016020(membrane),GO:0016021(integral component of membrane),GO:0050780(dopamine receptor binding)	NA
chr10	128805001	128806000	0.395	0.19	2.07895	hyper-methylated	0.00150694	0.0152614	+	promoter	Proximal	ICP	ENSMUST00000219473	Dnajc14	DnaJ heat shock protein family (Hsp40) member C14 [Source:MGI Symbol;Acc:MGI:1921580]	GO:0001664(G protein-coupled receptor binding),GO:0005783(endoplasmic reticulum),GO:0005789(endoplasmic reticulum membrane),GO:0008150(biological_process),GO:0015031(protein transport),GO:0016020(membrane),GO:0016021(integral component of membrane),GO:0050780(dopamine receptor binding)	NA
chr10	128805001	128806000	0.395	0.19	2.07895	hyper-methylated	0.00150694	0.0152614	+	promoter	Intermediate	ICP	ENSMUST00000219473	Dnajc14	DnaJ heat shock protein family (Hsp40) member C14 [Source:MGI Symbol;Acc:MGI:1921580]	GO:0001664(G protein-coupled receptor binding),GO:0005783(endoplasmic reticulum),GO:0005789(endoplasmic reticulum membrane),GO:0008150(biological_process),GO:0015031(protein transport),GO:0016020(membrane),GO:0016021(integral component of membrane),GO:0050780(dopamine receptor binding)	NA
chr10	128805001	128806000	0.395	0.19	2.07895	hyper-methylated	0.00150694	0.0152614	+	promoter	Proximal	ICP	ENSMUST00000219508	Dnajc14	DnaJ heat shock protein family (Hsp40) member C14 [Source:MGI Symbol;Acc:MGI:1921580]	GO:0001664(G protein-coupled receptor binding),GO:0005783(endoplasmic reticulum),GO:0005789(endoplasmic reticulum membrane),GO:0008150(biological_process),GO:0015031(protein transport),GO:0016020(membrane),GO:0016021(integral component of membrane),GO:0050780(dopamine receptor binding)	NA
chr10	128805001	128806000	0.395	0.19	2.07895	hyper-methylated	0.00150694	0.0152614	+	promoter	Intermediate	ICP	ENSMUST00000219508	Dnajc14	DnaJ heat shock protein family (Hsp40) member C14 [Source:MGI Symbol;Acc:MGI:1921580]	GO:0001664(G protein-coupled receptor binding),GO:0005783(endoplasmic reticulum),GO:0005789(endoplasmic reticulum membrane),GO:0008150(biological_process),GO:0015031(protein transport),GO:0016020(membrane),GO:0016021(integral component of membrane),GO:0050780(dopamine receptor binding)	NA
chr10	128805001	128806000	0.395	0.19	2.07895	hyper-methylated	0.00150694	0.0152614	+	promoter	Proximal	ICP	ENSMUST00000026410	Dnajc14	DnaJ heat shock protein family (Hsp40) member C14 [Source:MGI Symbol;Acc:MGI:1921580]	GO:0001664(G protein-coupled receptor binding),GO:0005783(endoplasmic reticulum),GO:0005789(endoplasmic reticulum membrane),GO:0008150(biological_process),GO:0015031(protein transport),GO:0016020(membrane),GO:0016021(integral component of membrane),GO:0050780(dopamine receptor binding)	NA
chr10	128805001	128806000	0.395	0.19	2.07895	hyper-methylated	0.00150694	0.0152614	+	promoter	Intermediate	ICP	ENSMUST00000026410	Dnajc14	DnaJ heat shock protein family (Hsp40) member C14 [Source:MGI Symbol;Acc:MGI:1921580]	GO:0001664(G protein-coupled receptor binding),GO:0005783(endoplasmic reticulum),GO:0005789(endoplasmic reticulum membrane),GO:0008150(biological_process),GO:0015031(protein transport),GO:0016020(membrane),GO:0016021(integral component of membrane),GO:0050780(dopamine receptor binding)	NA
chr10	128805001	128806000	0.395	0.19	2.07895	hyper-methylated	0.00150694	0.0152614	+	promoter	Intermediate	ICP	ENSMUST00000218511	Dnajc14	DnaJ heat shock protein family (Hsp40) member C14 [Source:MGI Symbol;Acc:MGI:1921580]	GO:0001664(G protein-coupled receptor binding),GO:0005783(endoplasmic reticulum),GO:0005789(endoplasmic reticulum membrane),GO:0008150(biological_process),GO:0015031(protein transport),GO:0016020(membrane),GO:0016021(integral component of membrane),GO:0050780(dopamine receptor binding)	NA
chr10	128805001	128806000	0.395	0.19	2.07895	hyper-methylated	0.00150694	0.0152614	+	promoter	Distal	ICP	ENSMUST00000218765	Dnajc14	DnaJ heat shock protein family (Hsp40) member C14 [Source:MGI Symbol;Acc:MGI:1921580]	GO:0001664(G protein-coupled receptor binding),GO:0005783(endoplasmic reticulum),GO:0005789(endoplasmic reticulum membrane),GO:0008150(biological_process),GO:0015031(protein transport),GO:0016020(membrane),GO:0016021(integral component of membrane),GO:0050780(dopamine receptor binding)	NA
chr10	128805001	128806000	0.395	0.19	2.07895	hyper-methylated	0.00150694	0.0152614	-	promoter	Intermediate	ICP	ENSMUST00000051011	Tmem198b	transmembrane protein 198b [Source:MGI Symbol;Acc:MGI:1921077]	GO:0003674(molecular_function),GO:0005886(plasma membrane),GO:0012506(vesicle membrane),GO:0016020(membrane),GO:0016021(integral component of membrane),GO:0090263(positive regulation of canonical Wnt signaling pathway)	NA
chr10	128805001	128806000	0.395	0.19	2.07895	hyper-methylated	0.00150694	0.0152614	-	promoter	Distal	ICP	ENSMUST00000051011	Tmem198b	transmembrane protein 198b [Source:MGI Symbol;Acc:MGI:1921077]	GO:0003674(molecular_function),GO:0005886(plasma membrane),GO:0012506(vesicle membrane),GO:0016020(membrane),GO:0016021(integral component of membrane),GO:0090263(positive regulation of canonical Wnt signaling pathway)	NA
chr10	128805001	128806000	0.395	0.19	2.07895	hyper-methylated	0.00150694	0.0152614	-	promoter	Distal	ICP	ENSMUST00000152966	Tmem198b	transmembrane protein 198b [Source:MGI Symbol;Acc:MGI:1921077]	GO:0003674(molecular_function),GO:0005886(plasma membrane),GO:0012506(vesicle membrane),GO:0016020(membrane),GO:0016021(integral component of membrane),GO:0090263(positive regulation of canonical Wnt signaling pathway)	NA
chr10	128805001	128806000	0.395	0.19	2.07895	hyper-methylated	0.00150694	0.0152614	-	promoter	Distal	ICP	ENSMUST00000139227	Tmem198b	transmembrane protein 198b [Source:MGI Symbol;Acc:MGI:1921077]	GO:0003674(molecular_function),GO:0005886(plasma membrane),GO:0012506(vesicle membrane),GO:0016020(membrane),GO:0016021(integral component of membrane),GO:0090263(positive regulation of canonical Wnt signaling pathway)	NA
chr10	128805001	128806000	0.395	0.19	2.07895	hyper-methylated	0.00150694	0.0152614	+	promoter	Proximal	ICP	ENSMUST00000218511	Dnajc14	DnaJ heat shock protein family (Hsp40) member C14 [Source:MGI Symbol;Acc:MGI:1921580]	GO:0001664(G protein-coupled receptor binding),GO:0005783(endoplasmic reticulum),GO:0005789(endoplasmic reticulum membrane),GO:0008150(biological_process),GO:0015031(protein transport),GO:0016020(membrane),GO:0016021(integral component of membrane),GO:0050780(dopamine receptor binding)	NA
chr10	129346001	129347000	2.705	1.525	1.77377	hyper-methylated	2.04393e-05	0.000397067	+	promoter	Distal	ICP	ENSMUST00000213970	Olfr782	olfactory receptor 782 [Source:MGI Symbol;Acc:MGI:3030616]	GO:0004930(G protein-coupled receptor activity),GO:0004984(olfactory receptor activity),GO:0005886(plasma membrane),GO:0007165(signal transduction),GO:0007186(G protein-coupled receptor signaling pathway),GO:0007608(sensory perception of smell),GO:0016020(membrane),GO:0016021(integral component of membrane),GO:0050896(response to stimulus),GO:0050911(detection of chemical stimulus involved in sen…	ko04740(Olfactory transduction)
chr10	129346501	129347500	2.81	0.66	4.25758	hyper-methylated	4.37077e-11	2.6805e-09	+	promoter	Distal	ICP	ENSMUST00000213970	Olfr782	olfactory receptor 782 [Source:MGI Symbol;Acc:MGI:3030616]	GO:0004930(G protein-coupled receptor activity),GO:0004984(olfactory receptor activity),GO:0005886(plasma membrane),GO:0007165(signal transduction),GO:0007186(G protein-coupled receptor signaling pathway),GO:0007608(sensory perception of smell),GO:0016020(membrane),GO:0016021(integral component of membrane),GO:0050896(response to stimulus),GO:0050911(detection of chemical stimulus involved in sen…	ko04740(Olfactory transduction)
chr10	129763501	129764500	14.99	8.525	1.75836	hyper-methylated	6.16175e-07	1.70697e-05	+	promoter	Distal	LCP	ENSMUST00000203236	Olfr808	olfactory receptor 808 [Source:MGI Symbol;Acc:MGI:3030642]	GO:0004930(G protein-coupled receptor activity),GO:0004984(olfactory receptor activity),GO:0005886(plasma membrane),GO:0007165(signal transduction),GO:0007186(G protein-coupled receptor signaling pathway),GO:0007608(sensory perception of smell),GO:0016020(membrane),GO:0016021(integral component of membrane),GO:0050896(response to stimulus),GO:0050911(detection of chemical stimulus involved in sen…	ko04740(Olfactory transduction)
chr10	129763501	129764500	14.99	8.525	1.75836	hyper-methylated	6.16175e-07	1.70697e-05	+	promoter	Intermediate	LCP	ENSMUST00000203236	Olfr808	olfactory receptor 808 [Source:MGI Symbol;Acc:MGI:3030642]	GO:0004930(G protein-coupled receptor activity),GO:0004984(olfactory receptor activity),GO:0005886(plasma membrane),GO:0007165(signal transduction),GO:0007186(G protein-coupled receptor signaling pathway),GO:0007608(sensory perception of smell),GO:0016020(membrane),GO:0016021(integral component of membrane),GO:0050896(response to stimulus),GO:0050911(detection of chemical stimulus involved in sen…	ko04740(Olfactory transduction)
chr11	3292501	3293500	0.64	0.31	2.06452	hyper-methylated	0.00404254	0.0308016	+	promoter	Proximal	ICP	ENSMUST00000153603	Patz1	POZ (BTB) and AT hook containing zinc finger 1 [Source:MGI Symbol;Acc:MGI:1891832]	GO:0000978(RNA polymerase II cis-regulatory region sequence-specific DNA binding),GO:0001228(DNA-binding transcription activator activity, RNA polymerase II-specific),GO:0003676(nucleic acid binding),GO:0003682(chromatin binding),GO:0005515(protein binding),GO:0005634(nucleus),GO:0005654(nucleoplasm),GO:0006355(regulation of transcription, DNA-templated),GO:0006357(regulation of transcription by …	NA
chr11	3292501	3293500	0.64	0.31	2.06452	hyper-methylated	0.00404254	0.0308016	+	promoter	Proximal	LCP	ENSMUST00000136285	Patz1	POZ (BTB) and AT hook containing zinc finger 1 [Source:MGI Symbol;Acc:MGI:1891832]	GO:0000978(RNA polymerase II cis-regulatory region sequence-specific DNA binding),GO:0001228(DNA-binding transcription activator activity, RNA polymerase II-specific),GO:0003676(nucleic acid binding),GO:0003682(chromatin binding),GO:0005515(protein binding),GO:0005634(nucleus),GO:0005654(nucleoplasm),GO:0006355(regulation of transcription, DNA-templated),GO:0006357(regulation of transcription by …	NA
chr11	3292501	3293500	0.64	0.31	2.06452	hyper-methylated	0.00404254	0.0308016	+	promoter	Intermediate	LCP	ENSMUST00000136285	Patz1	POZ (BTB) and AT hook containing zinc finger 1 [Source:MGI Symbol;Acc:MGI:1891832]	GO:0000978(RNA polymerase II cis-regulatory region sequence-specific DNA binding),GO:0001228(DNA-binding transcription activator activity, RNA polymerase II-specific),GO:0003676(nucleic acid binding),GO:0003682(chromatin binding),GO:0005515(protein binding),GO:0005634(nucleus),GO:0005654(nucleoplasm),GO:0006355(regulation of transcription, DNA-templated),GO:0006357(regulation of transcription by …	NA
chr11	3355001	3356000	8.09	3.76	2.1516	hyper-methylated	1.45031e-06	3.18384e-05	-	promoter	Distal	LCP	ENSMUST00000148771	Limk2	LIM motif-containing protein kinase 2 [Source:MGI Symbol;Acc:MGI:1197517]	GO:0000166(nucleotide binding),GO:0004672(protein kinase activity),GO:0004674(protein serine/threonine kinase activity),GO:0005515(protein binding),GO:0005524(ATP binding),GO:0005634(nucleus),GO:0005737(cytoplasm),GO:0005801(cis-Golgi network),GO:0006468(protein phosphorylation),GO:0007283(spermatogenesis),GO:0016301(kinase activity),GO:0016310(phosphorylation),GO:0016740(transferase activity),GO…	ko04360(Axon guidance),ko04666(Fc gamma R-mediated phagocytosis),ko04810(Regulation of actin cytoskeleton),ko05170(Human immunodeficiency virus 1 infection)
chr11	3355001	3356000	8.09	3.76	2.1516	hyper-methylated	1.45031e-06	3.18384e-05	-	promoter	Proximal	LCP	ENSMUST00000142926	Limk2	LIM motif-containing protein kinase 2 [Source:MGI Symbol;Acc:MGI:1197517]	GO:0000166(nucleotide binding),GO:0004672(protein kinase activity),GO:0004674(protein serine/threonine kinase activity),GO:0005515(protein binding),GO:0005524(ATP binding),GO:0005634(nucleus),GO:0005737(cytoplasm),GO:0005801(cis-Golgi network),GO:0006468(protein phosphorylation),GO:0007283(spermatogenesis),GO:0016301(kinase activity),GO:0016310(phosphorylation),GO:0016740(transferase activity),GO…	ko04360(Axon guidance),ko04666(Fc gamma R-mediated phagocytosis),ko04810(Regulation of actin cytoskeleton),ko05170(Human immunodeficiency virus 1 infection)
chr11	3355001	3356000	8.09	3.76	2.1516	hyper-methylated	1.45031e-06	3.18384e-05	-	promoter	Proximal	LCP	ENSMUST00000142322	Gm11948	predicted gene 11948 [Source:MGI Symbol;Acc:MGI:3650068]	NA	NA
chr11	3355001	3356000	8.09	3.76	2.1516	hyper-methylated	1.45031e-06	3.18384e-05	-	promoter	Intermediate	LCP	ENSMUST00000142322	Gm11948	predicted gene 11948 [Source:MGI Symbol;Acc:MGI:3650068]	NA	NA
chr11	3355001	3356000	8.09	3.76	2.1516	hyper-methylated	1.45031e-06	3.18384e-05	-	promoter	Proximal	LCP	ENSMUST00000110029	Limk2	LIM motif-containing protein kinase 2 [Source:MGI Symbol;Acc:MGI:1197517]	GO:0000166(nucleotide binding),GO:0004672(protein kinase activity),GO:0004674(protein serine/threonine kinase activity),GO:0005515(protein binding),GO:0005524(ATP binding),GO:0005634(nucleus),GO:0005737(cytoplasm),GO:0005801(cis-Golgi network),GO:0006468(protein phosphorylation),GO:0007283(spermatogenesis),GO:0016301(kinase activity),GO:0016310(phosphorylation),GO:0016740(transferase activity),GO…	ko04360(Axon guidance),ko04666(Fc gamma R-mediated phagocytosis),ko04810(Regulation of actin cytoskeleton),ko05170(Human immunodeficiency virus 1 infection)
chr11	3355001	3356000	8.09	3.76	2.1516	hyper-methylated	1.45031e-06	3.18384e-05	-	promoter	Proximal	LCP	ENSMUST00000123689	Limk2	LIM motif-containing protein kinase 2 [Source:MGI Symbol;Acc:MGI:1197517]	GO:0000166(nucleotide binding),GO:0004672(protein kinase activity),GO:0004674(protein serine/threonine kinase activity),GO:0005515(protein binding),GO:0005524(ATP binding),GO:0005634(nucleus),GO:0005737(cytoplasm),GO:0005801(cis-Golgi network),GO:0006468(protein phosphorylation),GO:0007283(spermatogenesis),GO:0016301(kinase activity),GO:0016310(phosphorylation),GO:0016740(transferase activity),GO…	ko04360(Axon guidance),ko04666(Fc gamma R-mediated phagocytosis),ko04810(Regulation of actin cytoskeleton),ko05170(Human immunodeficiency virus 1 infection)
chr11	3355001	3356000	8.09	3.76	2.1516	hyper-methylated	1.45031e-06	3.18384e-05	-	promoter	Distal	LCP	ENSMUST00000142322	Gm11948	predicted gene 11948 [Source:MGI Symbol;Acc:MGI:3650068]	NA	NA
chr11	4232001	4233000	6.615	3.95	1.67468	hyper-methylated	0.000508838	0.00562515	-	promoter	Intermediate	ICP	ENSMUST00000119525	Gm11956	predicted gene 11956 [Source:MGI Symbol;Acc:MGI:3649806]	NA	NA
chr11	4232001	4233000	6.615	3.95	1.67468	hyper-methylated	0.000508838	0.00562515	-	promoter	Distal	ICP	ENSMUST00000119525	Gm11956	predicted gene 11956 [Source:MGI Symbol;Acc:MGI:3649806]	NA	NA
chr11	4232501	4233500	8.16	4.99	1.63527	hyper-methylated	0.00129926	0.0123043	-	promoter	Distal	ICP	ENSMUST00000119525	Gm11956	predicted gene 11956 [Source:MGI Symbol;Acc:MGI:3649806]	NA	NA
chr11	5830501	5831500	16.77	8.095	2.07165	hyper-methylated	4.947e-05	0.00074427	-	promoter	Intermediate	LCP	ENSMUST00000143478	Polm	polymerase (DNA directed), mu [Source:MGI Symbol;Acc:MGI:1860191]	GO:0003677(DNA binding),GO:0003887(DNA-directed DNA polymerase activity),GO:0005634(nucleus),GO:0006259(DNA metabolic process),GO:0006281(DNA repair),GO:0006303(double-strand break repair via nonhomologous end joining),GO:0006310(DNA recombination),GO:0006974(cellular response to DNA damage stimulus),GO:0016446(somatic hypermutation of immunoglobulin genes),GO:0016740(transferase activity),GO:001…	ko03450(Non-homologous end-joining)
chr11	5830501	5831500	16.77	8.095	2.07165	hyper-methylated	4.947e-05	0.00074427	-	promoter	Distal	LCP	ENSMUST00000143478	Polm	polymerase (DNA directed), mu [Source:MGI Symbol;Acc:MGI:1860191]	GO:0003677(DNA binding),GO:0003887(DNA-directed DNA polymerase activity),GO:0005634(nucleus),GO:0006259(DNA metabolic process),GO:0006281(DNA repair),GO:0006303(double-strand break repair via nonhomologous end joining),GO:0006310(DNA recombination),GO:0006974(cellular response to DNA damage stimulus),GO:0016446(somatic hypermutation of immunoglobulin genes),GO:0016740(transferase activity),GO:001…	ko03450(Non-homologous end-joining)
chr11	5831001	5832000	15.075	7.285	2.06932	hyper-methylated	8.41216e-05	0.00118304	-	promoter	Intermediate	LCP	ENSMUST00000143478	Polm	polymerase (DNA directed), mu [Source:MGI Symbol;Acc:MGI:1860191]	GO:0003677(DNA binding),GO:0003887(DNA-directed DNA polymerase activity),GO:0005634(nucleus),GO:0006259(DNA metabolic process),GO:0006281(DNA repair),GO:0006303(double-strand break repair via nonhomologous end joining),GO:0006310(DNA recombination),GO:0006974(cellular response to DNA damage stimulus),GO:0016446(somatic hypermutation of immunoglobulin genes),GO:0016740(transferase activity),GO:001…	ko03450(Non-homologous end-joining)
chr11	5831001	5832000	15.075	7.285	2.06932	hyper-methylated	8.41216e-05	0.00118304	-	promoter	Distal	LCP	ENSMUST00000143478	Polm	polymerase (DNA directed), mu [Source:MGI Symbol;Acc:MGI:1860191]	GO:0003677(DNA binding),GO:0003887(DNA-directed DNA polymerase activity),GO:0005634(nucleus),GO:0006259(DNA metabolic process),GO:0006281(DNA repair),GO:0006303(double-strand break repair via nonhomologous end joining),GO:0006310(DNA recombination),GO:0006974(cellular response to DNA damage stimulus),GO:0016446(somatic hypermutation of immunoglobulin genes),GO:0016740(transferase activity),GO:001…	ko03450(Non-homologous end-joining)
chr11	11684501	11685500	1.88	1.11	1.69369	hyper-methylated	0.0007309	0.00762576	+	promoter	Proximal	LCP	ENSMUST00000126058	Ikzf1	IKAROS family zinc finger 1 [Source:MGI Symbol;Acc:MGI:1342540]	GO:0000122(negative regulation of transcription by RNA polymerase II),GO:0000977(RNA polymerase II regulatory region sequence-specific DNA binding),GO:0001227(DNA-binding transcription repressor activity, RNA polymerase II-specific),GO:0003676(nucleic acid binding),GO:0003677(DNA binding),GO:0005634(nucleus),GO:0019904(protein domain specific binding),GO:0030098(lymphocyte differentiation),GO:003…	NA
chr11	11684501	11685500	1.88	1.11	1.69369	hyper-methylated	0.0007309	0.00762576	+	promoter	Intermediate	LCP	ENSMUST00000126058	Ikzf1	IKAROS family zinc finger 1 [Source:MGI Symbol;Acc:MGI:1342540]	GO:0000122(negative regulation of transcription by RNA polymerase II),GO:0000977(RNA polymerase II regulatory region sequence-specific DNA binding),GO:0001227(DNA-binding transcription repressor activity, RNA polymerase II-specific),GO:0003676(nucleic acid binding),GO:0003677(DNA binding),GO:0005634(nucleus),GO:0019904(protein domain specific binding),GO:0030098(lymphocyte differentiation),GO:003…	NA
chr11	11684501	11685500	1.88	1.11	1.69369	hyper-methylated	0.0007309	0.00762576	+	promoter	Proximal	LCP	ENSMUST00000141436	Ikzf1	IKAROS family zinc finger 1 [Source:MGI Symbol;Acc:MGI:1342540]	GO:0000122(negative regulation of transcription by RNA polymerase II),GO:0000977(RNA polymerase II regulatory region sequence-specific DNA binding),GO:0001227(DNA-binding transcription repressor activity, RNA polymerase II-specific),GO:0003676(nucleic acid binding),GO:0003677(DNA binding),GO:0005634(nucleus),GO:0019904(protein domain specific binding),GO:0030098(lymphocyte differentiation),GO:003…	NA
chr11	11684501	11685500	1.88	1.11	1.69369	hyper-methylated	0.0007309	0.00762576	+	promoter	Intermediate	LCP	ENSMUST00000141436	Ikzf1	IKAROS family zinc finger 1 [Source:MGI Symbol;Acc:MGI:1342540]	GO:0000122(negative regulation of transcription by RNA polymerase II),GO:0000977(RNA polymerase II regulatory region sequence-specific DNA binding),GO:0001227(DNA-binding transcription repressor activity, RNA polymerase II-specific),GO:0003676(nucleic acid binding),GO:0003677(DNA binding),GO:0005634(nucleus),GO:0019904(protein domain specific binding),GO:0030098(lymphocyte differentiation),GO:003…	NA
chr11	11684501	11685500	1.88	1.11	1.69369	hyper-methylated	0.0007309	0.00762576	+	promoter	Intermediate	ICP	ENSMUST00000065433	Ikzf1	IKAROS family zinc finger 1 [Source:MGI Symbol;Acc:MGI:1342540]	GO:0000122(negative regulation of transcription by RNA polymerase II),GO:0000977(RNA polymerase II regulatory region sequence-specific DNA binding),GO:0001227(DNA-binding transcription repressor activity, RNA polymerase II-specific),GO:0003676(nucleic acid binding),GO:0003677(DNA binding),GO:0005634(nucleus),GO:0019904(protein domain specific binding),GO:0030098(lymphocyte differentiation),GO:003…	NA
chr11	11684501	11685500	1.88	1.11	1.69369	hyper-methylated	0.0007309	0.00762576	+	promoter	Distal	ICP	ENSMUST00000065433	Ikzf1	IKAROS family zinc finger 1 [Source:MGI Symbol;Acc:MGI:1342540]	GO:0000122(negative regulation of transcription by RNA polymerase II),GO:0000977(RNA polymerase II regulatory region sequence-specific DNA binding),GO:0001227(DNA-binding transcription repressor activity, RNA polymerase II-specific),GO:0003676(nucleic acid binding),GO:0003677(DNA binding),GO:0005634(nucleus),GO:0019904(protein domain specific binding),GO:0030098(lymphocyte differentiation),GO:003…	NA
chr11	11684501	11685500	1.88	1.11	1.69369	hyper-methylated	0.0007309	0.00762576	+	promoter	Distal	ICP	ENSMUST00000076700	Ikzf1	IKAROS family zinc finger 1 [Source:MGI Symbol;Acc:MGI:1342540]	GO:0000122(negative regulation of transcription by RNA polymerase II),GO:0000977(RNA polymerase II regulatory region sequence-specific DNA binding),GO:0001227(DNA-binding transcription repressor activity, RNA polymerase II-specific),GO:0003676(nucleic acid binding),GO:0003677(DNA binding),GO:0005634(nucleus),GO:0019904(protein domain specific binding),GO:0030098(lymphocyte differentiation),GO:003…	NA
chr11	11684501	11685500	1.88	1.11	1.69369	hyper-methylated	0.0007309	0.00762576	+	promoter	Distal	ICP	ENSMUST00000048122	Ikzf1	IKAROS family zinc finger 1 [Source:MGI Symbol;Acc:MGI:1342540]	GO:0000122(negative regulation of transcription by RNA polymerase II),GO:0000977(RNA polymerase II regulatory region sequence-specific DNA binding),GO:0001227(DNA-binding transcription repressor activity, RNA polymerase II-specific),GO:0003676(nucleic acid binding),GO:0003677(DNA binding),GO:0005634(nucleus),GO:0019904(protein domain specific binding),GO:0030098(lymphocyte differentiation),GO:003…	NA
chr11	11684501	11685500	1.88	1.11	1.69369	hyper-methylated	0.0007309	0.00762576	+	promoter	Distal	HCP	ENSMUST00000018798	Ikzf1	IKAROS family zinc finger 1 [Source:MGI Symbol;Acc:MGI:1342540]	GO:0000122(negative regulation of transcription by RNA polymerase II),GO:0000977(RNA polymerase II regulatory region sequence-specific DNA binding),GO:0001227(DNA-binding transcription repressor activity, RNA polymerase II-specific),GO:0003676(nucleic acid binding),GO:0003677(DNA binding),GO:0005634(nucleus),GO:0019904(protein domain specific binding),GO:0030098(lymphocyte differentiation),GO:003…	NA
chr11	11684501	11685500	1.88	1.11	1.69369	hyper-methylated	0.0007309	0.00762576	+	promoter	Intermediate	ICP	ENSMUST00000076700	Ikzf1	IKAROS family zinc finger 1 [Source:MGI Symbol;Acc:MGI:1342540]	GO:0000122(negative regulation of transcription by RNA polymerase II),GO:0000977(RNA polymerase II regulatory region sequence-specific DNA binding),GO:0001227(DNA-binding transcription repressor activity, RNA polymerase II-specific),GO:0003676(nucleic acid binding),GO:0003677(DNA binding),GO:0005634(nucleus),GO:0019904(protein domain specific binding),GO:0030098(lymphocyte differentiation),GO:003…	NA
chr11	11684501	11685500	1.88	1.11	1.69369	hyper-methylated	0.0007309	0.00762576	+	promoter	Intermediate	ICP	ENSMUST00000048122	Ikzf1	IKAROS family zinc finger 1 [Source:MGI Symbol;Acc:MGI:1342540]	GO:0000122(negative regulation of transcription by RNA polymerase II),GO:0000977(RNA polymerase II regulatory region sequence-specific DNA binding),GO:0001227(DNA-binding transcription repressor activity, RNA polymerase II-specific),GO:0003676(nucleic acid binding),GO:0003677(DNA binding),GO:0005634(nucleus),GO:0019904(protein domain specific binding),GO:0030098(lymphocyte differentiation),GO:003…	NA
chr11	11684501	11685500	1.88	1.11	1.69369	hyper-methylated	0.0007309	0.00762576	+	promoter	Intermediate	HCP	ENSMUST00000018798	Ikzf1	IKAROS family zinc finger 1 [Source:MGI Symbol;Acc:MGI:1342540]	GO:0000122(negative regulation of transcription by RNA polymerase II),GO:0000977(RNA polymerase II regulatory region sequence-specific DNA binding),GO:0001227(DNA-binding transcription repressor activity, RNA polymerase II-specific),GO:0003676(nucleic acid binding),GO:0003677(DNA binding),GO:0005634(nucleus),GO:0019904(protein domain specific binding),GO:0030098(lymphocyte differentiation),GO:003…	NA
chr11	12028501	12029500	14.68	7.125	2.06035	hyper-methylated	0.00123804	0.0118319	-	promoter	Intermediate	LCP	ENSMUST00000109654	Grb10	growth factor receptor bound protein 10 [Source:MGI Symbol;Acc:MGI:103232]	GO:0001784(phosphotyrosine residue binding),GO:0005070(SH3/SH2 adaptor activity),GO:0005158(insulin receptor binding),GO:0005515(protein binding),GO:0005737(cytoplasm),GO:0005829(cytosol),GO:0007165(signal transduction),GO:0008286(insulin receptor signaling pathway),GO:0030159(receptor signaling complex adaptor activity),GO:0030178(negative regulation of Wnt signaling pathway),GO:0030674(protein-…	ko04150(mTOR signaling pathway)
chr11	12028501	12029500	14.68	7.125	2.06035	hyper-methylated	0.00123804	0.0118319	-	promoter	Distal	LCP	ENSMUST00000109654	Grb10	growth factor receptor bound protein 10 [Source:MGI Symbol;Acc:MGI:103232]	GO:0001784(phosphotyrosine residue binding),GO:0005070(SH3/SH2 adaptor activity),GO:0005158(insulin receptor binding),GO:0005515(protein binding),GO:0005737(cytoplasm),GO:0005829(cytosol),GO:0007165(signal transduction),GO:0008286(insulin receptor signaling pathway),GO:0030159(receptor signaling complex adaptor activity),GO:0030178(negative regulation of Wnt signaling pathway),GO:0030674(protein-…	ko04150(mTOR signaling pathway)
chr11	12028501	12029500	14.68	7.125	2.06035	hyper-methylated	0.00123804	0.0118319	-	promoter	Distal	ICP	ENSMUST00000150972	Grb10	growth factor receptor bound protein 10 [Source:MGI Symbol;Acc:MGI:103232]	GO:0001784(phosphotyrosine residue binding),GO:0005070(SH3/SH2 adaptor activity),GO:0005158(insulin receptor binding),GO:0005515(protein binding),GO:0005737(cytoplasm),GO:0005829(cytosol),GO:0007165(signal transduction),GO:0008286(insulin receptor signaling pathway),GO:0030159(receptor signaling complex adaptor activity),GO:0030178(negative regulation of Wnt signaling pathway),GO:0030674(protein-…	ko04150(mTOR signaling pathway)
chr11	12028501	12029500	14.68	7.125	2.06035	hyper-methylated	0.00123804	0.0118319	-	promoter	Distal	LCP	ENSMUST00000143915	Grb10	growth factor receptor bound protein 10 [Source:MGI Symbol;Acc:MGI:103232]	GO:0001784(phosphotyrosine residue binding),GO:0005070(SH3/SH2 adaptor activity),GO:0005158(insulin receptor binding),GO:0005515(protein binding),GO:0005737(cytoplasm),GO:0005829(cytosol),GO:0007165(signal transduction),GO:0008286(insulin receptor signaling pathway),GO:0030159(receptor signaling complex adaptor activity),GO:0030178(negative regulation of Wnt signaling pathway),GO:0030674(protein-…	ko04150(mTOR signaling pathway)
chr11	16260001	16261000	0.92	0.415	2.21687	hyper-methylated	0.00103965	0.0102454	+	promoter	Proximal	LCP	ENSMUST00000208440	Vstm2a	V-set and transmembrane domain containing 2A [Source:MGI Symbol;Acc:MGI:2384826]	GO:0005576(extracellular region),GO:0010628(positive regulation of gene expression),GO:0010884(positive regulation of lipid storage),GO:0016021(integral component of membrane),GO:0030154(cell differentiation),GO:0042802(identical protein binding),GO:0070352(positive regulation of white fat cell proliferation),GO:0071773(cellular response to BMP stimulus),GO:0090336(positive regulation of brown fa…	NA
chr11	16260001	16261000	0.92	0.415	2.21687	hyper-methylated	0.00103965	0.0102454	+	promoter	Intermediate	LCP	ENSMUST00000208440	Vstm2a	V-set and transmembrane domain containing 2A [Source:MGI Symbol;Acc:MGI:2384826]	GO:0005576(extracellular region),GO:0010628(positive regulation of gene expression),GO:0010884(positive regulation of lipid storage),GO:0016021(integral component of membrane),GO:0030154(cell differentiation),GO:0042802(identical protein binding),GO:0070352(positive regulation of white fat cell proliferation),GO:0071773(cellular response to BMP stimulus),GO:0090336(positive regulation of brown fa…	NA
chr11	19016501	19017500	3.415	1.755	1.94587	hyper-methylated	2.39492e-07	6.20716e-06	-	promoter	Intermediate	ICP	ENSMUST00000177357	Meis1	Meis homeobox 1 [Source:MGI Symbol;Acc:MGI:104717]	GO:0000978(RNA polymerase II cis-regulatory region sequence-specific DNA binding),GO:0000981(DNA-binding transcription factor activity, RNA polymerase II-specific),GO:0001228(DNA-binding transcription activator activity, RNA polymerase II-specific),GO:0001525(angiogenesis),GO:0001654(eye development),GO:0002089(lens morphogenesis in camera-type eye),GO:0003677(DNA binding),GO:0003682(chromatin bi…	ko04550(Signaling pathways regulating pluripotency of stem cells),ko05202(Transcriptional misregulation in cancer)
chr11	19016501	19017500	3.415	1.755	1.94587	hyper-methylated	2.39492e-07	6.20716e-06	-	promoter	Distal	ICP	ENSMUST00000177357	Meis1	Meis homeobox 1 [Source:MGI Symbol;Acc:MGI:104717]	GO:0000978(RNA polymerase II cis-regulatory region sequence-specific DNA binding),GO:0000981(DNA-binding transcription factor activity, RNA polymerase II-specific),GO:0001228(DNA-binding transcription activator activity, RNA polymerase II-specific),GO:0001525(angiogenesis),GO:0001654(eye development),GO:0002089(lens morphogenesis in camera-type eye),GO:0003677(DNA binding),GO:0003682(chromatin bi…	ko04550(Signaling pathways regulating pluripotency of stem cells),ko05202(Transcriptional misregulation in cancer)
chr11	20331501	20332500	0.425	0.21	2.02381	hyper-methylated	0.00171744	0.0155017	-	promoter	Proximal	HCP	ENSMUST00000109594	Slc1a4	solute carrier family 1 (glutamate/neutral amino acid transporter), member 4 [Source:MGI Symbol;Acc:MGI:2135601]	GO:0005254(chloride channel activity),GO:0005813(centrosome),GO:0005882(intermediate filament),GO:0005886(plasma membrane),GO:0015175(neutral amino acid transmembrane transporter activity),GO:0015180(L-alanine transmembrane transporter activity),GO:0015183(L-aspartate transmembrane transporter activity),GO:0015184(L-cystine transmembrane transporter activity),GO:0015193(L-proline transmembrane tr…	NA
chr11	20331501	20332500	0.425	0.21	2.02381	hyper-methylated	0.00171744	0.0155017	-	promoter	Proximal	HCP	ENSMUST00000004634	Slc1a4	solute carrier family 1 (glutamate/neutral amino acid transporter), member 4 [Source:MGI Symbol;Acc:MGI:2135601]	GO:0005254(chloride channel activity),GO:0005813(centrosome),GO:0005882(intermediate filament),GO:0005886(plasma membrane),GO:0015175(neutral amino acid transmembrane transporter activity),GO:0015180(L-alanine transmembrane transporter activity),GO:0015183(L-aspartate transmembrane transporter activity),GO:0015184(L-cystine transmembrane transporter activity),GO:0015193(L-proline transmembrane tr…	NA
chr11	20831501	20832500	1.865	0.12	15.5417	hyper-methylated	6.49745e-06	0.000122269	-	promoter	Intermediate	ICP	ENSMUST00000047028	Lgalsl	lectin, galactoside binding-like [Source:MGI Symbol;Acc:MGI:1916114]	GO:0003674(molecular_function),GO:0008150(biological_process),GO:0030246(carbohydrate binding),GO:0062023(collagen-containing extracellular matrix)	NA
chr11	20831501	20832500	1.865	0.12	15.5417	hyper-methylated	6.49745e-06	0.000122269	-	promoter	Intermediate	ICP	ENSMUST00000144441	Lgalsl	lectin, galactoside binding-like [Source:MGI Symbol;Acc:MGI:1916114]	GO:0003674(molecular_function),GO:0008150(biological_process),GO:0030246(carbohydrate binding),GO:0062023(collagen-containing extracellular matrix)	NA
chr11	20831501	20832500	1.865	0.12	15.5417	hyper-methylated	6.49745e-06	0.000122269	-	promoter	Distal	ICP	ENSMUST00000144441	Lgalsl	lectin, galactoside binding-like [Source:MGI Symbol;Acc:MGI:1916114]	GO:0003674(molecular_function),GO:0008150(biological_process),GO:0030246(carbohydrate binding),GO:0062023(collagen-containing extracellular matrix)	NA
chr11	20831501	20832500	1.865	0.12	15.5417	hyper-methylated	6.49745e-06	0.000122269	-	promoter	Intermediate	ICP	ENSMUST00000154300	Lgalsl	lectin, galactoside binding-like [Source:MGI Symbol;Acc:MGI:1916114]	GO:0003674(molecular_function),GO:0008150(biological_process),GO:0030246(carbohydrate binding),GO:0062023(collagen-containing extracellular matrix)	NA
chr11	20831501	20832500	1.865	0.12	15.5417	hyper-methylated	6.49745e-06	0.000122269	-	promoter	Intermediate	ICP	ENSMUST00000132928	Lgalsl	lectin, galactoside binding-like [Source:MGI Symbol;Acc:MGI:1916114]	GO:0003674(molecular_function),GO:0008150(biological_process),GO:0030246(carbohydrate binding),GO:0062023(collagen-containing extracellular matrix)	NA
chr11	20831501	20832500	1.865	0.12	15.5417	hyper-methylated	6.49745e-06	0.000122269	-	promoter	Proximal	LCP	ENSMUST00000123160	Gm12037	predicted gene 12037 [Source:MGI Symbol;Acc:MGI:3651602]	NA	NA
chr11	20831501	20832500	1.865	0.12	15.5417	hyper-methylated	6.49745e-06	0.000122269	-	promoter	Distal	ICP	ENSMUST00000047028	Lgalsl	lectin, galactoside binding-like [Source:MGI Symbol;Acc:MGI:1916114]	GO:0003674(molecular_function),GO:0008150(biological_process),GO:0030246(carbohydrate binding),GO:0062023(collagen-containing extracellular matrix)	NA
chr11	20831501	20832500	1.865	0.12	15.5417	hyper-methylated	6.49745e-06	0.000122269	-	promoter	Distal	ICP	ENSMUST00000154300	Lgalsl	lectin, galactoside binding-like [Source:MGI Symbol;Acc:MGI:1916114]	GO:0003674(molecular_function),GO:0008150(biological_process),GO:0030246(carbohydrate binding),GO:0062023(collagen-containing extracellular matrix)	NA
chr11	20831501	20832500	1.865	0.12	15.5417	hyper-methylated	6.49745e-06	0.000122269	-	promoter	Distal	ICP	ENSMUST00000132928	Lgalsl	lectin, galactoside binding-like [Source:MGI Symbol;Acc:MGI:1916114]	GO:0003674(molecular_function),GO:0008150(biological_process),GO:0030246(carbohydrate binding),GO:0062023(collagen-containing extracellular matrix)	NA
chr11	20831501	20832500	1.865	0.12	15.5417	hyper-methylated	6.49745e-06	0.000122269	-	promoter	Intermediate	LCP	ENSMUST00000123160	Gm12037	predicted gene 12037 [Source:MGI Symbol;Acc:MGI:3651602]	NA	NA
chr11	20937501	20938500	17.995	6.7	2.68582	hyper-methylated	7.06116e-13	4.40709e-11	-	promoter	Proximal	LCP	ENSMUST00000178821	Gm23681	predicted gene, 23681 [Source:MGI Symbol;Acc:MGI:5453458]	NA	NA
chr11	20937501	20938500	17.995	6.7	2.68582	hyper-methylated	7.06116e-13	4.40709e-11	-	promoter	Intermediate	LCP	ENSMUST00000178821	Gm23681	predicted gene, 23681 [Source:MGI Symbol;Acc:MGI:5453458]	NA	NA
chr11	20938001	20939000	12.81	4.935	2.59574	hyper-methylated	1.89092e-18	2.17505e-16	-	promoter	Intermediate	LCP	ENSMUST00000178821	Gm23681	predicted gene, 23681 [Source:MGI Symbol;Acc:MGI:5453458]	NA	NA
chr11	20938001	20939000	12.81	4.935	2.59574	hyper-methylated	1.89092e-18	2.17505e-16	-	promoter	Distal	LCP	ENSMUST00000178821	Gm23681	predicted gene, 23681 [Source:MGI Symbol;Acc:MGI:5453458]	NA	NA
chr11	20938501	20939500	8.71	2.99	2.91304	hyper-methylated	6.89562e-09	2.38544e-07	-	promoter	Intermediate	LCP	ENSMUST00000178821	Gm23681	predicted gene, 23681 [Source:MGI Symbol;Acc:MGI:5453458]	NA	NA
chr11	20938501	20939500	8.71	2.99	2.91304	hyper-methylated	6.89562e-09	2.38544e-07	-	promoter	Distal	LCP	ENSMUST00000178821	Gm23681	predicted gene, 23681 [Source:MGI Symbol;Acc:MGI:5453458]	NA	NA
chr11	21091001	21092000	0.355	0.18	1.97222	hyper-methylated	0.000676434	0.00715766	+	promoter	Proximal	HCP	ENSMUST00000093290	Peli1	pellino 1 [Source:MGI Symbol;Acc:MGI:1914495]	GO:0000209(protein polyubiquitination),GO:0000778(condensed nuclear chromosome kinetochore),GO:0001819(positive regulation of cytokine production),GO:0004842(ubiquitin-protein transferase activity),GO:0005515(protein binding),GO:0005634(nucleus),GO:0008063(Toll signaling pathway),GO:0008592(regulation of Toll signaling pathway),GO:0016567(protein ubiquitination),GO:0016740(transferase activity),G…	NA
chr11	21091001	21092000	0.355	0.18	1.97222	hyper-methylated	0.000676434	0.00715766	+	promoter	Intermediate	HCP	ENSMUST00000093290	Peli1	pellino 1 [Source:MGI Symbol;Acc:MGI:1914495]	GO:0000209(protein polyubiquitination),GO:0000778(condensed nuclear chromosome kinetochore),GO:0001819(positive regulation of cytokine production),GO:0004842(ubiquitin-protein transferase activity),GO:0005515(protein binding),GO:0005634(nucleus),GO:0008063(Toll signaling pathway),GO:0008592(regulation of Toll signaling pathway),GO:0016567(protein ubiquitination),GO:0016740(transferase activity),G…	NA
chr11	21091001	21092000	0.355	0.18	1.97222	hyper-methylated	0.000676434	0.00715766	+	promoter	Proximal	HCP	ENSMUST00000156122	Peli1	pellino 1 [Source:MGI Symbol;Acc:MGI:1914495]	GO:0000209(protein polyubiquitination),GO:0000778(condensed nuclear chromosome kinetochore),GO:0001819(positive regulation of cytokine production),GO:0004842(ubiquitin-protein transferase activity),GO:0005515(protein binding),GO:0005634(nucleus),GO:0008063(Toll signaling pathway),GO:0008592(regulation of Toll signaling pathway),GO:0016567(protein ubiquitination),GO:0016740(transferase activity),G…	NA
chr11	21091001	21092000	0.355	0.18	1.97222	hyper-methylated	0.000676434	0.00715766	+	promoter	Intermediate	HCP	ENSMUST00000156122	Peli1	pellino 1 [Source:MGI Symbol;Acc:MGI:1914495]	GO:0000209(protein polyubiquitination),GO:0000778(condensed nuclear chromosome kinetochore),GO:0001819(positive regulation of cytokine production),GO:0004842(ubiquitin-protein transferase activity),GO:0005515(protein binding),GO:0005634(nucleus),GO:0008063(Toll signaling pathway),GO:0008592(regulation of Toll signaling pathway),GO:0016567(protein ubiquitination),GO:0016740(transferase activity),G…	NA
chr11	21091001	21092000	0.355	0.18	1.97222	hyper-methylated	0.000676434	0.00715766	+	promoter	Intermediate	HCP	ENSMUST00000149675	Peli1	pellino 1 [Source:MGI Symbol;Acc:MGI:1914495]	GO:0000209(protein polyubiquitination),GO:0000778(condensed nuclear chromosome kinetochore),GO:0001819(positive regulation of cytokine production),GO:0004842(ubiquitin-protein transferase activity),GO:0005515(protein binding),GO:0005634(nucleus),GO:0008063(Toll signaling pathway),GO:0008592(regulation of Toll signaling pathway),GO:0016567(protein ubiquitination),GO:0016740(transferase activity),G…	NA
chr11	21091001	21092000	0.355	0.18	1.97222	hyper-methylated	0.000676434	0.00715766	+	promoter	Distal	HCP	ENSMUST00000149675	Peli1	pellino 1 [Source:MGI Symbol;Acc:MGI:1914495]	GO:0000209(protein polyubiquitination),GO:0000778(condensed nuclear chromosome kinetochore),GO:0001819(positive regulation of cytokine production),GO:0004842(ubiquitin-protein transferase activity),GO:0005515(protein binding),GO:0005634(nucleus),GO:0008063(Toll signaling pathway),GO:0008592(regulation of Toll signaling pathway),GO:0016567(protein ubiquitination),GO:0016740(transferase activity),G…	NA
chr11	21091001	21092000	0.355	0.18	1.97222	hyper-methylated	0.000676434	0.00715766	+	promoter	Proximal	HCP	ENSMUST00000149675	Peli1	pellino 1 [Source:MGI Symbol;Acc:MGI:1914495]	GO:0000209(protein polyubiquitination),GO:0000778(condensed nuclear chromosome kinetochore),GO:0001819(positive regulation of cytokine production),GO:0004842(ubiquitin-protein transferase activity),GO:0005515(protein binding),GO:0005634(nucleus),GO:0008063(Toll signaling pathway),GO:0008592(regulation of Toll signaling pathway),GO:0016567(protein ubiquitination),GO:0016740(transferase activity),G…	NA
chr11	21091501	21092500	0.42	0.265	1.58491	hyper-methylated	0.0026576	0.022004	+	promoter	Proximal	HCP	ENSMUST00000093290	Peli1	pellino 1 [Source:MGI Symbol;Acc:MGI:1914495]	GO:0000209(protein polyubiquitination),GO:0000778(condensed nuclear chromosome kinetochore),GO:0001819(positive regulation of cytokine production),GO:0004842(ubiquitin-protein transferase activity),GO:0005515(protein binding),GO:0005634(nucleus),GO:0008063(Toll signaling pathway),GO:0008592(regulation of Toll signaling pathway),GO:0016567(protein ubiquitination),GO:0016740(transferase activity),G…	NA
chr11	21091501	21092500	0.42	0.265	1.58491	hyper-methylated	0.0026576	0.022004	+	promoter	Proximal	HCP	ENSMUST00000156122	Peli1	pellino 1 [Source:MGI Symbol;Acc:MGI:1914495]	GO:0000209(protein polyubiquitination),GO:0000778(condensed nuclear chromosome kinetochore),GO:0001819(positive regulation of cytokine production),GO:0004842(ubiquitin-protein transferase activity),GO:0005515(protein binding),GO:0005634(nucleus),GO:0008063(Toll signaling pathway),GO:0008592(regulation of Toll signaling pathway),GO:0016567(protein ubiquitination),GO:0016740(transferase activity),G…	NA
chr11	21091501	21092500	0.42	0.265	1.58491	hyper-methylated	0.0026576	0.022004	+	promoter	Proximal	HCP	ENSMUST00000149675	Peli1	pellino 1 [Source:MGI Symbol;Acc:MGI:1914495]	GO:0000209(protein polyubiquitination),GO:0000778(condensed nuclear chromosome kinetochore),GO:0001819(positive regulation of cytokine production),GO:0004842(ubiquitin-protein transferase activity),GO:0005515(protein binding),GO:0005634(nucleus),GO:0008063(Toll signaling pathway),GO:0008592(regulation of Toll signaling pathway),GO:0016567(protein ubiquitination),GO:0016740(transferase activity),G…	NA
chr11	21091501	21092500	0.42	0.265	1.58491	hyper-methylated	0.0026576	0.022004	+	promoter	Intermediate	HCP	ENSMUST00000149675	Peli1	pellino 1 [Source:MGI Symbol;Acc:MGI:1914495]	GO:0000209(protein polyubiquitination),GO:0000778(condensed nuclear chromosome kinetochore),GO:0001819(positive regulation of cytokine production),GO:0004842(ubiquitin-protein transferase activity),GO:0005515(protein binding),GO:0005634(nucleus),GO:0008063(Toll signaling pathway),GO:0008592(regulation of Toll signaling pathway),GO:0016567(protein ubiquitination),GO:0016740(transferase activity),G…	NA
chr11	23665001	23666000	0.74	0.185	4	hyper-methylated	0.000275206	0.00330583	+	promoter	Proximal	HCP	ENSMUST00000109525	Pus10	pseudouridylate synthase 10 [Source:MGI Symbol;Acc:MGI:1921717]	GO:0001522(pseudouridine synthesis),GO:0003723(RNA binding),GO:0005634(nucleus),GO:0005737(cytoplasm),GO:0005739(mitochondrion),GO:0008033(tRNA processing),GO:0009451(RNA modification),GO:0009982(pseudouridine synthase activity),GO:0016853(isomerase activity),GO:0031053(primary miRNA processing),GO:0031119(tRNA pseudouridine synthesis),GO:0046872(metal ion binding),GO:0070878(primary miRNA bindin…	NA
chr11	23665001	23666000	0.74	0.185	4	hyper-methylated	0.000275206	0.00330583	+	promoter	Intermediate	HCP	ENSMUST00000109525	Pus10	pseudouridylate synthase 10 [Source:MGI Symbol;Acc:MGI:1921717]	GO:0001522(pseudouridine synthesis),GO:0003723(RNA binding),GO:0005634(nucleus),GO:0005737(cytoplasm),GO:0005739(mitochondrion),GO:0008033(tRNA processing),GO:0009451(RNA modification),GO:0009982(pseudouridine synthase activity),GO:0016853(isomerase activity),GO:0031053(primary miRNA processing),GO:0031119(tRNA pseudouridine synthesis),GO:0046872(metal ion binding),GO:0070878(primary miRNA bindin…	NA
chr11	23665001	23666000	0.74	0.185	4	hyper-methylated	0.000275206	0.00330583	+	promoter	Proximal	HCP	ENSMUST00000020520	Pus10	pseudouridylate synthase 10 [Source:MGI Symbol;Acc:MGI:1921717]	GO:0001522(pseudouridine synthesis),GO:0003723(RNA binding),GO:0005634(nucleus),GO:0005737(cytoplasm),GO:0005739(mitochondrion),GO:0008033(tRNA processing),GO:0009451(RNA modification),GO:0009982(pseudouridine synthase activity),GO:0016853(isomerase activity),GO:0031053(primary miRNA processing),GO:0031119(tRNA pseudouridine synthesis),GO:0046872(metal ion binding),GO:0070878(primary miRNA bindin…	NA
chr11	23665001	23666000	0.74	0.185	4	hyper-methylated	0.000275206	0.00330583	+	promoter	Intermediate	HCP	ENSMUST00000020520	Pus10	pseudouridylate synthase 10 [Source:MGI Symbol;Acc:MGI:1921717]	GO:0001522(pseudouridine synthesis),GO:0003723(RNA binding),GO:0005634(nucleus),GO:0005737(cytoplasm),GO:0005739(mitochondrion),GO:0008033(tRNA processing),GO:0009451(RNA modification),GO:0009982(pseudouridine synthase activity),GO:0016853(isomerase activity),GO:0031053(primary miRNA processing),GO:0031119(tRNA pseudouridine synthesis),GO:0046872(metal ion binding),GO:0070878(primary miRNA bindin…	NA
chr11	23665001	23666000	0.74	0.185	4	hyper-methylated	0.000275206	0.00330583	+	promoter	Intermediate	HCP	ENSMUST00000058163	Pus10	pseudouridylate synthase 10 [Source:MGI Symbol;Acc:MGI:1921717]	GO:0001522(pseudouridine synthesis),GO:0003723(RNA binding),GO:0005634(nucleus),GO:0005737(cytoplasm),GO:0005739(mitochondrion),GO:0008033(tRNA processing),GO:0009451(RNA modification),GO:0009982(pseudouridine synthase activity),GO:0016853(isomerase activity),GO:0031053(primary miRNA processing),GO:0031119(tRNA pseudouridine synthesis),GO:0046872(metal ion binding),GO:0070878(primary miRNA bindin…	NA
chr11	23665001	23666000	0.74	0.185	4	hyper-methylated	0.000275206	0.00330583	+	promoter	Distal	HCP	ENSMUST00000058163	Pus10	pseudouridylate synthase 10 [Source:MGI Symbol;Acc:MGI:1921717]	GO:0001522(pseudouridine synthesis),GO:0003723(RNA binding),GO:0005634(nucleus),GO:0005737(cytoplasm),GO:0005739(mitochondrion),GO:0008033(tRNA processing),GO:0009451(RNA modification),GO:0009982(pseudouridine synthase activity),GO:0016853(isomerase activity),GO:0031053(primary miRNA processing),GO:0031119(tRNA pseudouridine synthesis),GO:0046872(metal ion binding),GO:0070878(primary miRNA bindin…	NA
chr11	23665001	23666000	0.74	0.185	4	hyper-methylated	0.000275206	0.00330583	+	promoter	Intermediate	HCP	ENSMUST00000136365	Pus10	pseudouridylate synthase 10 [Source:MGI Symbol;Acc:MGI:1921717]	GO:0001522(pseudouridine synthesis),GO:0003723(RNA binding),GO:0005634(nucleus),GO:0005737(cytoplasm),GO:0005739(mitochondrion),GO:0008033(tRNA processing),GO:0009451(RNA modification),GO:0009982(pseudouridine synthase activity),GO:0016853(isomerase activity),GO:0031053(primary miRNA processing),GO:0031119(tRNA pseudouridine synthesis),GO:0046872(metal ion binding),GO:0070878(primary miRNA bindin…	NA
chr11	23665001	23666000	0.74	0.185	4	hyper-methylated	0.000275206	0.00330583	+	promoter	Distal	HCP	ENSMUST00000136365	Pus10	pseudouridylate synthase 10 [Source:MGI Symbol;Acc:MGI:1921717]	GO:0001522(pseudouridine synthesis),GO:0003723(RNA binding),GO:0005634(nucleus),GO:0005737(cytoplasm),GO:0005739(mitochondrion),GO:0008033(tRNA processing),GO:0009451(RNA modification),GO:0009982(pseudouridine synthase activity),GO:0016853(isomerase activity),GO:0031053(primary miRNA processing),GO:0031119(tRNA pseudouridine synthesis),GO:0046872(metal ion binding),GO:0070878(primary miRNA bindin…	NA
chr11	23665001	23666000	0.74	0.185	4	hyper-methylated	0.000275206	0.00330583	+	promoter	Distal	HCP	ENSMUST00000143117	Pus10	pseudouridylate synthase 10 [Source:MGI Symbol;Acc:MGI:1921717]	GO:0001522(pseudouridine synthesis),GO:0003723(RNA binding),GO:0005634(nucleus),GO:0005737(cytoplasm),GO:0005739(mitochondrion),GO:0008033(tRNA processing),GO:0009451(RNA modification),GO:0009982(pseudouridine synthase activity),GO:0016853(isomerase activity),GO:0031053(primary miRNA processing),GO:0031119(tRNA pseudouridine synthesis),GO:0046872(metal ion binding),GO:0070878(primary miRNA bindin…	NA
chr11	23665001	23666000	0.74	0.185	4	hyper-methylated	0.000275206	0.00330583	-	promoter	Proximal	HCP	ENSMUST00000020523	Pex13	peroxisomal biogenesis factor 13 [Source:MGI Symbol;Acc:MGI:1919379]	GO:0000268(peroxisome targeting sequence binding),GO:0001561(fatty acid alpha-oxidation),GO:0001764(neuron migration),GO:0001967(suckling behavior),GO:0005515(protein binding),GO:0005777(peroxisome),GO:0005778(peroxisomal membrane),GO:0005779(integral component of peroxisomal membrane),GO:0007626(locomotory behavior),GO:0015031(protein transport),GO:0016020(membrane),GO:0016021(integral component…	ko04146(Peroxisome)
chr11	23665001	23666000	0.74	0.185	4	hyper-methylated	0.000275206	0.00330583	-	promoter	Proximal	HCP	ENSMUST00000130811	Pex13	peroxisomal biogenesis factor 13 [Source:MGI Symbol;Acc:MGI:1919379]	GO:0000268(peroxisome targeting sequence binding),GO:0001561(fatty acid alpha-oxidation),GO:0001764(neuron migration),GO:0001967(suckling behavior),GO:0005515(protein binding),GO:0005777(peroxisome),GO:0005778(peroxisomal membrane),GO:0005779(integral component of peroxisomal membrane),GO:0007626(locomotory behavior),GO:0015031(protein transport),GO:0016020(membrane),GO:0016021(integral component…	ko04146(Peroxisome)
chr11	23665001	23666000	0.74	0.185	4	hyper-methylated	0.000275206	0.00330583	-	promoter	Proximal	HCP	ENSMUST00000124839	Pex13	peroxisomal biogenesis factor 13 [Source:MGI Symbol;Acc:MGI:1919379]	GO:0000268(peroxisome targeting sequence binding),GO:0001561(fatty acid alpha-oxidation),GO:0001764(neuron migration),GO:0001967(suckling behavior),GO:0005515(protein binding),GO:0005777(peroxisome),GO:0005778(peroxisomal membrane),GO:0005779(integral component of peroxisomal membrane),GO:0007626(locomotory behavior),GO:0015031(protein transport),GO:0016020(membrane),GO:0016021(integral component…	ko04146(Peroxisome)
chr11	23665001	23666000	0.74	0.185	4	hyper-methylated	0.000275206	0.00330583	-	promoter	Proximal	HCP	ENSMUST00000146533	Pex13	peroxisomal biogenesis factor 13 [Source:MGI Symbol;Acc:MGI:1919379]	GO:0000268(peroxisome targeting sequence binding),GO:0001561(fatty acid alpha-oxidation),GO:0001764(neuron migration),GO:0001967(suckling behavior),GO:0005515(protein binding),GO:0005777(peroxisome),GO:0005778(peroxisomal membrane),GO:0005779(integral component of peroxisomal membrane),GO:0007626(locomotory behavior),GO:0015031(protein transport),GO:0016020(membrane),GO:0016021(integral component…	ko04146(Peroxisome)
chr11	23665001	23666000	0.74	0.185	4	hyper-methylated	0.000275206	0.00330583	+	promoter	Proximal	HCP	ENSMUST00000058163	Pus10	pseudouridylate synthase 10 [Source:MGI Symbol;Acc:MGI:1921717]	GO:0001522(pseudouridine synthesis),GO:0003723(RNA binding),GO:0005634(nucleus),GO:0005737(cytoplasm),GO:0005739(mitochondrion),GO:0008033(tRNA processing),GO:0009451(RNA modification),GO:0009982(pseudouridine synthase activity),GO:0016853(isomerase activity),GO:0031053(primary miRNA processing),GO:0031119(tRNA pseudouridine synthesis),GO:0046872(metal ion binding),GO:0070878(primary miRNA bindin…	NA
chr11	23665001	23666000	0.74	0.185	4	hyper-methylated	0.000275206	0.00330583	+	promoter	Proximal	HCP	ENSMUST00000136365	Pus10	pseudouridylate synthase 10 [Source:MGI Symbol;Acc:MGI:1921717]	GO:0001522(pseudouridine synthesis),GO:0003723(RNA binding),GO:0005634(nucleus),GO:0005737(cytoplasm),GO:0005739(mitochondrion),GO:0008033(tRNA processing),GO:0009451(RNA modification),GO:0009982(pseudouridine synthase activity),GO:0016853(isomerase activity),GO:0031053(primary miRNA processing),GO:0031119(tRNA pseudouridine synthesis),GO:0046872(metal ion binding),GO:0070878(primary miRNA bindin…	NA
chr11	23665001	23666000	0.74	0.185	4	hyper-methylated	0.000275206	0.00330583	+	promoter	Intermediate	HCP	ENSMUST00000143117	Pus10	pseudouridylate synthase 10 [Source:MGI Symbol;Acc:MGI:1921717]	GO:0001522(pseudouridine synthesis),GO:0003723(RNA binding),GO:0005634(nucleus),GO:0005737(cytoplasm),GO:0005739(mitochondrion),GO:0008033(tRNA processing),GO:0009451(RNA modification),GO:0009982(pseudouridine synthase activity),GO:0016853(isomerase activity),GO:0031053(primary miRNA processing),GO:0031119(tRNA pseudouridine synthesis),GO:0046872(metal ion binding),GO:0070878(primary miRNA bindin…	NA
chr11	23665001	23666000	0.74	0.185	4	hyper-methylated	0.000275206	0.00330583	-	promoter	Intermediate	HCP	ENSMUST00000146533	Pex13	peroxisomal biogenesis factor 13 [Source:MGI Symbol;Acc:MGI:1919379]	GO:0000268(peroxisome targeting sequence binding),GO:0001561(fatty acid alpha-oxidation),GO:0001764(neuron migration),GO:0001967(suckling behavior),GO:0005515(protein binding),GO:0005777(peroxisome),GO:0005778(peroxisomal membrane),GO:0005779(integral component of peroxisomal membrane),GO:0007626(locomotory behavior),GO:0015031(protein transport),GO:0016020(membrane),GO:0016021(integral component…	ko04146(Peroxisome)
chr11	23665501	23666500	0.57	0.16	3.5625	hyper-methylated	0.000116775	0.00157388	+	promoter	Proximal	HCP	ENSMUST00000109525	Pus10	pseudouridylate synthase 10 [Source:MGI Symbol;Acc:MGI:1921717]	GO:0001522(pseudouridine synthesis),GO:0003723(RNA binding),GO:0005634(nucleus),GO:0005737(cytoplasm),GO:0005739(mitochondrion),GO:0008033(tRNA processing),GO:0009451(RNA modification),GO:0009982(pseudouridine synthase activity),GO:0016853(isomerase activity),GO:0031053(primary miRNA processing),GO:0031119(tRNA pseudouridine synthesis),GO:0046872(metal ion binding),GO:0070878(primary miRNA bindin…	NA
chr11	23665501	23666500	0.57	0.16	3.5625	hyper-methylated	0.000116775	0.00157388	+	promoter	Proximal	HCP	ENSMUST00000020520	Pus10	pseudouridylate synthase 10 [Source:MGI Symbol;Acc:MGI:1921717]	GO:0001522(pseudouridine synthesis),GO:0003723(RNA binding),GO:0005634(nucleus),GO:0005737(cytoplasm),GO:0005739(mitochondrion),GO:0008033(tRNA processing),GO:0009451(RNA modification),GO:0009982(pseudouridine synthase activity),GO:0016853(isomerase activity),GO:0031053(primary miRNA processing),GO:0031119(tRNA pseudouridine synthesis),GO:0046872(metal ion binding),GO:0070878(primary miRNA bindin…	NA
chr11	23665501	23666500	0.57	0.16	3.5625	hyper-methylated	0.000116775	0.00157388	+	promoter	Proximal	HCP	ENSMUST00000058163	Pus10	pseudouridylate synthase 10 [Source:MGI Symbol;Acc:MGI:1921717]	GO:0001522(pseudouridine synthesis),GO:0003723(RNA binding),GO:0005634(nucleus),GO:0005737(cytoplasm),GO:0005739(mitochondrion),GO:0008033(tRNA processing),GO:0009451(RNA modification),GO:0009982(pseudouridine synthase activity),GO:0016853(isomerase activity),GO:0031053(primary miRNA processing),GO:0031119(tRNA pseudouridine synthesis),GO:0046872(metal ion binding),GO:0070878(primary miRNA bindin…	NA
chr11	23665501	23666500	0.57	0.16	3.5625	hyper-methylated	0.000116775	0.00157388	+	promoter	Intermediate	HCP	ENSMUST00000058163	Pus10	pseudouridylate synthase 10 [Source:MGI Symbol;Acc:MGI:1921717]	GO:0001522(pseudouridine synthesis),GO:0003723(RNA binding),GO:0005634(nucleus),GO:0005737(cytoplasm),GO:0005739(mitochondrion),GO:0008033(tRNA processing),GO:0009451(RNA modification),GO:0009982(pseudouridine synthase activity),GO:0016853(isomerase activity),GO:0031053(primary miRNA processing),GO:0031119(tRNA pseudouridine synthesis),GO:0046872(metal ion binding),GO:0070878(primary miRNA bindin…	NA
chr11	23665501	23666500	0.57	0.16	3.5625	hyper-methylated	0.000116775	0.00157388	+	promoter	Proximal	HCP	ENSMUST00000136365	Pus10	pseudouridylate synthase 10 [Source:MGI Symbol;Acc:MGI:1921717]	GO:0001522(pseudouridine synthesis),GO:0003723(RNA binding),GO:0005634(nucleus),GO:0005737(cytoplasm),GO:0005739(mitochondrion),GO:0008033(tRNA processing),GO:0009451(RNA modification),GO:0009982(pseudouridine synthase activity),GO:0016853(isomerase activity),GO:0031053(primary miRNA processing),GO:0031119(tRNA pseudouridine synthesis),GO:0046872(metal ion binding),GO:0070878(primary miRNA bindin…	NA
chr11	23665501	23666500	0.57	0.16	3.5625	hyper-methylated	0.000116775	0.00157388	+	promoter	Intermediate	HCP	ENSMUST00000136365	Pus10	pseudouridylate synthase 10 [Source:MGI Symbol;Acc:MGI:1921717]	GO:0001522(pseudouridine synthesis),GO:0003723(RNA binding),GO:0005634(nucleus),GO:0005737(cytoplasm),GO:0005739(mitochondrion),GO:0008033(tRNA processing),GO:0009451(RNA modification),GO:0009982(pseudouridine synthase activity),GO:0016853(isomerase activity),GO:0031053(primary miRNA processing),GO:0031119(tRNA pseudouridine synthesis),GO:0046872(metal ion binding),GO:0070878(primary miRNA bindin…	NA
chr11	23665501	23666500	0.57	0.16	3.5625	hyper-methylated	0.000116775	0.00157388	+	promoter	Intermediate	HCP	ENSMUST00000143117	Pus10	pseudouridylate synthase 10 [Source:MGI Symbol;Acc:MGI:1921717]	GO:0001522(pseudouridine synthesis),GO:0003723(RNA binding),GO:0005634(nucleus),GO:0005737(cytoplasm),GO:0005739(mitochondrion),GO:0008033(tRNA processing),GO:0009451(RNA modification),GO:0009982(pseudouridine synthase activity),GO:0016853(isomerase activity),GO:0031053(primary miRNA processing),GO:0031119(tRNA pseudouridine synthesis),GO:0046872(metal ion binding),GO:0070878(primary miRNA bindin…	NA
chr11	23665501	23666500	0.57	0.16	3.5625	hyper-methylated	0.000116775	0.00157388	+	promoter	Distal	HCP	ENSMUST00000143117	Pus10	pseudouridylate synthase 10 [Source:MGI Symbol;Acc:MGI:1921717]	GO:0001522(pseudouridine synthesis),GO:0003723(RNA binding),GO:0005634(nucleus),GO:0005737(cytoplasm),GO:0005739(mitochondrion),GO:0008033(tRNA processing),GO:0009451(RNA modification),GO:0009982(pseudouridine synthase activity),GO:0016853(isomerase activity),GO:0031053(primary miRNA processing),GO:0031119(tRNA pseudouridine synthesis),GO:0046872(metal ion binding),GO:0070878(primary miRNA bindin…	NA
chr11	23665501	23666500	0.57	0.16	3.5625	hyper-methylated	0.000116775	0.00157388	-	promoter	Proximal	HCP	ENSMUST00000020523	Pex13	peroxisomal biogenesis factor 13 [Source:MGI Symbol;Acc:MGI:1919379]	GO:0000268(peroxisome targeting sequence binding),GO:0001561(fatty acid alpha-oxidation),GO:0001764(neuron migration),GO:0001967(suckling behavior),GO:0005515(protein binding),GO:0005777(peroxisome),GO:0005778(peroxisomal membrane),GO:0005779(integral component of peroxisomal membrane),GO:0007626(locomotory behavior),GO:0015031(protein transport),GO:0016020(membrane),GO:0016021(integral component…	ko04146(Peroxisome)
chr11	23665501	23666500	0.57	0.16	3.5625	hyper-methylated	0.000116775	0.00157388	-	promoter	Proximal	HCP	ENSMUST00000130811	Pex13	peroxisomal biogenesis factor 13 [Source:MGI Symbol;Acc:MGI:1919379]	GO:0000268(peroxisome targeting sequence binding),GO:0001561(fatty acid alpha-oxidation),GO:0001764(neuron migration),GO:0001967(suckling behavior),GO:0005515(protein binding),GO:0005777(peroxisome),GO:0005778(peroxisomal membrane),GO:0005779(integral component of peroxisomal membrane),GO:0007626(locomotory behavior),GO:0015031(protein transport),GO:0016020(membrane),GO:0016021(integral component…	ko04146(Peroxisome)
chr11	23665501	23666500	0.57	0.16	3.5625	hyper-methylated	0.000116775	0.00157388	-	promoter	Proximal	HCP	ENSMUST00000124839	Pex13	peroxisomal biogenesis factor 13 [Source:MGI Symbol;Acc:MGI:1919379]	GO:0000268(peroxisome targeting sequence binding),GO:0001561(fatty acid alpha-oxidation),GO:0001764(neuron migration),GO:0001967(suckling behavior),GO:0005515(protein binding),GO:0005777(peroxisome),GO:0005778(peroxisomal membrane),GO:0005779(integral component of peroxisomal membrane),GO:0007626(locomotory behavior),GO:0015031(protein transport),GO:0016020(membrane),GO:0016021(integral component…	ko04146(Peroxisome)
chr11	23665501	23666500	0.57	0.16	3.5625	hyper-methylated	0.000116775	0.00157388	-	promoter	Proximal	HCP	ENSMUST00000146533	Pex13	peroxisomal biogenesis factor 13 [Source:MGI Symbol;Acc:MGI:1919379]	GO:0000268(peroxisome targeting sequence binding),GO:0001561(fatty acid alpha-oxidation),GO:0001764(neuron migration),GO:0001967(suckling behavior),GO:0005515(protein binding),GO:0005777(peroxisome),GO:0005778(peroxisomal membrane),GO:0005779(integral component of peroxisomal membrane),GO:0007626(locomotory behavior),GO:0015031(protein transport),GO:0016020(membrane),GO:0016021(integral component…	ko04146(Peroxisome)
chr11	23665501	23666500	0.57	0.16	3.5625	hyper-methylated	0.000116775	0.00157388	-	promoter	Intermediate	HCP	ENSMUST00000146533	Pex13	peroxisomal biogenesis factor 13 [Source:MGI Symbol;Acc:MGI:1919379]	GO:0000268(peroxisome targeting sequence binding),GO:0001561(fatty acid alpha-oxidation),GO:0001764(neuron migration),GO:0001967(suckling behavior),GO:0005515(protein binding),GO:0005777(peroxisome),GO:0005778(peroxisomal membrane),GO:0005779(integral component of peroxisomal membrane),GO:0007626(locomotory behavior),GO:0015031(protein transport),GO:0016020(membrane),GO:0016021(integral component…	ko04146(Peroxisome)
chr11	23665501	23666500	0.57	0.16	3.5625	hyper-methylated	0.000116775	0.00157388	+	promoter	Proximal	HCP	ENSMUST00000143117	Pus10	pseudouridylate synthase 10 [Source:MGI Symbol;Acc:MGI:1921717]	GO:0001522(pseudouridine synthesis),GO:0003723(RNA binding),GO:0005634(nucleus),GO:0005737(cytoplasm),GO:0005739(mitochondrion),GO:0008033(tRNA processing),GO:0009451(RNA modification),GO:0009982(pseudouridine synthase activity),GO:0016853(isomerase activity),GO:0031053(primary miRNA processing),GO:0031119(tRNA pseudouridine synthesis),GO:0046872(metal ion binding),GO:0070878(primary miRNA bindin…	NA
chr11	23665501	23666500	0.57	0.16	3.5625	hyper-methylated	0.000116775	0.00157388	-	promoter	Intermediate	HCP	ENSMUST00000020523	Pex13	peroxisomal biogenesis factor 13 [Source:MGI Symbol;Acc:MGI:1919379]	GO:0000268(peroxisome targeting sequence binding),GO:0001561(fatty acid alpha-oxidation),GO:0001764(neuron migration),GO:0001967(suckling behavior),GO:0005515(protein binding),GO:0005777(peroxisome),GO:0005778(peroxisomal membrane),GO:0005779(integral component of peroxisomal membrane),GO:0007626(locomotory behavior),GO:0015031(protein transport),GO:0016020(membrane),GO:0016021(integral component…	ko04146(Peroxisome)
chr11	23665501	23666500	0.57	0.16	3.5625	hyper-methylated	0.000116775	0.00157388	-	promoter	Intermediate	HCP	ENSMUST00000130811	Pex13	peroxisomal biogenesis factor 13 [Source:MGI Symbol;Acc:MGI:1919379]	GO:0000268(peroxisome targeting sequence binding),GO:0001561(fatty acid alpha-oxidation),GO:0001764(neuron migration),GO:0001967(suckling behavior),GO:0005515(protein binding),GO:0005777(peroxisome),GO:0005778(peroxisomal membrane),GO:0005779(integral component of peroxisomal membrane),GO:0007626(locomotory behavior),GO:0015031(protein transport),GO:0016020(membrane),GO:0016021(integral component…	ko04146(Peroxisome)
chr11	23665501	23666500	0.57	0.16	3.5625	hyper-methylated	0.000116775	0.00157388	-	promoter	Intermediate	HCP	ENSMUST00000124839	Pex13	peroxisomal biogenesis factor 13 [Source:MGI Symbol;Acc:MGI:1919379]	GO:0000268(peroxisome targeting sequence binding),GO:0001561(fatty acid alpha-oxidation),GO:0001764(neuron migration),GO:0001967(suckling behavior),GO:0005515(protein binding),GO:0005777(peroxisome),GO:0005778(peroxisomal membrane),GO:0005779(integral component of peroxisomal membrane),GO:0007626(locomotory behavior),GO:0015031(protein transport),GO:0016020(membrane),GO:0016021(integral component…	ko04146(Peroxisome)
chr11	23666501	23667500	2.695	0.745	3.61745	hyper-methylated	0.00255883	0.0213557	+	promoter	Proximal	HCP	ENSMUST00000058163	Pus10	pseudouridylate synthase 10 [Source:MGI Symbol;Acc:MGI:1921717]	GO:0001522(pseudouridine synthesis),GO:0003723(RNA binding),GO:0005634(nucleus),GO:0005737(cytoplasm),GO:0005739(mitochondrion),GO:0008033(tRNA processing),GO:0009451(RNA modification),GO:0009982(pseudouridine synthase activity),GO:0016853(isomerase activity),GO:0031053(primary miRNA processing),GO:0031119(tRNA pseudouridine synthesis),GO:0046872(metal ion binding),GO:0070878(primary miRNA bindin…	NA
chr11	23666501	23667500	2.695	0.745	3.61745	hyper-methylated	0.00255883	0.0213557	+	promoter	Proximal	HCP	ENSMUST00000136365	Pus10	pseudouridylate synthase 10 [Source:MGI Symbol;Acc:MGI:1921717]	GO:0001522(pseudouridine synthesis),GO:0003723(RNA binding),GO:0005634(nucleus),GO:0005737(cytoplasm),GO:0005739(mitochondrion),GO:0008033(tRNA processing),GO:0009451(RNA modification),GO:0009982(pseudouridine synthase activity),GO:0016853(isomerase activity),GO:0031053(primary miRNA processing),GO:0031119(tRNA pseudouridine synthesis),GO:0046872(metal ion binding),GO:0070878(primary miRNA bindin…	NA
chr11	23666501	23667500	2.695	0.745	3.61745	hyper-methylated	0.00255883	0.0213557	+	promoter	Proximal	HCP	ENSMUST00000143117	Pus10	pseudouridylate synthase 10 [Source:MGI Symbol;Acc:MGI:1921717]	GO:0001522(pseudouridine synthesis),GO:0003723(RNA binding),GO:0005634(nucleus),GO:0005737(cytoplasm),GO:0005739(mitochondrion),GO:0008033(tRNA processing),GO:0009451(RNA modification),GO:0009982(pseudouridine synthase activity),GO:0016853(isomerase activity),GO:0031053(primary miRNA processing),GO:0031119(tRNA pseudouridine synthesis),GO:0046872(metal ion binding),GO:0070878(primary miRNA bindin…	NA
chr11	23666501	23667500	2.695	0.745	3.61745	hyper-methylated	0.00255883	0.0213557	-	promoter	Intermediate	HCP	ENSMUST00000020523	Pex13	peroxisomal biogenesis factor 13 [Source:MGI Symbol;Acc:MGI:1919379]	GO:0000268(peroxisome targeting sequence binding),GO:0001561(fatty acid alpha-oxidation),GO:0001764(neuron migration),GO:0001967(suckling behavior),GO:0005515(protein binding),GO:0005777(peroxisome),GO:0005778(peroxisomal membrane),GO:0005779(integral component of peroxisomal membrane),GO:0007626(locomotory behavior),GO:0015031(protein transport),GO:0016020(membrane),GO:0016021(integral component…	ko04146(Peroxisome)
chr11	23666501	23667500	2.695	0.745	3.61745	hyper-methylated	0.00255883	0.0213557	-	promoter	Distal	HCP	ENSMUST00000020523	Pex13	peroxisomal biogenesis factor 13 [Source:MGI Symbol;Acc:MGI:1919379]	GO:0000268(peroxisome targeting sequence binding),GO:0001561(fatty acid alpha-oxidation),GO:0001764(neuron migration),GO:0001967(suckling behavior),GO:0005515(protein binding),GO:0005777(peroxisome),GO:0005778(peroxisomal membrane),GO:0005779(integral component of peroxisomal membrane),GO:0007626(locomotory behavior),GO:0015031(protein transport),GO:0016020(membrane),GO:0016021(integral component…	ko04146(Peroxisome)
chr11	23666501	23667500	2.695	0.745	3.61745	hyper-methylated	0.00255883	0.0213557	-	promoter	Intermediate	HCP	ENSMUST00000130811	Pex13	peroxisomal biogenesis factor 13 [Source:MGI Symbol;Acc:MGI:1919379]	GO:0000268(peroxisome targeting sequence binding),GO:0001561(fatty acid alpha-oxidation),GO:0001764(neuron migration),GO:0001967(suckling behavior),GO:0005515(protein binding),GO:0005777(peroxisome),GO:0005778(peroxisomal membrane),GO:0005779(integral component of peroxisomal membrane),GO:0007626(locomotory behavior),GO:0015031(protein transport),GO:0016020(membrane),GO:0016021(integral component…	ko04146(Peroxisome)
chr11	23666501	23667500	2.695	0.745	3.61745	hyper-methylated	0.00255883	0.0213557	-	promoter	Distal	HCP	ENSMUST00000130811	Pex13	peroxisomal biogenesis factor 13 [Source:MGI Symbol;Acc:MGI:1919379]	GO:0000268(peroxisome targeting sequence binding),GO:0001561(fatty acid alpha-oxidation),GO:0001764(neuron migration),GO:0001967(suckling behavior),GO:0005515(protein binding),GO:0005777(peroxisome),GO:0005778(peroxisomal membrane),GO:0005779(integral component of peroxisomal membrane),GO:0007626(locomotory behavior),GO:0015031(protein transport),GO:0016020(membrane),GO:0016021(integral component…	ko04146(Peroxisome)
chr11	23666501	23667500	2.695	0.745	3.61745	hyper-methylated	0.00255883	0.0213557	-	promoter	Intermediate	HCP	ENSMUST00000124839	Pex13	peroxisomal biogenesis factor 13 [Source:MGI Symbol;Acc:MGI:1919379]	GO:0000268(peroxisome targeting sequence binding),GO:0001561(fatty acid alpha-oxidation),GO:0001764(neuron migration),GO:0001967(suckling behavior),GO:0005515(protein binding),GO:0005777(peroxisome),GO:0005778(peroxisomal membrane),GO:0005779(integral component of peroxisomal membrane),GO:0007626(locomotory behavior),GO:0015031(protein transport),GO:0016020(membrane),GO:0016021(integral component…	ko04146(Peroxisome)
chr11	23666501	23667500	2.695	0.745	3.61745	hyper-methylated	0.00255883	0.0213557	-	promoter	Distal	HCP	ENSMUST00000124839	Pex13	peroxisomal biogenesis factor 13 [Source:MGI Symbol;Acc:MGI:1919379]	GO:0000268(peroxisome targeting sequence binding),GO:0001561(fatty acid alpha-oxidation),GO:0001764(neuron migration),GO:0001967(suckling behavior),GO:0005515(protein binding),GO:0005777(peroxisome),GO:0005778(peroxisomal membrane),GO:0005779(integral component of peroxisomal membrane),GO:0007626(locomotory behavior),GO:0015031(protein transport),GO:0016020(membrane),GO:0016021(integral component…	ko04146(Peroxisome)
chr11	23666501	23667500	2.695	0.745	3.61745	hyper-methylated	0.00255883	0.0213557	-	promoter	Intermediate	HCP	ENSMUST00000146533	Pex13	peroxisomal biogenesis factor 13 [Source:MGI Symbol;Acc:MGI:1919379]	GO:0000268(peroxisome targeting sequence binding),GO:0001561(fatty acid alpha-oxidation),GO:0001764(neuron migration),GO:0001967(suckling behavior),GO:0005515(protein binding),GO:0005777(peroxisome),GO:0005778(peroxisomal membrane),GO:0005779(integral component of peroxisomal membrane),GO:0007626(locomotory behavior),GO:0015031(protein transport),GO:0016020(membrane),GO:0016021(integral component…	ko04146(Peroxisome)
chr11	23666501	23667500	2.695	0.745	3.61745	hyper-methylated	0.00255883	0.0213557	-	promoter	Distal	HCP	ENSMUST00000146533	Pex13	peroxisomal biogenesis factor 13 [Source:MGI Symbol;Acc:MGI:1919379]	GO:0000268(peroxisome targeting sequence binding),GO:0001561(fatty acid alpha-oxidation),GO:0001764(neuron migration),GO:0001967(suckling behavior),GO:0005515(protein binding),GO:0005777(peroxisome),GO:0005778(peroxisomal membrane),GO:0005779(integral component of peroxisomal membrane),GO:0007626(locomotory behavior),GO:0015031(protein transport),GO:0016020(membrane),GO:0016021(integral component…	ko04146(Peroxisome)
chr11	23667001	23668000	3.44	1.75	1.96571	hyper-methylated	0.00200858	0.0176011	+	promoter	Proximal	HCP	ENSMUST00000143117	Pus10	pseudouridylate synthase 10 [Source:MGI Symbol;Acc:MGI:1921717]	GO:0001522(pseudouridine synthesis),GO:0003723(RNA binding),GO:0005634(nucleus),GO:0005737(cytoplasm),GO:0005739(mitochondrion),GO:0008033(tRNA processing),GO:0009451(RNA modification),GO:0009982(pseudouridine synthase activity),GO:0016853(isomerase activity),GO:0031053(primary miRNA processing),GO:0031119(tRNA pseudouridine synthesis),GO:0046872(metal ion binding),GO:0070878(primary miRNA bindin…	NA
chr11	23667001	23668000	3.44	1.75	1.96571	hyper-methylated	0.00200858	0.0176011	-	promoter	Distal	HCP	ENSMUST00000020523	Pex13	peroxisomal biogenesis factor 13 [Source:MGI Symbol;Acc:MGI:1919379]	GO:0000268(peroxisome targeting sequence binding),GO:0001561(fatty acid alpha-oxidation),GO:0001764(neuron migration),GO:0001967(suckling behavior),GO:0005515(protein binding),GO:0005777(peroxisome),GO:0005778(peroxisomal membrane),GO:0005779(integral component of peroxisomal membrane),GO:0007626(locomotory behavior),GO:0015031(protein transport),GO:0016020(membrane),GO:0016021(integral component…	ko04146(Peroxisome)
chr11	23667001	23668000	3.44	1.75	1.96571	hyper-methylated	0.00200858	0.0176011	-	promoter	Distal	HCP	ENSMUST00000130811	Pex13	peroxisomal biogenesis factor 13 [Source:MGI Symbol;Acc:MGI:1919379]	GO:0000268(peroxisome targeting sequence binding),GO:0001561(fatty acid alpha-oxidation),GO:0001764(neuron migration),GO:0001967(suckling behavior),GO:0005515(protein binding),GO:0005777(peroxisome),GO:0005778(peroxisomal membrane),GO:0005779(integral component of peroxisomal membrane),GO:0007626(locomotory behavior),GO:0015031(protein transport),GO:0016020(membrane),GO:0016021(integral component…	ko04146(Peroxisome)
chr11	23667001	23668000	3.44	1.75	1.96571	hyper-methylated	0.00200858	0.0176011	-	promoter	Distal	HCP	ENSMUST00000124839	Pex13	peroxisomal biogenesis factor 13 [Source:MGI Symbol;Acc:MGI:1919379]	GO:0000268(peroxisome targeting sequence binding),GO:0001561(fatty acid alpha-oxidation),GO:0001764(neuron migration),GO:0001967(suckling behavior),GO:0005515(protein binding),GO:0005777(peroxisome),GO:0005778(peroxisomal membrane),GO:0005779(integral component of peroxisomal membrane),GO:0007626(locomotory behavior),GO:0015031(protein transport),GO:0016020(membrane),GO:0016021(integral component…	ko04146(Peroxisome)
chr11	23667001	23668000	3.44	1.75	1.96571	hyper-methylated	0.00200858	0.0176011	-	promoter	Distal	HCP	ENSMUST00000146533	Pex13	peroxisomal biogenesis factor 13 [Source:MGI Symbol;Acc:MGI:1919379]	GO:0000268(peroxisome targeting sequence binding),GO:0001561(fatty acid alpha-oxidation),GO:0001764(neuron migration),GO:0001967(suckling behavior),GO:0005515(protein binding),GO:0005777(peroxisome),GO:0005778(peroxisomal membrane),GO:0005779(integral component of peroxisomal membrane),GO:0007626(locomotory behavior),GO:0015031(protein transport),GO:0016020(membrane),GO:0016021(integral component…	ko04146(Peroxisome)
chr11	26592501	26593500	1.785	0.905	1.97238	hyper-methylated	0.000776167	0.00801394	+	promoter	Intermediate	ICP	ENSMUST00000238582	Gm6899	predicted gene 6899 [Source:MGI Symbol;Acc:MGI:3648261]	NA	NA
chr11	26592501	26593500	1.785	0.905	1.97238	hyper-methylated	0.000776167	0.00801394	+	promoter	Intermediate	ICP	ENSMUST00000089614	Gm6899	predicted gene 6899 [Source:MGI Symbol;Acc:MGI:3648261]	NA	NA
chr11	26592501	26593500	1.785	0.905	1.97238	hyper-methylated	0.000776167	0.00801394	-	promoter	Intermediate	ICP	ENSMUST00000109504	Vrk2	vaccinia related kinase 2 [Source:MGI Symbol;Acc:MGI:1917172]	GO:0000166(nucleotide binding),GO:0004672(protein kinase activity),GO:0004674(protein serine/threonine kinase activity),GO:0005524(ATP binding),GO:0005634(nucleus),GO:0005635(nuclear envelope),GO:0005737(cytoplasm),GO:0005739(mitochondrion),GO:0005783(endoplasmic reticulum),GO:0005789(endoplasmic reticulum membrane),GO:0006468(protein phosphorylation),GO:0016020(membrane),GO:0016021(integral comp…	NA
chr11	26592501	26593500	1.785	0.905	1.97238	hyper-methylated	0.000776167	0.00801394	-	promoter	Distal	ICP	ENSMUST00000109504	Vrk2	vaccinia related kinase 2 [Source:MGI Symbol;Acc:MGI:1917172]	GO:0000166(nucleotide binding),GO:0004672(protein kinase activity),GO:0004674(protein serine/threonine kinase activity),GO:0005524(ATP binding),GO:0005634(nucleus),GO:0005635(nuclear envelope),GO:0005737(cytoplasm),GO:0005739(mitochondrion),GO:0005783(endoplasmic reticulum),GO:0005789(endoplasmic reticulum membrane),GO:0006468(protein phosphorylation),GO:0016020(membrane),GO:0016021(integral comp…	NA
chr11	26592501	26593500	1.785	0.905	1.97238	hyper-methylated	0.000776167	0.00801394	+	promoter	Proximal	ICP	ENSMUST00000238582	Gm6899	predicted gene 6899 [Source:MGI Symbol;Acc:MGI:3648261]	NA	NA
chr11	26592501	26593500	1.785	0.905	1.97238	hyper-methylated	0.000776167	0.00801394	+	promoter	Proximal	ICP	ENSMUST00000089614	Gm6899	predicted gene 6899 [Source:MGI Symbol;Acc:MGI:3648261]	NA	NA
chr11	26592501	26593500	1.785	0.905	1.97238	hyper-methylated	0.000776167	0.00801394	-	promoter	Proximal	HCP	ENSMUST00000078362	Vrk2	vaccinia related kinase 2 [Source:MGI Symbol;Acc:MGI:1917172]	GO:0000166(nucleotide binding),GO:0004672(protein kinase activity),GO:0004674(protein serine/threonine kinase activity),GO:0005524(ATP binding),GO:0005634(nucleus),GO:0005635(nuclear envelope),GO:0005737(cytoplasm),GO:0005739(mitochondrion),GO:0005783(endoplasmic reticulum),GO:0005789(endoplasmic reticulum membrane),GO:0006468(protein phosphorylation),GO:0016020(membrane),GO:0016021(integral comp…	NA
chr11	26592501	26593500	1.785	0.905	1.97238	hyper-methylated	0.000776167	0.00801394	-	promoter	Proximal	HCP	ENSMUST00000124294	Vrk2	vaccinia related kinase 2 [Source:MGI Symbol;Acc:MGI:1917172]	GO:0000166(nucleotide binding),GO:0004672(protein kinase activity),GO:0004674(protein serine/threonine kinase activity),GO:0005524(ATP binding),GO:0005634(nucleus),GO:0005635(nuclear envelope),GO:0005737(cytoplasm),GO:0005739(mitochondrion),GO:0005783(endoplasmic reticulum),GO:0005789(endoplasmic reticulum membrane),GO:0006468(protein phosphorylation),GO:0016020(membrane),GO:0016021(integral comp…	NA
chr11	26592501	26593500	1.785	0.905	1.97238	hyper-methylated	0.000776167	0.00801394	-	promoter	Proximal	HCP	ENSMUST00000155728	Vrk2	vaccinia related kinase 2 [Source:MGI Symbol;Acc:MGI:1917172]	GO:0000166(nucleotide binding),GO:0004672(protein kinase activity),GO:0004674(protein serine/threonine kinase activity),GO:0005524(ATP binding),GO:0005634(nucleus),GO:0005635(nuclear envelope),GO:0005737(cytoplasm),GO:0005739(mitochondrion),GO:0005783(endoplasmic reticulum),GO:0005789(endoplasmic reticulum membrane),GO:0006468(protein phosphorylation),GO:0016020(membrane),GO:0016021(integral comp…	NA
chr11	26592501	26593500	1.785	0.905	1.97238	hyper-methylated	0.000776167	0.00801394	-	promoter	Proximal	HCP	ENSMUST00000156264	Vrk2	vaccinia related kinase 2 [Source:MGI Symbol;Acc:MGI:1917172]	GO:0000166(nucleotide binding),GO:0004672(protein kinase activity),GO:0004674(protein serine/threonine kinase activity),GO:0005524(ATP binding),GO:0005634(nucleus),GO:0005635(nuclear envelope),GO:0005737(cytoplasm),GO:0005739(mitochondrion),GO:0005783(endoplasmic reticulum),GO:0005789(endoplasmic reticulum membrane),GO:0006468(protein phosphorylation),GO:0016020(membrane),GO:0016021(integral comp…	NA
chr11	26592501	26593500	1.785	0.905	1.97238	hyper-methylated	0.000776167	0.00801394	-	promoter	Proximal	HCP	ENSMUST00000125545	Vrk2	vaccinia related kinase 2 [Source:MGI Symbol;Acc:MGI:1917172]	GO:0000166(nucleotide binding),GO:0004672(protein kinase activity),GO:0004674(protein serine/threonine kinase activity),GO:0005524(ATP binding),GO:0005634(nucleus),GO:0005635(nuclear envelope),GO:0005737(cytoplasm),GO:0005739(mitochondrion),GO:0005783(endoplasmic reticulum),GO:0005789(endoplasmic reticulum membrane),GO:0006468(protein phosphorylation),GO:0016020(membrane),GO:0016021(integral comp…	NA
chr11	26593001	26594000	1.66	1.01	1.64356	hyper-methylated	0.000869489	0.00883978	+	promoter	Proximal	ICP	ENSMUST00000238582	Gm6899	predicted gene 6899 [Source:MGI Symbol;Acc:MGI:3648261]	NA	NA
chr11	26593001	26594000	1.66	1.01	1.64356	hyper-methylated	0.000869489	0.00883978	+	promoter	Intermediate	ICP	ENSMUST00000238582	Gm6899	predicted gene 6899 [Source:MGI Symbol;Acc:MGI:3648261]	NA	NA
chr11	26593001	26594000	1.66	1.01	1.64356	hyper-methylated	0.000869489	0.00883978	+	promoter	Proximal	ICP	ENSMUST00000089614	Gm6899	predicted gene 6899 [Source:MGI Symbol;Acc:MGI:3648261]	NA	NA
chr11	26593001	26594000	1.66	1.01	1.64356	hyper-methylated	0.000869489	0.00883978	+	promoter	Intermediate	ICP	ENSMUST00000089614	Gm6899	predicted gene 6899 [Source:MGI Symbol;Acc:MGI:3648261]	NA	NA
chr11	26593001	26594000	1.66	1.01	1.64356	hyper-methylated	0.000869489	0.00883978	-	promoter	Distal	ICP	ENSMUST00000109504	Vrk2	vaccinia related kinase 2 [Source:MGI Symbol;Acc:MGI:1917172]	GO:0000166(nucleotide binding),GO:0004672(protein kinase activity),GO:0004674(protein serine/threonine kinase activity),GO:0005524(ATP binding),GO:0005634(nucleus),GO:0005635(nuclear envelope),GO:0005737(cytoplasm),GO:0005739(mitochondrion),GO:0005783(endoplasmic reticulum),GO:0005789(endoplasmic reticulum membrane),GO:0006468(protein phosphorylation),GO:0016020(membrane),GO:0016021(integral comp…	NA
chr11	26593001	26594000	1.66	1.01	1.64356	hyper-methylated	0.000869489	0.00883978	-	promoter	Proximal	HCP	ENSMUST00000078362	Vrk2	vaccinia related kinase 2 [Source:MGI Symbol;Acc:MGI:1917172]	GO:0000166(nucleotide binding),GO:0004672(protein kinase activity),GO:0004674(protein serine/threonine kinase activity),GO:0005524(ATP binding),GO:0005634(nucleus),GO:0005635(nuclear envelope),GO:0005737(cytoplasm),GO:0005739(mitochondrion),GO:0005783(endoplasmic reticulum),GO:0005789(endoplasmic reticulum membrane),GO:0006468(protein phosphorylation),GO:0016020(membrane),GO:0016021(integral comp…	NA
chr11	26593001	26594000	1.66	1.01	1.64356	hyper-methylated	0.000869489	0.00883978	-	promoter	Proximal	HCP	ENSMUST00000124294	Vrk2	vaccinia related kinase 2 [Source:MGI Symbol;Acc:MGI:1917172]	GO:0000166(nucleotide binding),GO:0004672(protein kinase activity),GO:0004674(protein serine/threonine kinase activity),GO:0005524(ATP binding),GO:0005634(nucleus),GO:0005635(nuclear envelope),GO:0005737(cytoplasm),GO:0005739(mitochondrion),GO:0005783(endoplasmic reticulum),GO:0005789(endoplasmic reticulum membrane),GO:0006468(protein phosphorylation),GO:0016020(membrane),GO:0016021(integral comp…	NA
chr11	26593001	26594000	1.66	1.01	1.64356	hyper-methylated	0.000869489	0.00883978	-	promoter	Proximal	HCP	ENSMUST00000155728	Vrk2	vaccinia related kinase 2 [Source:MGI Symbol;Acc:MGI:1917172]	GO:0000166(nucleotide binding),GO:0004672(protein kinase activity),GO:0004674(protein serine/threonine kinase activity),GO:0005524(ATP binding),GO:0005634(nucleus),GO:0005635(nuclear envelope),GO:0005737(cytoplasm),GO:0005739(mitochondrion),GO:0005783(endoplasmic reticulum),GO:0005789(endoplasmic reticulum membrane),GO:0006468(protein phosphorylation),GO:0016020(membrane),GO:0016021(integral comp…	NA
chr11	26593001	26594000	1.66	1.01	1.64356	hyper-methylated	0.000869489	0.00883978	-	promoter	Proximal	HCP	ENSMUST00000156264	Vrk2	vaccinia related kinase 2 [Source:MGI Symbol;Acc:MGI:1917172]	GO:0000166(nucleotide binding),GO:0004672(protein kinase activity),GO:0004674(protein serine/threonine kinase activity),GO:0005524(ATP binding),GO:0005634(nucleus),GO:0005635(nuclear envelope),GO:0005737(cytoplasm),GO:0005739(mitochondrion),GO:0005783(endoplasmic reticulum),GO:0005789(endoplasmic reticulum membrane),GO:0006468(protein phosphorylation),GO:0016020(membrane),GO:0016021(integral comp…	NA
chr11	26593001	26594000	1.66	1.01	1.64356	hyper-methylated	0.000869489	0.00883978	-	promoter	Proximal	HCP	ENSMUST00000125545	Vrk2	vaccinia related kinase 2 [Source:MGI Symbol;Acc:MGI:1917172]	GO:0000166(nucleotide binding),GO:0004672(protein kinase activity),GO:0004674(protein serine/threonine kinase activity),GO:0005524(ATP binding),GO:0005634(nucleus),GO:0005635(nuclear envelope),GO:0005737(cytoplasm),GO:0005739(mitochondrion),GO:0005783(endoplasmic reticulum),GO:0005789(endoplasmic reticulum membrane),GO:0006468(protein phosphorylation),GO:0016020(membrane),GO:0016021(integral comp…	NA
chr11	26593001	26594000	1.66	1.01	1.64356	hyper-methylated	0.000869489	0.00883978	-	promoter	Intermediate	HCP	ENSMUST00000124294	Vrk2	vaccinia related kinase 2 [Source:MGI Symbol;Acc:MGI:1917172]	GO:0000166(nucleotide binding),GO:0004672(protein kinase activity),GO:0004674(protein serine/threonine kinase activity),GO:0005524(ATP binding),GO:0005634(nucleus),GO:0005635(nuclear envelope),GO:0005737(cytoplasm),GO:0005739(mitochondrion),GO:0005783(endoplasmic reticulum),GO:0005789(endoplasmic reticulum membrane),GO:0006468(protein phosphorylation),GO:0016020(membrane),GO:0016021(integral comp…	NA
chr11	26593001	26594000	1.66	1.01	1.64356	hyper-methylated	0.000869489	0.00883978	-	promoter	Intermediate	HCP	ENSMUST00000125545	Vrk2	vaccinia related kinase 2 [Source:MGI Symbol;Acc:MGI:1917172]	GO:0000166(nucleotide binding),GO:0004672(protein kinase activity),GO:0004674(protein serine/threonine kinase activity),GO:0005524(ATP binding),GO:0005634(nucleus),GO:0005635(nuclear envelope),GO:0005737(cytoplasm),GO:0005739(mitochondrion),GO:0005783(endoplasmic reticulum),GO:0005789(endoplasmic reticulum membrane),GO:0006468(protein phosphorylation),GO:0016020(membrane),GO:0016021(integral comp…	NA
chr11	40736001	40737000	8.365	4.565	1.83242	hyper-methylated	0.000597845	0.00644032	+	promoter	Proximal	ICP	ENSMUST00000144601	Nudcd2	NudC domain containing 2 [Source:MGI Symbol;Acc:MGI:1277103]	GO:0000775(chromosome, centromeric region),GO:0000776(kinetochore),GO:0000777(condensed chromosome kinetochore),GO:0000922(spindle pole),GO:0005694(chromosome),GO:0005737(cytoplasm),GO:0005815(microtubule organizing center),GO:0005829(cytosol),GO:0005856(cytoskeleton),GO:0006457(protein folding),GO:0015630(microtubule cytoskeleton),GO:0032502(developmental process),GO:0045171(intercellular bridge…	NA
chr11	40736001	40737000	8.365	4.565	1.83242	hyper-methylated	0.000597845	0.00644032	+	promoter	Intermediate	ICP	ENSMUST00000144601	Nudcd2	NudC domain containing 2 [Source:MGI Symbol;Acc:MGI:1277103]	GO:0000775(chromosome, centromeric region),GO:0000776(kinetochore),GO:0000777(condensed chromosome kinetochore),GO:0000922(spindle pole),GO:0005694(chromosome),GO:0005737(cytoplasm),GO:0005815(microtubule organizing center),GO:0005829(cytosol),GO:0005856(cytoskeleton),GO:0006457(protein folding),GO:0015630(microtubule cytoskeleton),GO:0032502(developmental process),GO:0045171(intercellular bridge…	NA
chr11	43434001	43435000	0.42	0.05	8.4	hyper-methylated	0.000334011	0.00390329	+	promoter	Proximal	ICP	ENSMUST00000126128	Slu7	SLU7 splicing factor homolog (S. cerevisiae) [Source:MGI Symbol;Acc:MGI:2385598]	GO:0000375(RNA splicing, via transesterification reactions),GO:0000380(alternative mRNA splicing, via spliceosome),GO:0000386(second spliceosomal transesterification activity),GO:0000389(mRNA 3'-splice site recognition),GO:0000398(mRNA splicing, via spliceosome),GO:0005634(nucleus),GO:0005654(nucleoplasm),GO:0005681(spliceosomal complex),GO:0005737(cytoplasm),GO:0005829(cytosol),GO:0006397(mRNA p…	ko03040(Spliceosome)
chr11	43434001	43435000	0.42	0.05	8.4	hyper-methylated	0.000334011	0.00390329	+	promoter	Proximal	ICP	ENSMUST00000151880	Slu7	SLU7 splicing factor homolog (S. cerevisiae) [Source:MGI Symbol;Acc:MGI:2385598]	GO:0000375(RNA splicing, via transesterification reactions),GO:0000380(alternative mRNA splicing, via spliceosome),GO:0000386(second spliceosomal transesterification activity),GO:0000389(mRNA 3'-splice site recognition),GO:0000398(mRNA splicing, via spliceosome),GO:0005634(nucleus),GO:0005654(nucleoplasm),GO:0005681(spliceosomal complex),GO:0005737(cytoplasm),GO:0005829(cytosol),GO:0006397(mRNA p…	ko03040(Spliceosome)
chr11	43434001	43435000	0.42	0.05	8.4	hyper-methylated	0.000334011	0.00390329	+	promoter	Proximal	ICP	ENSMUST00000020681	Slu7	SLU7 splicing factor homolog (S. cerevisiae) [Source:MGI Symbol;Acc:MGI:2385598]	GO:0000375(RNA splicing, via transesterification reactions),GO:0000380(alternative mRNA splicing, via spliceosome),GO:0000386(second spliceosomal transesterification activity),GO:0000389(mRNA 3'-splice site recognition),GO:0000398(mRNA splicing, via spliceosome),GO:0005634(nucleus),GO:0005654(nucleoplasm),GO:0005681(spliceosomal complex),GO:0005737(cytoplasm),GO:0005829(cytosol),GO:0006397(mRNA p…	ko03040(Spliceosome)
chr11	46809501	46810500	4.49	2.2	2.04091	hyper-methylated	0.00512575	0.0372677	+	promoter	Intermediate	LCP	ENSMUST00000068877	Timd4	T cell immunoglobulin and mucin domain containing 4 [Source:MGI Symbol;Acc:MGI:2445125]	GO:0001786(phosphatidylserine binding),GO:0005515(protein binding),GO:0016020(membrane),GO:0016021(integral component of membrane)	NA
chr11	46809501	46810500	4.49	2.2	2.04091	hyper-methylated	0.00512575	0.0372677	+	promoter	Distal	LCP	ENSMUST00000068877	Timd4	T cell immunoglobulin and mucin domain containing 4 [Source:MGI Symbol;Acc:MGI:2445125]	GO:0001786(phosphatidylserine binding),GO:0005515(protein binding),GO:0016020(membrane),GO:0016021(integral component of membrane)	NA
chr11	49609501	49610500	1.02	0.65	1.56923	hyper-methylated	0.00023297	0.00286779	+	promoter	Proximal	LCP	ENSMUST00000020617	Flt4	FMS-like tyrosine kinase 4 [Source:MGI Symbol;Acc:MGI:95561]	GO:0000166(nucleotide binding),GO:0001525(angiogenesis),GO:0001934(positive regulation of protein phosphorylation),GO:0001938(positive regulation of endothelial cell proliferation),GO:0001944(vasculature development),GO:0001945(lymph vessel development),GO:0001946(lymphangiogenesis),GO:0002040(sprouting angiogenesis),GO:0002244(hematopoietic progenitor cell differentiation),GO:0003016(respiratory…	ko04010(MAPK signaling pathway),ko04014(Ras signaling pathway),ko04015(Rap1 signaling pathway),ko04151(PI3K-Akt signaling pathway),ko04510(Focal adhesion),ko05200(Pathways in cancer),ko05224(Breast cancer)
chr11	49609501	49610500	1.02	0.65	1.56923	hyper-methylated	0.00023297	0.00286779	+	promoter	Proximal	LCP	ENSMUST00000152253	Flt4	FMS-like tyrosine kinase 4 [Source:MGI Symbol;Acc:MGI:95561]	GO:0000166(nucleotide binding),GO:0001525(angiogenesis),GO:0001934(positive regulation of protein phosphorylation),GO:0001938(positive regulation of endothelial cell proliferation),GO:0001944(vasculature development),GO:0001945(lymph vessel development),GO:0001946(lymphangiogenesis),GO:0002040(sprouting angiogenesis),GO:0002244(hematopoietic progenitor cell differentiation),GO:0003016(respiratory…	ko04010(MAPK signaling pathway),ko04014(Ras signaling pathway),ko04015(Rap1 signaling pathway),ko04151(PI3K-Akt signaling pathway),ko04510(Focal adhesion),ko05200(Pathways in cancer),ko05224(Breast cancer)
chr11	50131001	50132000	1.065	0.37	2.87838	hyper-methylated	1.63506e-09	6.25766e-08	+	promoter	Proximal	HCP	ENSMUST00000093138	Tbc1d9b	TBC1 domain family, member 9B [Source:MGI Symbol;Acc:MGI:1924045]	GO:0005096(GTPase activator activity),GO:0005509(calcium ion binding),GO:0006886(intracellular protein transport),GO:0016020(membrane),GO:0016021(integral component of membrane),GO:0017137(Rab GTPase binding),GO:0090630(activation of GTPase activity)	NA
chr11	50131001	50132000	1.065	0.37	2.87838	hyper-methylated	1.63506e-09	6.25766e-08	+	promoter	Intermediate	HCP	ENSMUST00000093138	Tbc1d9b	TBC1 domain family, member 9B [Source:MGI Symbol;Acc:MGI:1924045]	GO:0005096(GTPase activator activity),GO:0005509(calcium ion binding),GO:0006886(intracellular protein transport),GO:0016020(membrane),GO:0016021(integral component of membrane),GO:0017137(Rab GTPase binding),GO:0090630(activation of GTPase activity)	NA
chr11	50131001	50132000	1.065	0.37	2.87838	hyper-methylated	1.63506e-09	6.25766e-08	+	promoter	Proximal	HCP	ENSMUST00000101270	Tbc1d9b	TBC1 domain family, member 9B [Source:MGI Symbol;Acc:MGI:1924045]	GO:0005096(GTPase activator activity),GO:0005509(calcium ion binding),GO:0006886(intracellular protein transport),GO:0016020(membrane),GO:0016021(integral component of membrane),GO:0017137(Rab GTPase binding),GO:0090630(activation of GTPase activity)	NA
chr11	50131001	50132000	1.065	0.37	2.87838	hyper-methylated	1.63506e-09	6.25766e-08	+	promoter	Intermediate	HCP	ENSMUST00000101270	Tbc1d9b	TBC1 domain family, member 9B [Source:MGI Symbol;Acc:MGI:1924045]	GO:0005096(GTPase activator activity),GO:0005509(calcium ion binding),GO:0006886(intracellular protein transport),GO:0016020(membrane),GO:0016021(integral component of membrane),GO:0017137(Rab GTPase binding),GO:0090630(activation of GTPase activity)	NA
chr11	50131001	50132000	1.065	0.37	2.87838	hyper-methylated	1.63506e-09	6.25766e-08	+	promoter	Proximal	HCP	ENSMUST00000147628	Tbc1d9b	TBC1 domain family, member 9B [Source:MGI Symbol;Acc:MGI:1924045]	GO:0005096(GTPase activator activity),GO:0005509(calcium ion binding),GO:0006886(intracellular protein transport),GO:0016020(membrane),GO:0016021(integral component of membrane),GO:0017137(Rab GTPase binding),GO:0090630(activation of GTPase activity)	NA
chr11	50131001	50132000	1.065	0.37	2.87838	hyper-methylated	1.63506e-09	6.25766e-08	+	promoter	Intermediate	HCP	ENSMUST00000147628	Tbc1d9b	TBC1 domain family, member 9B [Source:MGI Symbol;Acc:MGI:1924045]	GO:0005096(GTPase activator activity),GO:0005509(calcium ion binding),GO:0006886(intracellular protein transport),GO:0016020(membrane),GO:0016021(integral component of membrane),GO:0017137(Rab GTPase binding),GO:0090630(activation of GTPase activity)	NA
chr11	50131501	50132500	0.9	0.385	2.33766	hyper-methylated	5.54903e-09	1.9405e-07	+	promoter	Proximal	HCP	ENSMUST00000093138	Tbc1d9b	TBC1 domain family, member 9B [Source:MGI Symbol;Acc:MGI:1924045]	GO:0005096(GTPase activator activity),GO:0005509(calcium ion binding),GO:0006886(intracellular protein transport),GO:0016020(membrane),GO:0016021(integral component of membrane),GO:0017137(Rab GTPase binding),GO:0090630(activation of GTPase activity)	NA
chr11	50131501	50132500	0.9	0.385	2.33766	hyper-methylated	5.54903e-09	1.9405e-07	+	promoter	Proximal	HCP	ENSMUST00000101270	Tbc1d9b	TBC1 domain family, member 9B [Source:MGI Symbol;Acc:MGI:1924045]	GO:0005096(GTPase activator activity),GO:0005509(calcium ion binding),GO:0006886(intracellular protein transport),GO:0016020(membrane),GO:0016021(integral component of membrane),GO:0017137(Rab GTPase binding),GO:0090630(activation of GTPase activity)	NA
chr11	50131501	50132500	0.9	0.385	2.33766	hyper-methylated	5.54903e-09	1.9405e-07	+	promoter	Proximal	HCP	ENSMUST00000147628	Tbc1d9b	TBC1 domain family, member 9B [Source:MGI Symbol;Acc:MGI:1924045]	GO:0005096(GTPase activator activity),GO:0005509(calcium ion binding),GO:0006886(intracellular protein transport),GO:0016020(membrane),GO:0016021(integral component of membrane),GO:0017137(Rab GTPase binding),GO:0090630(activation of GTPase activity)	NA
chr11	50853501	50854500	5.01	3.13	1.60064	hyper-methylated	4.54667e-06	8.8712e-05	-	promoter	Intermediate	LCP	ENSMUST00000123764	Gm12660	predicted gene 12660 [Source:MGI Symbol;Acc:MGI:3650844]	NA	NA
chr11	50853501	50854500	5.01	3.13	1.60064	hyper-methylated	4.54667e-06	8.8712e-05	-	promoter	Distal	LCP	ENSMUST00000123764	Gm12660	predicted gene 12660 [Source:MGI Symbol;Acc:MGI:3650844]	NA	NA
chr11	50854001	50855000	5.01	3.135	1.59809	hyper-methylated	4.66009e-06	9.0713e-05	-	promoter	Distal	LCP	ENSMUST00000123764	Gm12660	predicted gene 12660 [Source:MGI Symbol;Acc:MGI:3650844]	NA	NA
chr11	51606001	51607000	0.365	0.19	1.92105	hyper-methylated	0.000338077	0.00394088	-	promoter	Proximal	LCP	ENSMUST00000074669	Hnrnpab	heterogeneous nuclear ribonucleoprotein A/B [Source:MGI Symbol;Acc:MGI:1330294]	GO:0000122(negative regulation of transcription by RNA polymerase II),GO:0001837(epithelial to mesenchymal transition),GO:0003676(nucleic acid binding),GO:0003677(DNA binding),GO:0003700(DNA-binding transcription factor activity),GO:0003723(RNA binding),GO:0005515(protein binding),GO:0005634(nucleus),GO:0005654(nucleoplasm),GO:0005737(cytoplasm),GO:0043565(sequence-specific DNA binding),GO:004589…	NA
chr11	51606001	51607000	0.365	0.19	1.92105	hyper-methylated	0.000338077	0.00394088	-	promoter	Proximal	LCP	ENSMUST00000101249	Hnrnpab	heterogeneous nuclear ribonucleoprotein A/B [Source:MGI Symbol;Acc:MGI:1330294]	GO:0000122(negative regulation of transcription by RNA polymerase II),GO:0001837(epithelial to mesenchymal transition),GO:0003676(nucleic acid binding),GO:0003677(DNA binding),GO:0003700(DNA-binding transcription factor activity),GO:0003723(RNA binding),GO:0005515(protein binding),GO:0005634(nucleus),GO:0005654(nucleoplasm),GO:0005737(cytoplasm),GO:0043565(sequence-specific DNA binding),GO:004589…	NA
chr11	51606001	51607000	0.365	0.19	1.92105	hyper-methylated	0.000338077	0.00394088	-	promoter	Proximal	LCP	ENSMUST00000109103	Hnrnpab	heterogeneous nuclear ribonucleoprotein A/B [Source:MGI Symbol;Acc:MGI:1330294]	GO:0000122(negative regulation of transcription by RNA polymerase II),GO:0001837(epithelial to mesenchymal transition),GO:0003676(nucleic acid binding),GO:0003677(DNA binding),GO:0003700(DNA-binding transcription factor activity),GO:0003723(RNA binding),GO:0005515(protein binding),GO:0005634(nucleus),GO:0005654(nucleoplasm),GO:0005737(cytoplasm),GO:0043565(sequence-specific DNA binding),GO:004589…	NA
chr11	51606501	51607500	0.42	0.225	1.86667	hyper-methylated	0.00704264	0.0480335	-	promoter	Proximal	LCP	ENSMUST00000074669	Hnrnpab	heterogeneous nuclear ribonucleoprotein A/B [Source:MGI Symbol;Acc:MGI:1330294]	GO:0000122(negative regulation of transcription by RNA polymerase II),GO:0001837(epithelial to mesenchymal transition),GO:0003676(nucleic acid binding),GO:0003677(DNA binding),GO:0003700(DNA-binding transcription factor activity),GO:0003723(RNA binding),GO:0005515(protein binding),GO:0005634(nucleus),GO:0005654(nucleoplasm),GO:0005737(cytoplasm),GO:0043565(sequence-specific DNA binding),GO:004589…	NA
chr11	51606501	51607500	0.42	0.225	1.86667	hyper-methylated	0.00704264	0.0480335	-	promoter	Proximal	LCP	ENSMUST00000101249	Hnrnpab	heterogeneous nuclear ribonucleoprotein A/B [Source:MGI Symbol;Acc:MGI:1330294]	GO:0000122(negative regulation of transcription by RNA polymerase II),GO:0001837(epithelial to mesenchymal transition),GO:0003676(nucleic acid binding),GO:0003677(DNA binding),GO:0003700(DNA-binding transcription factor activity),GO:0003723(RNA binding),GO:0005515(protein binding),GO:0005634(nucleus),GO:0005654(nucleoplasm),GO:0005737(cytoplasm),GO:0043565(sequence-specific DNA binding),GO:004589…	NA
chr11	51606501	51607500	0.42	0.225	1.86667	hyper-methylated	0.00704264	0.0480335	-	promoter	Proximal	LCP	ENSMUST00000109103	Hnrnpab	heterogeneous nuclear ribonucleoprotein A/B [Source:MGI Symbol;Acc:MGI:1330294]	GO:0000122(negative regulation of transcription by RNA polymerase II),GO:0001837(epithelial to mesenchymal transition),GO:0003676(nucleic acid binding),GO:0003677(DNA binding),GO:0003700(DNA-binding transcription factor activity),GO:0003723(RNA binding),GO:0005515(protein binding),GO:0005634(nucleus),GO:0005654(nucleoplasm),GO:0005737(cytoplasm),GO:0043565(sequence-specific DNA binding),GO:004589…	NA
chr11	51606501	51607500	0.42	0.225	1.86667	hyper-methylated	0.00704264	0.0480335	-	promoter	Intermediate	LCP	ENSMUST00000074669	Hnrnpab	heterogeneous nuclear ribonucleoprotein A/B [Source:MGI Symbol;Acc:MGI:1330294]	GO:0000122(negative regulation of transcription by RNA polymerase II),GO:0001837(epithelial to mesenchymal transition),GO:0003676(nucleic acid binding),GO:0003677(DNA binding),GO:0003700(DNA-binding transcription factor activity),GO:0003723(RNA binding),GO:0005515(protein binding),GO:0005634(nucleus),GO:0005654(nucleoplasm),GO:0005737(cytoplasm),GO:0043565(sequence-specific DNA binding),GO:004589…	NA
chr11	51606501	51607500	0.42	0.225	1.86667	hyper-methylated	0.00704264	0.0480335	-	promoter	Intermediate	LCP	ENSMUST00000101249	Hnrnpab	heterogeneous nuclear ribonucleoprotein A/B [Source:MGI Symbol;Acc:MGI:1330294]	GO:0000122(negative regulation of transcription by RNA polymerase II),GO:0001837(epithelial to mesenchymal transition),GO:0003676(nucleic acid binding),GO:0003677(DNA binding),GO:0003700(DNA-binding transcription factor activity),GO:0003723(RNA binding),GO:0005515(protein binding),GO:0005634(nucleus),GO:0005654(nucleoplasm),GO:0005737(cytoplasm),GO:0043565(sequence-specific DNA binding),GO:004589…	NA
chr11	51606501	51607500	0.42	0.225	1.86667	hyper-methylated	0.00704264	0.0480335	-	promoter	Intermediate	LCP	ENSMUST00000109103	Hnrnpab	heterogeneous nuclear ribonucleoprotein A/B [Source:MGI Symbol;Acc:MGI:1330294]	GO:0000122(negative regulation of transcription by RNA polymerase II),GO:0001837(epithelial to mesenchymal transition),GO:0003676(nucleic acid binding),GO:0003677(DNA binding),GO:0003700(DNA-binding transcription factor activity),GO:0003723(RNA binding),GO:0005515(protein binding),GO:0005634(nucleus),GO:0005654(nucleoplasm),GO:0005737(cytoplasm),GO:0043565(sequence-specific DNA binding),GO:004589…	NA
chr11	51755501	51756500	0.35	0.1	3.5	hyper-methylated	0.00285596	0.0233321	-	promoter	Proximal	HCP	ENSMUST00000038210	Sec24a	Sec24 related gene family, member A (S. cerevisiae) [Source:MGI Symbol;Acc:MGI:1924621]	GO:0000139(Golgi membrane),GO:0000149(SNARE binding),GO:0005737(cytoplasm),GO:0005783(endoplasmic reticulum),GO:0005789(endoplasmic reticulum membrane),GO:0005829(cytosol),GO:0006886(intracellular protein transport),GO:0006888(endoplasmic reticulum to Golgi vesicle-mediated transport),GO:0008270(zinc ion binding),GO:0012507(ER to Golgi transport vesicle membrane),GO:0015031(protein transport),GO:…	ko04141(Protein processing in endoplasmic reticulum)
chr11	51755501	51756500	0.35	0.1	3.5	hyper-methylated	0.00285596	0.0233321	-	promoter	Proximal	HCP	ENSMUST00000109092	Sec24a	Sec24 related gene family, member A (S. cerevisiae) [Source:MGI Symbol;Acc:MGI:1924621]	GO:0000139(Golgi membrane),GO:0000149(SNARE binding),GO:0005737(cytoplasm),GO:0005783(endoplasmic reticulum),GO:0005789(endoplasmic reticulum membrane),GO:0005829(cytosol),GO:0006886(intracellular protein transport),GO:0006888(endoplasmic reticulum to Golgi vesicle-mediated transport),GO:0008270(zinc ion binding),GO:0012507(ER to Golgi transport vesicle membrane),GO:0015031(protein transport),GO:…	ko04141(Protein processing in endoplasmic reticulum)
chr11	51755501	51756500	0.35	0.1	3.5	hyper-methylated	0.00285596	0.0233321	-	promoter	Proximal	HCP	ENSMUST00000064297	Sec24a	Sec24 related gene family, member A (S. cerevisiae) [Source:MGI Symbol;Acc:MGI:1924621]	GO:0000139(Golgi membrane),GO:0000149(SNARE binding),GO:0005737(cytoplasm),GO:0005783(endoplasmic reticulum),GO:0005789(endoplasmic reticulum membrane),GO:0005829(cytosol),GO:0006886(intracellular protein transport),GO:0006888(endoplasmic reticulum to Golgi vesicle-mediated transport),GO:0008270(zinc ion binding),GO:0012507(ER to Golgi transport vesicle membrane),GO:0015031(protein transport),GO:…	ko04141(Protein processing in endoplasmic reticulum)
[truncated: 9,667 more rows]

## Sheet: LPM570065 vs Double-stress
chr	start	end	mean_methy_level_LPM570065	mean_methy_level_double-stress	fold-change	hyper/hypo	pvalue	FDR	strand	Gene_Info1	Gene_Info2	Gene_Info3	GeneID	GeneSymbol	Annotation	GO	KEGG
[truncated: 15,042 more rows]
