# Supplementary material for: Epigenetic Mechanism of 5-HT/NE/DA Triple Reuptake Inhibitor on Adult Depression Susceptibility in Early Stress Mice
Source: Front Pharmacol. 2022 Mar 17;13:848251. doi: 10.3389/fphar.2022.848251 (PMC8968447; doi:10.3389/fphar.2022.848251)
Supplement: Supplementary file 1 [file DataSheet1.zip › Table 7.XLSX]

## Sheet: double-stress vs single-stress
Double-stress vs single-stress.gene_DE
Gene id	log2FoldChange	pValue	result	GeneName	GeneDescription	GO	KEGG	KOG
ENSMUSG00000001280	-1.52461	0.000268241	down	Sp1	trans-acting transcription factor 1 [Source:MGI Symbol;Acc:MGI:98372]	GO:0003676;GO:0006366;GO:0046872;GO:0003677;GO:0005634;GO:0005654;GO:0005515;GO:0005737;GO:0006355;GO:0042803;GO:0045944;GO:0006351;GO:0000978;GO:0001077;GO:0045893;GO:0000977;GO:0001701;GO:0001503;GO:0008134;GO:0043565;GO:0001892;GO:0000790;GO:0008022;GO:0044212;GO:0000979;GO:0048706;GO:0048511;GO:0001889;GO:0003700;GO:0042826;GO:0030324;GO:0043923;GO:0003690;GO:0001046;GO:0017053;GO:0060216;GO:…	K04684-ko04350 TGF-beta signaling pathway;ko04915 Estrogen signaling pathway;ko05231 Choline metabolism in cancer;ko05202 Transcriptional misregulation in cancers;ko05224 Breast cancer;ko05016 Huntington's disease;ko01522 Endocrine resistance	KOG1721-FOG: Zn-finger[R]
ENSMUSG00000025001	-1.40048	0.0188429	down	Hells	helicase, lymphoid specific [Source:MGI Symbol;Acc:MGI:106209]	GO:0005524;GO:0016787;GO:0005634;GO:0006355;GO:0000166;GO:0007275;GO:0003682;GO:0006351;GO:0043066;GO:0004386;GO:0007049;GO:0051301;GO:0005515;GO:0000775;GO:0001655;GO:2001243;GO:0006306;GO:0010216;GO:0005721;GO:0030098;GO:0006342;GO:0006346;GO:0031508;GO:0046651	-	KOG0386-Chromatin remodeling complex SWI/SNF, component SWI2 and related ATPases (DNA/RNA helicase superfamily)[BK]
ENSMUSG00000035107	-1.08363	0.000536439	down	Dcbld2	discoidin, CUB and LCCL domain containing 2 [Source:MGI Symbol;Acc:MGI:1920629]	GO:0016020;GO:0016021;GO:0009986;GO:0005887;GO:0030308;GO:0042060	-	-
ENSMUSG00000090210	-1.17395	0.0212703	down	Itga10	integrin, alpha 10 [Source:MGI Symbol;Acc:MGI:2153482]	GO:0016020;GO:0016021;GO:0007229;GO:0007155;GO:0008305;GO:0007160;GO:0098639;GO:0034680	-	-
ENSMUSG00000092534	-13.1065	0.00570248	down	Pagr1b	PAXIP1 associated glutamate rich protein 1B [Source:MGI Symbol;Acc:MGI:5141883]	GO:0003674;GO:0008150;GO:0005575	-	-
ENSMUSG00000003032	-1.19599	0.0005303	down	Klf4	Kruppel-like factor 4 (gut) [Source:MGI Symbol;Acc:MGI:1342287]	GO:0046872;GO:0003677;GO:0005634;GO:0003676;GO:0005654;GO:0005737;GO:0006355;GO:0010033;GO:0045944;GO:0006351;GO:0043551;GO:0001077;GO:0010628;GO:0010629;GO:0000122;GO:0045892;GO:0032526;GO:0043565;GO:0000790;GO:0008285;GO:0035166;GO:0006357;GO:0044212;GO:0005515;GO:0045595;GO:0048679;GO:0019827;GO:0045893;GO:0045444;GO:0001190;GO:1990841;GO:0003700;GO:0042127;GO:0032088;GO:0090051;GO:0030154;GO:…	K17846-ko04550 Signaling pathways regulating pluripotency of stem cells	KOG1721-FOG: Zn-finger[R]
ENSMUSG00000045083	-0.769342	0.00257061	down	Lingo2	leucine rich repeat and Ig domain containing 2 [Source:MGI Symbol;Acc:MGI:2442298]	GO:0016020;GO:0016021;GO:0005615;GO:0003674;GO:0051965;GO:0005578	-	KOG0619-FOG: Leucine rich repeat[R]
ENSMUSG00000021745	-0.755531	0.00127181	down	Ptprg	protein tyrosine phosphatase, receptor type, G [Source:MGI Symbol;Acc:MGI:97814]	GO:0016020;GO:0016021;GO:0016787;GO:0004721;GO:0004725;GO:0016791;GO:0006470;GO:0016311;GO:0035335;GO:0042802;GO:0007420;GO:0010633;GO:0010977;GO:0005615;GO:0070062	-	-
ENSMUSG00000024298	-1.11146	0.00460989	down	Zfp871	zinc finger protein 871 [Source:MGI Symbol;Acc:MGI:1921793]	GO:0006355;GO:0046872;GO:0005622;GO:0003674;GO:0008150;GO:0005575;GO:0003676	-	KOG1721-FOG: Zn-finger[R]
ENSMUSG00000025019	-1.06171	0.0269526	down	Lcor	ligand dependent nuclear receptor corepressor [Source:MGI Symbol;Acc:MGI:2443930]	GO:0003677;GO:0005634;GO:0005654;GO:0006355;GO:0006351;GO:0000122;GO:0008134;GO:0006357;GO:0003700;GO:0006366	-	KOG4565-E93 protein involved in programmed cell death, putative transcription regulator[K]
ENSMUSG00000022307	-0.619691	0.020933	down	Oxr1	oxidation resistance 1 [Source:MGI Symbol;Acc:MGI:2179326]	GO:0055114;GO:0005634;GO:0005739;GO:0005730;GO:0051402;GO:1903204;GO:0043524;GO:0016491;GO:0007628;GO:0071447;GO:1902083;GO:1900408	-	KOG2372-Oxidation resistance protein[L]
ENSMUSG00000049112	-0.91637	0.00323285	down	Oxtr	oxytocin receptor [Source:MGI Symbol;Acc:MGI:109147]	GO:0016020;GO:0016021;GO:0005886;GO:0005622;GO:0007186;GO:0004871;GO:0004930;GO:0007165;GO:0005000;GO:0004990;GO:0005887;GO:0045777;GO:0042277;GO:0032870;GO:1901652;GO:0001992;GO:0045907;GO:0017046;GO:0001967;GO:0001975;GO:0007204;GO:0007507;GO:0007565;GO:0007595;GO:0007613;GO:0010701;GO:0014070;GO:0021537;GO:0030431;GO:0032230;GO:0032355;GO:0032570;GO:0034059;GO:0034097;GO:0035176;GO:0042220;GO:…	K04229-ko04020 Calcium signaling pathway;ko04024 cAMP signaling pathway;ko04080 Neuroactive ligand-receptor interaction;ko04921 Oxytocin signaling pathway	KOG3656-FOG: 7 transmembrane receptor[R]
ENSMUSG00000032913	-0.68582	0.0130395	down	Lrig2	leucine-rich repeats and immunoglobulin-like domains 2 [Source:MGI Symbol;Acc:MGI:2443718]	GO:0016020;GO:0016021;GO:0005886;GO:0005515;GO:0005737;GO:0030426;GO:0007605;GO:2000010;GO:0048679;GO:0043005;GO:0043025;GO:0060384;GO:0051045;GO:0005102;GO:0010977;GO:0010640;GO:2001222;GO:0048681;GO:0097708	-	KOG4194-Membrane glycoprotein LIG-1[T]
ENSMUSG00000040451	-0.791376	0.028073	down	Sgms1	sphingomyelin synthase 1 [Source:MGI Symbol;Acc:MGI:2444110]	GO:0016020;GO:0016021;GO:0016740;GO:0000139;GO:0005794;GO:0016301;GO:0016310;GO:0006629;GO:0006665;GO:0006915;GO:0005887;GO:0030173;GO:0030176;GO:0046513;GO:2001237;GO:0016049;GO:0006686;GO:0005634;GO:0005783;GO:0000138;GO:0005886;GO:0002950;GO:0033188;GO:0047493;GO:0006954;GO:0010628;GO:0071222;GO:0071356	K04714-ko00600 Sphingolipid metabolism;ko04071 Sphingolipid signaling pathway	KOG3058-Uncharacterized conserved protein[S]
ENSMUSG00000027111	-0.852794	0.0116079	down	Itga6	integrin alpha 6 [Source:MGI Symbol;Acc:MGI:96605]	GO:0016020;GO:0016021;GO:0046872;GO:0009897;GO:0005886;GO:0009986;GO:0005925;GO:0045944;GO:0007229;GO:0007155;GO:0008305;GO:0016323;GO:0043547;GO:0031994;GO:0038132;GO:0007160;GO:0035878;GO:0043588;GO:0046847;GO:0048565;GO:0072001;GO:0097186;GO:0005604;GO:0009925;GO:0030056;GO:0005515;GO:0033627;GO:0022409;GO:0045296;GO:0050900;GO:0043065;GO:0042475;GO:0005178;GO:0031589;GO:0030335;GO:0050873;GO:…	K06485-ko04151 PI3K-Akt signaling pathway;ko04512 ECM-receptor interaction;ko04514 Cell adhesion molecules (CAMs);ko04810 Regulation of actin cytoskeleton;ko04510 Focal adhesion;ko04640 Hematopoietic cell lineage;ko05200 Pathways in cancer;ko05222 Small cell lung cancer;ko05410 Hypertrophic cardiomyopathy (HCM);ko05412 Arrhythmogenic right ventricular cardiomyopathy (ARVC);ko05414 Dilated cardiom…	KOG3637-Vitronectin receptor, alpha subunit[W]
ENSMUSG00000031486	-1.0008	4.92781e-06	down	Adgra2	adhesion G protein-coupled receptor A2 [Source:MGI Symbol;Acc:MGI:1925810]	GO:0016020;GO:0016021;GO:0007186;GO:0004871;GO:0004930;GO:0007165;GO:0004888;GO:0007166;GO:0005886;GO:0009986;GO:0042995;GO:0001525;GO:0002040;GO:0030175;GO:0010595;GO:0007417;GO:0045765;GO:1900747;GO:0043542;GO:0050920;GO:0090210	-	KOG0619-FOG: Leucine rich repeat[R]
ENSMUSG00000031558	-1.03169	0.000346921	down	Slit2	slit homolog 2 (Drosophila) [Source:MGI Symbol;Acc:MGI:1315205]	GO:0005615;GO:0005509;GO:0008201;GO:0005515;GO:0005737;GO:0042803;GO:0007275;GO:0005576;GO:0016337;GO:0070062;GO:0010629;GO:0001933;GO:0001701;GO:0006935;GO:0045499;GO:0048812;GO:0042802;GO:0030308;GO:0008285;GO:0007399;GO:0030336;GO:0030154;GO:0030837;GO:0021772;GO:0001656;GO:0005102;GO:0043065;GO:0007409;GO:0005095;GO:0034260;GO:0008045;GO:0007411;GO:0043116;GO:0031290;GO:0030517;GO:0050919;GO:…	K06839-ko04360 Axon guidance	KOG4237-Extracellular matrix protein slit, contains leucine-rich and EGF-like repeats[WT]
ENSMUSG00000032332	-1.01451	1.27165e-07	down	Col12a1	collagen, type XII, alpha 1 [Source:MGI Symbol;Acc:MGI:88448]	GO:0005615;GO:0005578;GO:0005576;GO:0070062;GO:0031012;GO:1903561;GO:0007155;GO:0005581;GO:0035987	-	-
ENSMUSG00000032419	-1.33635	0.0328487	down	Tbx18	T-box18 [Source:MGI Symbol;Acc:MGI:1923615]	GO:0005634;GO:0003700;GO:0006355;GO:0003677;GO:0006351;GO:0072001	-	KOG3586-TBX1 and related T-box transcription factors[K]
ENSMUSG00000060429	-0.691835	0.0410232	down	Sntb1	syntrophin, basic 1 [Source:MGI Symbol;Acc:MGI:101781]	GO:0016020;GO:0005886;GO:0043234;GO:0005515;GO:0005737;GO:0030054;GO:0005925;GO:0003779;GO:0005856;GO:0005198;GO:0005516;GO:0045202;GO:0042383;GO:0030165	-	KOG3551-Syntrophins (type beta)[W]
ENSMUSG00000039652	-1.11372	0.0145333	down	Cpeb3	cytoplasmic polyadenylation element binding protein 3 [Source:MGI Symbol;Acc:MGI:2443075]	GO:0003676;GO:0003723;GO:0003730;GO:0008135;GO:0000122;GO:0006412;GO:0017148;GO:0060213;GO:0061158;GO:0071230;GO:1900153;GO:0005634;GO:0005737;GO:0030014;GO:0043005;GO:0016020;GO:0005886;GO:0030054;GO:0045202;GO:0045211;GO:0005515;GO:0042995;GO:0030425;GO:0014069;GO:0045727;GO:0006417;GO:0060999;GO:0048167;GO:0035925;GO:0007616;GO:1900365;GO:0060998;GO:0000900;GO:0043022;GO:1990124;GO:0035613;GO:…	-	-
ENSMUSG00000035164	-0.801237	0.0136457	down	Zc3h12c	zinc finger CCCH type containing 12C [Source:MGI Symbol;Acc:MGI:3026959]	GO:0046872;GO:0003674;GO:0016787;GO:0008150;GO:0005575;GO:0090305;GO:0004518;GO:0004519	-	KOG3777-Uncharacterized conserved protein[S]
ENSMUSG00000047976	-1.00635	0.00264341	down	Kcna1	potassium voltage-gated channel, shaker-related subfamily, member 1 [Source:MGI Symbol;Acc:MGI:96654]	GO:0055085;GO:0016020;GO:0016021;GO:0051260;GO:0005886;GO:0006811;GO:0009986;GO:0006810;GO:0005216;GO:0030054;GO:0045202;GO:0005249;GO:0005267;GO:0006813;GO:0071805;GO:0008076;GO:0031410;GO:0005244;GO:0034765;GO:0005887;GO:0005783;GO:0033270;GO:0005829;GO:0030425;GO:0097718;GO:0042995;GO:0007420;GO:0043025;GO:0071286;GO:0030424;GO:0042391;GO:0050966;GO:0005251;GO:0043204;GO:0007405;GO:0010960;GO:…	-	KOG1545-Voltage-gated shaker-like K+ channel KCNA[P]
ENSMUSG00000028528	-0.612505	0.00677605	down	Dnajc6	DnaJ heat shock protein family (Hsp40) member C6 [Source:MGI Symbol;Acc:MGI:1919935]	GO:0003674;GO:0016787;GO:0005622;GO:0004721;GO:0004725;GO:0035335;GO:0006470;GO:0045202;GO:0017124;GO:0014069;GO:0031982;GO:0072318;GO:2000369;GO:0016191	K09526-ko04144 Endocytosis	KOG0431-Auxilin-like protein and related proteins containing DnaJ domain[R]
ENSMUSG00000022829	-0.950395	0.00505462	down	Stxbp5l	syntaxin binding protein 5-like [Source:MGI Symbol;Acc:MGI:2443815]	GO:0016020;GO:0016021;GO:0005886;GO:0006810;GO:0015031;GO:0005737;GO:0043547;GO:0042593;GO:0016192;GO:0005096;GO:0017137;GO:0006887;GO:0050714;GO:0019905;GO:0046676;GO:0017157	-	-
ENSMUSG00000052920	-1.05189	0.0147885	down	Prkg1	protein kinase, cGMP-dependent, type I [Source:MGI Symbol;Acc:MGI:108174]	GO:0004672;GO:0005524;GO:0006468;GO:0016740;GO:0005794;GO:0003824;GO:0008152;GO:0005515;GO:0005737;GO:0000166;GO:0007165;GO:0005886;GO:0016301;GO:0016310;GO:0004674;GO:0016358;GO:0043087;GO:0030900;GO:0005246;GO:0004692;GO:0030553;GO:0001764;GO:0019934;GO:0060087;GO:0045986;GO:0090331	K07376-ko04022 cGMP - PKG signaling pathway;ko04540 Gap junction;ko04611 Platelet activation;ko04923 Regulation of lipolysis in adipocyte;ko04270 Vascular smooth muscle contraction;ko04970 Salivary secretion;ko04730 Long-term depression;ko04740 Olfactory transduction;ko04713 Circadian entrainment	-
ENSMUSG00000063142	-1.1323	0.000554676	down	Kcnma1	potassium large conductance calcium-activated channel, subfamily M, alpha member 1 [Source:MGI Symbol;Acc:MGI:99923]	GO:0055085;GO:0016020;GO:0016021;GO:0006811;GO:0006810;GO:0005216;GO:0005249;GO:0005267;GO:0006813;GO:0034765;GO:0071805;GO:0008076;GO:0060072;GO:0003779;GO:0015269;GO:0001666;GO:0006970;GO:0030007;GO:0034465;GO:0042391;GO:0043065;GO:0045794;GO:0051592;GO:0060073;GO:0060083;GO:0005901;GO:0016324;GO:0070062	-	-
ENSMUSG00000064302	-1.10622	0.000164755	down	Clasp1	CLIP associating protein 1 [Source:MGI Symbol;Acc:MGI:1923957]	GO:0043515;GO:0051010;GO:0005828;GO:0005881;GO:0002162;GO:0008017;GO:0000226;GO:0001578;GO:0006903;GO:0007020;GO:0007026;GO:0007030;GO:0007052;GO:0010458;GO:0010470;GO:0010634;GO:0010717;GO:0030953;GO:0031023;GO:0031111;GO:0034453;GO:0040001;GO:0045921;GO:0051294;GO:0051301;GO:0051497;GO:0051893;GO:0070507;GO:0090091;GO:1903690;GO:1904261;GO:0000776;GO:0005794;GO:0005813;GO:0005876;GO:0005925;GO:…	-	-
ENSMUSG00000020717	-0.62837	0.0141577	down	Pecam1	platelet/endothelial cell adhesion molecule 1 [Source:MGI Symbol;Acc:MGI:97537]	GO:0016020;GO:0016021;GO:0005615;GO:0009897;GO:0071944;GO:0005886;GO:0005515;GO:0030054;GO:0070062;GO:0007155;GO:0007266;GO:0045121;GO:0006909;GO:0001886;GO:0001525;GO:0030334;GO:0043542;GO:0042060;GO:0030485;GO:0050904;GO:0090673	K06471-ko04514 Cell adhesion molecules (CAMs);ko04670 Leukocyte transendothelial migration;ko05144 Malaria	-
ENSMUSG00000070823	-1.27199	0.00168008	down	Gm1043	predicted gene 1043 [Source:MGI Symbol;Acc:MGI:2685889]	GO:0003674;GO:0008150;GO:0005575	-	-
ENSMUSG00000062866	-0.806917	0.00104428	down	Phactr2	phosphatase and actin regulator 2 [Source:MGI Symbol;Acc:MGI:2446138]	GO:0003674;GO:0008150;GO:0005575;GO:0003779;GO:0043086;GO:0004864	-	KOG4339-RPEL repeat-containing protein[R]
ENSMUSG00000005893	-0.93856	0.00245144	down	Nr2c2	nuclear receptor subfamily 2, group C, member 2 [Source:MGI Symbol;Acc:MGI:1352466]	GO:0005634;GO:0003700;GO:0006355;GO:0008270;GO:0046872;GO:0003677;GO:0043565;GO:0005654;GO:0006366;GO:0046982;GO:0045944;GO:0007283;GO:0006351;GO:0000978;GO:0001077;GO:0000977;GO:0001228;GO:0003707;GO:0043401;GO:0005515;GO:0030154;GO:0051321;GO:0038066;GO:0045663;GO:0021549;GO:0040019;GO:0048520	-	KOG3575-FOG: Hormone receptors[T]
ENSMUSG00000096916	-0.829094	0.0151199	down	Zfp850	zinc finger protein 850 [Source:MGI Symbol;Acc:MGI:3036281]	GO:0006355;GO:0046872;GO:0005622;GO:0005575;GO:0003676;GO:0003700	-	KOG4376-Uncharacterized conserved protein[S]
ENSMUSG00000066687	-0.7175	0.00235617	down	Zbtb16	zinc finger and BTB domain containing 16 [Source:MGI Symbol;Acc:MGI:103222]	GO:0005634;GO:0003676;GO:0016604;GO:0005515;GO:0042803;GO:0045893;GO:0003677;GO:0000122;GO:0016607;GO:0045892;GO:0030097;GO:0006355;GO:0009952;GO:0042802;GO:0008285;GO:0016605;GO:0001501;GO:0045600;GO:0000980;GO:0035116;GO:0051216;GO:0043065;GO:0017053;GO:0035136;GO:0007417;GO:0009880;GO:0032332;GO:0001823;GO:0045638;GO:0061036;GO:0045778;GO:0035137;GO:0001206;GO:0003690;GO:0003700;GO:0008022;GO:…	K10055-ko05200 Pathways in cancer;ko05202 Transcriptional misregulation in cancers;ko05221 Acute myeloid leukemia	KOG1721-FOG: Zn-finger[R]
ENSMUSG00000024978	-0.882342	0.00887486	down	Gpam	glycerol-3-phosphate acyltransferase, mitochondrial [Source:MGI Symbol;Acc:MGI:109162]	GO:0016020;GO:0016021;GO:0016740;GO:0008374;GO:0008152;GO:0006629;GO:0005886;GO:0005739;GO:0008654;GO:0016746;GO:0006641;GO:0005743;GO:0051607;GO:0040018;GO:0016024;GO:0005741;GO:0009749;GO:0006631;GO:0050707;GO:0006637;GO:0055089;GO:0042104;GO:0019432;GO:0055091;GO:0044255;GO:0004366;GO:0006650;GO:0070236;GO:0070970	K00629-ko00561 Glycerolipid metabolism;ko00564 Glycerophospholipid metabolism	KOG3729-Mitochondrial glycerol-3-phosphate acyltransferase GPAT[I]
ENSMUSG00000030551	-0.929527	0.0187268	down	Nr2f2	nuclear receptor subfamily 2, group F, member 2 [Source:MGI Symbol;Acc:MGI:1352452]	GO:0005634;GO:0003700;GO:0006355;GO:0008270;GO:0046872;GO:0003677;GO:0043565;GO:0042803;GO:0006351;GO:0045893;GO:0003707;GO:0043401;GO:0000122;GO:0045892;GO:0001701;GO:0004879;GO:0030522;GO:0009952;GO:0006357;GO:0060173;GO:0009566;GO:0030900;GO:0007519;GO:0060674;GO:0001972;GO:0048514;GO:0001764;GO:0001937;GO:0001893;GO:0060707;GO:0010596;GO:0045736;GO:0001945;GO:0003084;GO:0009956;GO:0032355;GO:…	-	KOG3575-FOG: Hormone receptors[T]
ENSMUSG00000032076	-0.880766	4.15332e-05	down	Cadm1	cell adhesion molecule 1 [Source:MGI Symbol;Acc:MGI:1889272]	GO:0016020;GO:0016021;GO:0005886;GO:0005515;GO:0030054;GO:0045202;GO:0007275;GO:0005911;GO:0070062;GO:0007155;GO:0002376;GO:0030424;GO:0045954;GO:0006915;GO:0007416;GO:0030425;GO:0005887;GO:0042803;GO:0007283;GO:0030154;GO:0060348;GO:0016323;GO:0005102;GO:0008021;GO:0042271;GO:0070852;GO:0007157;GO:0004872;GO:0050839;GO:0005913;GO:0050715;GO:0030165;GO:0043196;GO:0007156;GO:0016338;GO:0009826;GO:…	K06781-ko04514 Cell adhesion molecules (CAMs)	-
ENSMUSG00000042423	-0.816416	0.00122863	down	Fbrs	fibrosin [Source:MGI Symbol;Acc:MGI:104648]	GO:0005615;GO:0008083;GO:0048146	-	-
ENSMUSG00000053965	-0.729629	0.0244674	down	Pde5a	phosphodiesterase 5A, cGMP-specific [Source:MGI Symbol;Acc:MGI:2651499]	GO:0046872;GO:0016787;GO:0003824;GO:0008152;GO:0007165;GO:0000166;GO:0008081;GO:0004114;GO:0042130;GO:0030553;GO:0055119;GO:0047555;GO:0046068;GO:0046069;GO:0043406;GO:0010613;GO:0030823;GO:0004112;GO:0045745;GO:0055118;GO:0060282	K13762-ko00230 Purine metabolism;ko04022 cGMP - PKG signaling pathway	KOG3689-Cyclic nucleotide phosphodiesterase[T]
ENSMUSG00000033624	-0.923547	0.0112349	down	Pdpr	pyruvate dehydrogenase phosphatase regulatory subunit [Source:MGI Symbol;Acc:MGI:2442188]	GO:0055114;GO:0016491;GO:0005739;GO:0016311;GO:0005759;GO:0004741	-	KOG2844-Dimethylglycine dehydrogenase precursor[E]
ENSMUSG00000025324	-0.874269	0.00973955	down	Atp10a	ATPase, class V, type 10A [Source:MGI Symbol;Acc:MGI:1330809]	GO:0016020;GO:0016021;GO:0005524;GO:0000287;GO:0046872;GO:0000166;GO:0004012;GO:0015914;GO:0045332;GO:0005886;GO:0016787;GO:0006810;GO:0005783;GO:0005789;GO:0006869	-	KOG0206-P-type ATPase[R]

## Sheet: LPM570065 vs double-stress
LMP570065 vs double-stress.gene_DE
Gene id	log2FoldChange	pValue	result	GeneName	GeneDescription	GO	KEGG	KOG
ENSMUSG00000035107	1.47042	1.91509e-10	up	Dcbld2	discoidin, CUB and LCCL domain containing 2 [Source:MGI Symbol;Acc:MGI:1920629]	GO:0016020;GO:0016021;GO:0009986;GO:0005887;GO:0030308;GO:0042060	-	-
ENSMUSG00000001280	1.06856	0.00792816	up	Sp1	trans-acting transcription factor 1 [Source:MGI Symbol;Acc:MGI:98372]	GO:0003676;GO:0006366;GO:0046872;GO:0003677;GO:0005634;GO:0005654;GO:0005515;GO:0005737;GO:0006355;GO:0042803;GO:0045944;GO:0006351;GO:0000978;GO:0001077;GO:0045893;GO:0000977;GO:0001701;GO:0001503;GO:0008134;GO:0043565;GO:0001892;GO:0000790;GO:0008022;GO:0044212;GO:0000979;GO:0048706;GO:0048511;GO:0001889;GO:0003700;GO:0042826;GO:0030324;GO:0043923;GO:0003690;GO:0001046;GO:0017053;GO:0060216;GO:…	K04684-ko04350 TGF-beta signaling pathway;ko04915 Estrogen signaling pathway;ko05231 Choline metabolism in cancer;ko05202 Transcriptional misregulation in cancers;ko05224 Breast cancer;ko05016 Huntington's disease;ko01522 Endocrine resistance	KOG1721-FOG: Zn-finger[R]
ENSMUSG00000025001	1.51865	0.0498762	up	Hells	helicase, lymphoid specific [Source:MGI Symbol;Acc:MGI:106209]	GO:0005524;GO:0016787;GO:0005634;GO:0006355;GO:0000166;GO:0007275;GO:0003682;GO:0006351;GO:0043066;GO:0004386;GO:0007049;GO:0051301;GO:0005515;GO:0000775;GO:0001655;GO:2001243;GO:0006306;GO:0010216;GO:0005721;GO:0030098;GO:0006342;GO:0006346;GO:0031508;GO:0046651	-	KOG0386-Chromatin remodeling complex SWI/SNF, component SWI2 and related ATPases (DNA/RNA helicase superfamily)[BK]
ENSMUSG00000092534	13.2683	0.000106455	up	Pagr1b	PAXIP1 associated glutamate rich protein 1B [Source:MGI Symbol;Acc:MGI:5141883]	GO:0003674;GO:0008150;GO:0005575	-	-
ENSMUSG00000042284	1.04481	0.0156064	up	Itga1	integrin alpha 1 [Source:MGI Symbol;Acc:MGI:96599]	GO:0016020;GO:0016021;GO:0046872;GO:0009897;GO:0009986;GO:0005925;GO:0007229;GO:0070062;GO:0007155;GO:0008305;GO:0008285;GO:0030593;GO:0019903;GO:0007160;GO:0005515;GO:0005886;GO:0098639;GO:0045123;GO:0034665;GO:0032516;GO:0042059;GO:0045178;GO:0005102;GO:0005518;GO:0000187;GO:0042311;GO:0043525;GO:0048812;GO:0060326;GO:0001669;GO:0043005;GO:0043204;GO:0045121	K06480-ko04151 PI3K-Akt signaling pathway;ko04512 ECM-receptor interaction;ko04810 Regulation of actin cytoskeleton;ko04510 Focal adhesion;ko04640 Hematopoietic cell lineage;ko05410 Hypertrophic cardiomyopathy (HCM);ko05412 Arrhythmogenic right ventricular cardiomyopathy (ARVC);ko05414 Dilated cardiomyopathy (DCM)	-
ENSMUSG00000064302	1.10483	0.00320417	up	Clasp1	CLIP associating protein 1 [Source:MGI Symbol;Acc:MGI:1923957]	GO:0043515;GO:0051010;GO:0005828;GO:0005881;GO:0002162;GO:0008017;GO:0000226;GO:0001578;GO:0006903;GO:0007020;GO:0007026;GO:0007030;GO:0007052;GO:0010458;GO:0010470;GO:0010634;GO:0010717;GO:0030953;GO:0031023;GO:0031111;GO:0034453;GO:0040001;GO:0045921;GO:0051294;GO:0051301;GO:0051497;GO:0051893;GO:0070507;GO:0090091;GO:1903690;GO:1904261;GO:0000776;GO:0005794;GO:0005813;GO:0005876;GO:0005925;GO:…	-	-
ENSMUSG00000063142	0.934417	0.0013697	up	Kcnma1	potassium large conductance calcium-activated channel, subfamily M, alpha member 1 [Source:MGI Symbol;Acc:MGI:99923]	GO:0055085;GO:0016020;GO:0016021;GO:0006811;GO:0006810;GO:0005216;GO:0005249;GO:0005267;GO:0006813;GO:0034765;GO:0071805;GO:0008076;GO:0060072;GO:0003779;GO:0015269;GO:0001666;GO:0006970;GO:0030007;GO:0034465;GO:0042391;GO:0043065;GO:0045794;GO:0051592;GO:0060073;GO:0060083;GO:0005901;GO:0016324;GO:0070062	-	-
ENSMUSG00000003032	0.754984	0.0372055	up	Klf4	Kruppel-like factor 4 (gut) [Source:MGI Symbol;Acc:MGI:1342287]	GO:0046872;GO:0003677;GO:0005634;GO:0003676;GO:0005654;GO:0005737;GO:0006355;GO:0010033;GO:0045944;GO:0006351;GO:0043551;GO:0001077;GO:0010628;GO:0010629;GO:0000122;GO:0045892;GO:0032526;GO:0043565;GO:0000790;GO:0008285;GO:0035166;GO:0006357;GO:0044212;GO:0005515;GO:0045595;GO:0048679;GO:0019827;GO:0045893;GO:0045444;GO:0001190;GO:1990841;GO:0003700;GO:0042127;GO:0032088;GO:0090051;GO:0030154;GO:…	K17846-ko04550 Signaling pathways regulating pluripotency of stem cells	KOG1721-FOG: Zn-finger[R]
ENSMUSG00000045083	0.628076	0.0219009	up	Lingo2	leucine rich repeat and Ig domain containing 2 [Source:MGI Symbol;Acc:MGI:2442298]	GO:0016020;GO:0016021;GO:0005615;GO:0003674;GO:0051965;GO:0005578	-	KOG0619-FOG: Leucine rich repeat[R]
ENSMUSG00000021745	0.6201	0.00682057	up	Ptprg	protein tyrosine phosphatase, receptor type, G [Source:MGI Symbol;Acc:MGI:97814]	GO:0016020;GO:0016021;GO:0016787;GO:0004721;GO:0004725;GO:0016791;GO:0006470;GO:0016311;GO:0035335;GO:0042802;GO:0007420;GO:0010633;GO:0010977;GO:0005615;GO:0070062	-	-
ENSMUSG00000031558	1.03243	0.00198897	up	Slit2	slit homolog 2 (Drosophila) [Source:MGI Symbol;Acc:MGI:1315205]	GO:0005615;GO:0005509;GO:0008201;GO:0005515;GO:0005737;GO:0042803;GO:0007275;GO:0005576;GO:0016337;GO:0070062;GO:0010629;GO:0001933;GO:0001701;GO:0006935;GO:0045499;GO:0048812;GO:0042802;GO:0030308;GO:0008285;GO:0007399;GO:0030336;GO:0030154;GO:0030837;GO:0021772;GO:0001656;GO:0005102;GO:0043065;GO:0007409;GO:0005095;GO:0034260;GO:0008045;GO:0007411;GO:0043116;GO:0031290;GO:0030517;GO:0050919;GO:…	K06839-ko04360 Axon guidance	KOG4237-Extracellular matrix protein slit, contains leucine-rich and EGF-like repeats[WT]
ENSMUSG00000022307	0.5905	0.0211657	up	Oxr1	oxidation resistance 1 [Source:MGI Symbol;Acc:MGI:2179326]	GO:0055114;GO:0005634;GO:0005739;GO:0005730;GO:0051402;GO:1903204;GO:0043524;GO:0016491;GO:0007628;GO:0071447;GO:1902083;GO:1900408	-	KOG2372-Oxidation resistance protein[L]
ENSMUSG00000049112	0.843931	0.0123103	up	Oxtr	oxytocin receptor [Source:MGI Symbol;Acc:MGI:109147]	GO:0016020;GO:0016021;GO:0005886;GO:0005622;GO:0007186;GO:0004871;GO:0004930;GO:0007165;GO:0005000;GO:0004990;GO:0005887;GO:0045777;GO:0042277;GO:0032870;GO:1901652;GO:0001992;GO:0045907;GO:0017046;GO:0001967;GO:0001975;GO:0007204;GO:0007507;GO:0007565;GO:0007595;GO:0007613;GO:0010701;GO:0014070;GO:0021537;GO:0030431;GO:0032230;GO:0032355;GO:0032570;GO:0034059;GO:0034097;GO:0035176;GO:0042220;GO:…	K04229-ko04020 Calcium signaling pathway;ko04024 cAMP signaling pathway;ko04080 Neuroactive ligand-receptor interaction;ko04921 Oxytocin signaling pathway	KOG3656-FOG: 7 transmembrane receptor[R]
ENSMUSG00000032913	0.852813	0.0181122	up	Lrig2	leucine-rich repeats and immunoglobulin-like domains 2 [Source:MGI Symbol;Acc:MGI:2443718]	GO:0016020;GO:0016021;GO:0005886;GO:0005515;GO:0005737;GO:0030426;GO:0007605;GO:2000010;GO:0048679;GO:0043005;GO:0043025;GO:0060384;GO:0051045;GO:0005102;GO:0010977;GO:0010640;GO:2001222;GO:0048681;GO:0097708	-	KOG4194-Membrane glycoprotein LIG-1[T]
ENSMUSG00000031486	0.838981	0.000325542	up	Adgra2	adhesion G protein-coupled receptor A2 [Source:MGI Symbol;Acc:MGI:1925810]	GO:0016020;GO:0016021;GO:0007186;GO:0004871;GO:0004930;GO:0007165;GO:0004888;GO:0007166;GO:0005886;GO:0009986;GO:0042995;GO:0001525;GO:0002040;GO:0030175;GO:0010595;GO:0007417;GO:0045765;GO:1900747;GO:0043542;GO:0050920;GO:0090210	-	KOG0619-FOG: Leucine rich repeat[R]
ENSMUSG00000040451	0.76128	0.0203673	up	Sgms1	sphingomyelin synthase 1 [Source:MGI Symbol;Acc:MGI:2444110]	GO:0016020;GO:0016021;GO:0016740;GO:0000139;GO:0005794;GO:0016301;GO:0016310;GO:0006629;GO:0006665;GO:0006915;GO:0005887;GO:0030173;GO:0030176;GO:0046513;GO:2001237;GO:0016049;GO:0006686;GO:0005634;GO:0005783;GO:0000138;GO:0005886;GO:0002950;GO:0033188;GO:0047493;GO:0006954;GO:0010628;GO:0071222;GO:0071356	K04714-ko00600 Sphingolipid metabolism;ko04071 Sphingolipid signaling pathway	KOG3058-Uncharacterized conserved protein[S]
ENSMUSG00000032419	1.29551	0.0455754	up	Tbx18	T-box18 [Source:MGI Symbol;Acc:MGI:1923615]	GO:0005634;GO:0003700;GO:0006355;GO:0003677;GO:0006351;GO:0072001	-	KOG3586-TBX1 and related T-box transcription factors[K]
ENSMUSG00000060429	0.873731	0.0265147	up	Sntb1	syntrophin, basic 1 [Source:MGI Symbol;Acc:MGI:101781]	GO:0016020;GO:0005886;GO:0043234;GO:0005515;GO:0005737;GO:0030054;GO:0005925;GO:0003779;GO:0005856;GO:0005198;GO:0005516;GO:0045202;GO:0042383;GO:0030165	-	KOG3551-Syntrophins (type beta)[W]
ENSMUSG00000047976	0.811778	0.00983618	up	Kcna1	potassium voltage-gated channel, shaker-related subfamily, member 1 [Source:MGI Symbol;Acc:MGI:96654]	GO:0055085;GO:0016020;GO:0016021;GO:0051260;GO:0005886;GO:0006811;GO:0009986;GO:0006810;GO:0005216;GO:0030054;GO:0045202;GO:0005249;GO:0005267;GO:0006813;GO:0071805;GO:0008076;GO:0031410;GO:0005244;GO:0034765;GO:0005887;GO:0005783;GO:0033270;GO:0005829;GO:0030425;GO:0097718;GO:0042995;GO:0007420;GO:0043025;GO:0071286;GO:0030424;GO:0042391;GO:0050966;GO:0005251;GO:0043204;GO:0007405;GO:0010960;GO:…	-	KOG1545-Voltage-gated shaker-like K+ channel KCNA[P]
ENSMUSG00000025019	1.44049	0.000298949	up	Lcor	ligand dependent nuclear receptor corepressor [Source:MGI Symbol;Acc:MGI:2443930]	GO:0003677;GO:0005634;GO:0005654;GO:0006355;GO:0006351;GO:0000122;GO:0008134;GO:0006357;GO:0003700;GO:0006366	-	KOG4565-E93 protein involved in programmed cell death, putative transcription regulator[K]
ENSMUSG00000035164	0.721317	0.00791903	up	Zc3h12c	zinc finger CCCH type containing 12C [Source:MGI Symbol;Acc:MGI:3026959]	GO:0046872;GO:0003674;GO:0016787;GO:0008150;GO:0005575;GO:0090305;GO:0004518;GO:0004519	-	KOG3777-Uncharacterized conserved protein[S]
ENSMUSG00000028528	0.687897	1.41165e-05	up	Dnajc6	DnaJ heat shock protein family (Hsp40) member C6 [Source:MGI Symbol;Acc:MGI:1919935]	GO:0003674;GO:0016787;GO:0005622;GO:0004721;GO:0004725;GO:0035335;GO:0006470;GO:0045202;GO:0017124;GO:0014069;GO:0031982;GO:0072318;GO:2000369;GO:0016191	K09526-ko04144 Endocytosis	KOG0431-Auxilin-like protein and related proteins containing DnaJ domain[R]
ENSMUSG00000052920	0.890465	0.00967236	up	Prkg1	protein kinase, cGMP-dependent, type I [Source:MGI Symbol;Acc:MGI:108174]	GO:0004672;GO:0005524;GO:0006468;GO:0016740;GO:0005794;GO:0003824;GO:0008152;GO:0005515;GO:0005737;GO:0000166;GO:0007165;GO:0005886;GO:0016301;GO:0016310;GO:0004674;GO:0016358;GO:0043087;GO:0030900;GO:0005246;GO:0004692;GO:0030553;GO:0001764;GO:0019934;GO:0060087;GO:0045986;GO:0090331	K07376-ko04022 cGMP - PKG signaling pathway;ko04540 Gap junction;ko04611 Platelet activation;ko04923 Regulation of lipolysis in adipocyte;ko04270 Vascular smooth muscle contraction;ko04970 Salivary secretion;ko04730 Long-term depression;ko04740 Olfactory transduction;ko04713 Circadian entrainment	-
ENSMUSG00000022829	0.606033	0.0262	up	Stxbp5l	syntaxin binding protein 5-like [Source:MGI Symbol;Acc:MGI:2443815]	GO:0016020;GO:0016021;GO:0005886;GO:0006810;GO:0015031;GO:0005737;GO:0043547;GO:0042593;GO:0016192;GO:0005096;GO:0017137;GO:0006887;GO:0050714;GO:0019905;GO:0046676;GO:0017157	-	-
ENSMUSG00000070823	0.771251	0.0451077	up	Gm1043	predicted gene 1043 [Source:MGI Symbol;Acc:MGI:2685889]	GO:0003674;GO:0008150;GO:0005575	-	-
ENSMUSG00000039652	0.990306	0.0187677	up	Cpeb3	cytoplasmic polyadenylation element binding protein 3 [Source:MGI Symbol;Acc:MGI:2443075]	GO:0003676;GO:0003723;GO:0003730;GO:0008135;GO:0000122;GO:0006412;GO:0017148;GO:0060213;GO:0061158;GO:0071230;GO:1900153;GO:0005634;GO:0005737;GO:0030014;GO:0043005;GO:0016020;GO:0005886;GO:0030054;GO:0045202;GO:0045211;GO:0005515;GO:0042995;GO:0030425;GO:0014069;GO:0045727;GO:0006417;GO:0060999;GO:0048167;GO:0035925;GO:0007616;GO:1900365;GO:0060998;GO:0000900;GO:0043022;GO:1990124;GO:0035613;GO:…	-	-
ENSMUSG00000027111	1.0202	0.000636199	up	Itga6	integrin alpha 6 [Source:MGI Symbol;Acc:MGI:96605]	GO:0016020;GO:0016021;GO:0046872;GO:0009897;GO:0005886;GO:0009986;GO:0005925;GO:0045944;GO:0007229;GO:0007155;GO:0008305;GO:0016323;GO:0043547;GO:0031994;GO:0038132;GO:0007160;GO:0035878;GO:0043588;GO:0046847;GO:0048565;GO:0072001;GO:0097186;GO:0005604;GO:0009925;GO:0030056;GO:0005515;GO:0033627;GO:0022409;GO:0045296;GO:0050900;GO:0043065;GO:0042475;GO:0005178;GO:0031589;GO:0030335;GO:0050873;GO:…	K06485-ko04151 PI3K-Akt signaling pathway;ko04512 ECM-receptor interaction;ko04514 Cell adhesion molecules (CAMs);ko04810 Regulation of actin cytoskeleton;ko04510 Focal adhesion;ko04640 Hematopoietic cell lineage;ko05200 Pathways in cancer;ko05222 Small cell lung cancer;ko05410 Hypertrophic cardiomyopathy (HCM);ko05412 Arrhythmogenic right ventricular cardiomyopathy (ARVC);ko05414 Dilated cardiom…	KOG3637-Vitronectin receptor, alpha subunit[W]
ENSMUSG00000020717	0.621677	0.0277928	up	Pecam1	platelet/endothelial cell adhesion molecule 1 [Source:MGI Symbol;Acc:MGI:97537]	GO:0016020;GO:0016021;GO:0005615;GO:0009897;GO:0071944;GO:0005886;GO:0005515;GO:0030054;GO:0070062;GO:0007155;GO:0007266;GO:0045121;GO:0006909;GO:0001886;GO:0001525;GO:0030334;GO:0043542;GO:0042060;GO:0030485;GO:0050904;GO:0090673	K06471-ko04514 Cell adhesion molecules (CAMs);ko04670 Leukocyte transendothelial migration;ko05144 Malaria	-
ENSMUSG00000062866	0.692306	0.00531393	up	Phactr2	phosphatase and actin regulator 2 [Source:MGI Symbol;Acc:MGI:2446138]	GO:0003674;GO:0008150;GO:0005575;GO:0003779;GO:0043086;GO:0004864	-	KOG4339-RPEL repeat-containing protein[R]
ENSMUSG00000005893	0.884514	0.000405851	up	Nr2c2	nuclear receptor subfamily 2, group C, member 2 [Source:MGI Symbol;Acc:MGI:1352466]	GO:0005634;GO:0003700;GO:0006355;GO:0008270;GO:0046872;GO:0003677;GO:0043565;GO:0005654;GO:0006366;GO:0046982;GO:0045944;GO:0007283;GO:0006351;GO:0000978;GO:0001077;GO:0000977;GO:0001228;GO:0003707;GO:0043401;GO:0005515;GO:0030154;GO:0051321;GO:0038066;GO:0045663;GO:0021549;GO:0040019;GO:0048520	-	KOG3575-FOG: Hormone receptors[T]
ENSMUSG00000024298	0.815903	0.0225395	up	Zfp871	zinc finger protein 871 [Source:MGI Symbol;Acc:MGI:1921793]	GO:0006355;GO:0046872;GO:0005622;GO:0003674;GO:0008150;GO:0005575;GO:0003676	-	KOG1721-FOG: Zn-finger[R]
ENSMUSG00000066687	0.73229	0.000292901	up	Zbtb16	zinc finger and BTB domain containing 16 [Source:MGI Symbol;Acc:MGI:103222]	GO:0005634;GO:0003676;GO:0016604;GO:0005515;GO:0042803;GO:0045893;GO:0003677;GO:0000122;GO:0016607;GO:0045892;GO:0030097;GO:0006355;GO:0009952;GO:0042802;GO:0008285;GO:0016605;GO:0001501;GO:0045600;GO:0000980;GO:0035116;GO:0051216;GO:0043065;GO:0017053;GO:0035136;GO:0007417;GO:0009880;GO:0032332;GO:0001823;GO:0045638;GO:0061036;GO:0045778;GO:0035137;GO:0001206;GO:0003690;GO:0003700;GO:0008022;GO:…	K10055-ko05200 Pathways in cancer;ko05202 Transcriptional misregulation in cancers;ko05221 Acute myeloid leukemia	KOG1721-FOG: Zn-finger[R]
ENSMUSG00000024978	0.827692	0.000847295	up	Gpam	glycerol-3-phosphate acyltransferase, mitochondrial [Source:MGI Symbol;Acc:MGI:109162]	GO:0016020;GO:0016021;GO:0016740;GO:0008374;GO:0008152;GO:0006629;GO:0005886;GO:0005739;GO:0008654;GO:0016746;GO:0006641;GO:0005743;GO:0051607;GO:0040018;GO:0016024;GO:0005741;GO:0009749;GO:0006631;GO:0050707;GO:0006637;GO:0055089;GO:0042104;GO:0019432;GO:0055091;GO:0044255;GO:0004366;GO:0006650;GO:0070236;GO:0070970	K00629-ko00561 Glycerolipid metabolism;ko00564 Glycerophospholipid metabolism	KOG3729-Mitochondrial glycerol-3-phosphate acyltransferase GPAT[I]
ENSMUSG00000096916	1.06718	0.00915797	up	Zfp850	zinc finger protein 850 [Source:MGI Symbol;Acc:MGI:3036281]	GO:0006355;GO:0046872;GO:0005622;GO:0005575;GO:0003676;GO:0003700	-	KOG4376-Uncharacterized conserved protein[S]
ENSMUSG00000032076	0.613573	0.0118038	up	Cadm1	cell adhesion molecule 1 [Source:MGI Symbol;Acc:MGI:1889272]	GO:0016020;GO:0016021;GO:0005886;GO:0005515;GO:0030054;GO:0045202;GO:0007275;GO:0005911;GO:0070062;GO:0007155;GO:0002376;GO:0030424;GO:0045954;GO:0006915;GO:0007416;GO:0030425;GO:0005887;GO:0042803;GO:0007283;GO:0030154;GO:0060348;GO:0016323;GO:0005102;GO:0008021;GO:0042271;GO:0070852;GO:0007157;GO:0004872;GO:0050839;GO:0005913;GO:0050715;GO:0030165;GO:0043196;GO:0007156;GO:0016338;GO:0009826;GO:…	K06781-ko04514 Cell adhesion molecules (CAMs)	-
ENSMUSG00000042423	0.791479	0.00352092	up	Fbrs	fibrosin [Source:MGI Symbol;Acc:MGI:104648]	GO:0005615;GO:0008083;GO:0048146	-	-
ENSMUSG00000053965	0.790017	0.00830922	up	Pde5a	phosphodiesterase 5A, cGMP-specific [Source:MGI Symbol;Acc:MGI:2651499]	GO:0046872;GO:0016787;GO:0003824;GO:0008152;GO:0007165;GO:0000166;GO:0008081;GO:0004114;GO:0042130;GO:0030553;GO:0055119;GO:0047555;GO:0046068;GO:0046069;GO:0043406;GO:0010613;GO:0030823;GO:0004112;GO:0045745;GO:0055118;GO:0060282	K13762-ko00230 Purine metabolism;ko04022 cGMP - PKG signaling pathway	KOG3689-Cyclic nucleotide phosphodiesterase[T]
ENSMUSG00000030551	1.18254	0.0148615	up	Nr2f2	nuclear receptor subfamily 2, group F, member 2 [Source:MGI Symbol;Acc:MGI:1352452]	GO:0005634;GO:0003700;GO:0006355;GO:0008270;GO:0046872;GO:0003677;GO:0043565;GO:0042803;GO:0006351;GO:0045893;GO:0003707;GO:0043401;GO:0000122;GO:0045892;GO:0001701;GO:0004879;GO:0030522;GO:0009952;GO:0006357;GO:0060173;GO:0009566;GO:0030900;GO:0007519;GO:0060674;GO:0001972;GO:0048514;GO:0001764;GO:0001937;GO:0001893;GO:0060707;GO:0010596;GO:0045736;GO:0001945;GO:0003084;GO:0009956;GO:0032355;GO:…	-	KOG3575-FOG: Hormone receptors[T]
ENSMUSG00000032332	0.590155	0.000336049	up	Col12a1	collagen, type XII, alpha 1 [Source:MGI Symbol;Acc:MGI:88448]	GO:0005615;GO:0005578;GO:0005576;GO:0070062;GO:0031012;GO:1903561;GO:0007155;GO:0005581;GO:0035987	-	-
ENSMUSG00000033624	0.850917	0.010529	up	Pdpr	pyruvate dehydrogenase phosphatase regulatory subunit [Source:MGI Symbol;Acc:MGI:2442188]	GO:0055114;GO:0016491;GO:0005739;GO:0016311;GO:0005759;GO:0004741	-	KOG2844-Dimethylglycine dehydrogenase precursor[E]
ENSMUSG00000025324	0.586024	0.0304866	up	Atp10a	ATPase, class V, type 10A [Source:MGI Symbol;Acc:MGI:1330809]	GO:0016020;GO:0016021;GO:0005524;GO:0000287;GO:0046872;GO:0000166;GO:0004012;GO:0015914;GO:0045332;GO:0005886;GO:0016787;GO:0006810;GO:0005783;GO:0005789;GO:0006869	-	KOG0206-P-type ATPase[R]
